# Supplementary material for: Mouse models for hereditary spastic paraplegia uncover a role of PI4K2A in autophagic lysosome reformation
Source: Autophagy. 2021 Mar 9;17(11):3690–706. doi: 10.1080/15548627.2021.1891848 (PMC8632344; doi:10.1080/15548627.2021.1891848)
Supplement: Supplemental Material [file KAUP_A_1891848_SM4373.zip]

Archive with 16 entries (16 files):
- Fig. S1.pdf
- Fig. S2.pdf
- Fig. S3.pdf
- Fig. S4.pdf
- Fig. S5.pdf
- Fig. S6.pdf
- 26573169_Movie S1.avi
- 26573175_Movie S2.avi
- 26573181_Movie S3.avi
- 26573187_Movie S4.avi
- Movie S5.avi
- Table S1 R3.xlsx
- Table S2.xlsx
- Table S3.xlsx
- Table S4.xlsx
- Khundadze et al figure legends supplemental material.docx
