# Supplementary material for: Mouse models for hereditary spastic paraplegia uncover a role of PI4K2A in autophagic lysosome reformation
Source: Autophagy. 2021 Mar 9;17(11):3690–706. doi: 10.1080/15548627.2021.1891848 (PMC8632344; doi:10.1080/15548627.2021.1891848)
Supplement: Supplemental Material [file KAUP_A_1891848_SM4373.zip › Table S1 R3.xlsx]

## Sheet: proteins found in both
	Table S1. Full list of proteins identified in autofluorescent material isolated from 6-months-old WT, spg11 KO and zfyve26 KO mice.
Protein	Description	Gene	logFC Spg11 KO	qvalue_limma SPG11	qvalue_RP Spg11 KO	mininimal q-value Spg11 KO	significant in Spg11 KO?	logFC zfyve26 KO	qvalue_limma SPG15	qvalue_RP zfyve26 KO	mininimal q-value SPG15	significant in zfyve26 KO?	significant in spg11 KO or zfyve26 KO?	logFC Spg11 KO zfyve26 KO	Num_pep_Pool1	Num_pep_Pool2	Num_pep_Pool3	Acc_Pool1	Acc_Pool2	Acc_Pool3
P19221	coagulation factor II	F2	-2.05296	0.00069513	0.000242687	0.000242687	yes	-2.90391	2.40228e-05	7.39553e-07	7.39553e-07	yes	yes	0.850948	1	1	5	H7BX99 P19221	H7BX99 P19221	H7BX99 P19221
Q64739	collagen, type XI, alpha 2	Col11a2	-2.90068	0.0114013	0.00104307	0.00104307	yes	-3.20184	0.0102389	0.000250052	0.000250052	yes	yes	0.301163	2	1	0	Q64739-7 Q64739-3 Q64739 Q64739-5 Q3UUU1 Q64739-6 Q64739-1 Q64739-4	Q64739-7 Q64739-3 I7HPY2 Q64739 Q64739-5 Q64739-6 Q64739-1 Q64739-4
Q80YQ1	thrombospondin 1	Thbs1	-1.8373	0.0178634	0.00166872	0.00166872	yes	-2.45123	0.0102389	0.000250052	0.000250052	yes	yes	0.613931	3	5	2	P35441 Q80YQ1	P35441 Q80YQ1	P35441 Q80YQ1
Q60847	collagen, type XII, alpha 1	Col12a1	-0.174147	0.442923	0.494454	0.442923		-1.75096	0.0102389	0.000250052	0.000250052	yes	yes	1.57681	3	2	1	Q60847 Q60847-3 E9PX70 Q60847-5 Q60847-4 Q60847-2	Q60847 Q60847-3 E9PX70 Q60847-5 Q60847-4 Q60847-2	Q60847 Q60847-3 E9PX70 Q60847-5 Q60847-4 Q60847-2
Q62189	small nuclear ribonucleoprotein polypeptide A	Snrpa	0.932692	0.0426188	0.19916	0.0426188	yes	1.7173	0.0102389	0.000370142	0.000370142	yes	yes	-0.784604	1	1	0	Q62189 F8VQ88 D3Z0S6	Q62189 F8VQ88 D3Z0S6
Q00623	apolipoprotein A-I	Apoa1						-2.44617	0.0489128	0.000370142	0.000370142	yes	yes		4	1	7	Q00623	Q00623	Q00623
Q9CW03	structural maintenance of chromosomes 3	Smc3	-0.0872828	0.516798	0.332145	0.332145		1.96033	0.0102389	0.000427309	0.000427309	yes	yes	-2.04761	4	1	0	Q9CW03	Q9CW03
Q9D1R9	ribosomal protein L34	Rpl34	-0.924468	0.137155	0.281275	0.137155		-1.74459	0.0319082	0.000503597	0.000503597	yes	yes	0.820119	8	7	10	Q9D1R9 A0A0G2JGY8 A0A0G2JEY6 D3YWC0	A0A0G2JGY8 Q9D1R9 A0A0G2JEY6 D3YWC0	Q9D1R9 A0A0G2JGY8 A0A0G2JEY6 D3YWC0
A2AE27	adenosine monophosphate deaminase 2	Ampd2	-0.200851	0.370314	0.290445	0.290445		1.22301	0.0138844	0.000583727	0.000583727	yes	yes	-1.42386	13	3	6	A2AE27 Q9DBT5	A2AE27 Q9DBT5	A2AE27 Q9DBT5
Q921M3	splicing factor 3b, subunit 3	Sf3b3	0.313804	0.239351	0.370521	0.239351		1.17118	0.0126284	0.000592811	0.000592811	yes	yes	-0.857381	6	1	1	Q921M3-2 Q921M3	Q921M3-2 Q921M3	Q921M3-2 Q921M3
Q9WU19	hydroxyacid oxidase 1, liver	Hao1	-2.73195	0.121194	0.14891	0.121194		-3.1893	0.0910009	0.000787435	0.000787435	yes	yes	0.457353	0	2	5		Q9WU19	Q9WU19
Q9CXY6	interleukin enhancer binding factor 2	Ilf2	0.0545117	0.527599	0.485779	0.485779		1.11214	0.0102389	0.000813405	0.000813405	yes	yes	-1.05763	3	1	1	Q9CXY6	Q9CXY6	Q9CXY6
P11087	collagen, type I, alpha 1	Col1a1	-1.86504	0.0527729	0.14891	0.0527729		-2.7347	0.024466	0.000900426	0.000900426	yes	yes	0.869656	10	5	5	P11087-2 P11087	P11087-2 P11087	P11087-2 P11087
P42932	chaperonin containing Tcp1, subunit 8 (theta)	Cct8	0.192072	0.252142	0.370521	0.252142		1.03675	0.00398912	0.00198849	0.00198849	yes	yes	-0.844683	15	8	11	H3BJB6 H3BL49 P42932 H3BKG2 H3BLL1	H3BJB6 H3BL49 P42932 H3BKG2 H3BLL1 H3BKR8	H3BJB6 H3BL49 P42932 H3BKG2 H3BLL1
O35382	exocyst complex component 4	Exoc4	0.315748	0.254355	0.351281	0.254355		1.08771	0.0230646	0.00217779	0.00217779	yes	yes	-0.771964	3	4	1	O35382 Q9CXE1 Q8C391	O35382 Q9CXE1 Q8C391	O35382 Q9CXE1 Q8C391
Q9CQR4	acyl-CoA thioesterase 13	Acot13	-1.15712	0.0389481	0.0110255	0.0110255	yes	-1.51452	0.0262252	0.00384325	0.00384325	yes	yes	0.357395	5	5	4	Q9CQR4	Q9CQR4	Q9CQR4
P25688	urate oxidase	Uox	-2.72662	0.0342612	0.00104307	0.00104307	yes	-3.03069	0.0319082	0.00423514	0.00423514	yes	yes	0.304066	0	3	42		A0A0G2JG44 D3Z4U1 P25688	P25688 A0A0G2JG44 D3Z4U1 A0A0G2JFT6
Q61425	hydroxyacyl-Coenzyme A dehydrogenase	Hadh	-1.54416	0.192328	0.356649	0.192328		-2.63903	0.0733067	0.00458651	0.00458651	yes	yes	1.09487	0	3	3		Q61425	Q61425
P80315	chaperonin containing Tcp1, subunit 4 (delta)	Cct4	0.00654011	0.581731	0.356649	0.356649		0.818744	0.00489968	0.0117702	0.00489968	yes	yes	-0.812204	21	6	7	P80315 G5E839 G3UYW5	P80315 G5E839	P80315 G5E839
Q03517	secretogranin II	Scg2	1.02411	0.0171553	0.00954157	0.00954157	yes	1.08291	0.0222007	0.00504307	0.00504307	yes	yes	-0.0587932	1	1	1	Q03517 Q4W8U9	Q03517 Q4W8U9	Q03517 Q4W8U9
Q9R1P4	proteasome subunit alpha 1	Psma1	-1.07107	0.0315785	0.0254871	0.0254871	yes	-1.21742	0.0298113	0.00504307	0.00504307	yes	yes	0.146345	2	2	4	Q9R1P4 A0A1B0GS70	A0A1B0GS70 Q9R1P4	A0A1B0GS70 Q9R1P4
P50544	acyl-Coenzyme A dehydrogenase, very long chain	Acadvl	-1.60795	0.0486019	0.0743278	0.0486019	yes	-2.24922	0.0276658	0.00504307	0.00504307	yes	yes	0.64127	0	4	7		P50544 B1AR28	P50544 B1AR28
Q01149	collagen, type I, alpha 2	Col1a2	-2.21805	0.0518621	0.0952394	0.0518621		-3.13744	0.0284609	0.00504307	0.00504307	yes	yes	0.919392	0	2	2		Q01149	Q01149
Q8R326	paraspeckle protein 1	Pspc1	2.43166	0.0020924	0.000390229	0.000390229	yes	1.33942	0.0222007	0.00575787	0.00575787	yes	yes	1.09224	4	2	0	Q8R326-2 Q8R326	Q8R326-2 Q8R326
P46656	ferredoxin 1	Fdx1	-2.44934	0.0554079	0.00665251	0.00665251	yes	-2.57709	0.0543588	0.00691089	0.00691089	yes	yes	0.127747	0	1	2		P46656	P46656
Q9JKY5	huntingtin interacting protein 1 related	Hip1r	0.287564	0.303892	0.457386	0.303892		1.09504	0.0281091	0.00790813	0.00790813	yes	yes	-0.807477	10	5	3	Q9JKY5 A0A0G2JFU3 E9Q3C5	Q9JKY5 A0A0G2JFU3	Q9JKY5 A0A0G2JFU3
P83870	PHD finger protein 5A	Phf5a	0.688311	0.141666	0.332571	0.141666		1.37651	0.0327454	0.00814138	0.00814138	yes	yes	-0.688199	2	1	0	P83870	P83870
O35465-2	Nodescr	Nodescr	0.650681	0.106834	0.225151	0.106834		1.01756	0.0342907	0.00814138	0.00814138	yes	yes	-0.366881	2	3	5	O35465 O35465-2 F6WP10	O35465 O35465-2 F6WP10	O35465 O35465-2 F6WP10
A0A1B0GSR5	Nodescr	Nodescr	1.06129	0.0122764	0.0520481	0.0122764	yes	1.24044	0.0102389	0.00814138	0.00814138	yes	yes	-0.17915	1	1	0	A0A0R4J0W7 Q5XJV6 A0A1B0GSR5	A0A0R4J0W7 A0A1B0GSP4 A0A1B0GRD8 Q5XJV6 A0A1B0GSR5
Q8R1B4	eukaryotic translation initiation factor 3, subunit C	Eif3c	-0.760838	0.127031	0.120538	0.120538		0.941736	0.0793923	0.00841409	0.00841409	yes	yes	-1.70257	5	6	3	M0QWV3 Q8R1B4	M0QWV3 Q8R1B4	Q8R1B4
Q3UKJ7	smu-1 suppressor of mec-8 and unc-52 homolog (C. elegans)	Smu1	0.545915	0.172214	0.332145	0.172214		1.82171	0.0222007	0.00841409	0.00841409	yes	yes	-1.27579	2	0	2	Q3UKJ7 Q3UKJ7-2		Q3UKJ7 Q3UKJ7-2
S4R1M2	scaffold attachment factor B	Safb	-0.14813	0.440129	0.347872	0.347872		1.11731	0.0309499	0.00841409	0.00841409	yes	yes	-1.26544	0	2	2		D3YXK2 S4R1M2	D3YXK2 S4R1M2
Q8QZY1	eukaryotic translation initiation factor 3, subunit L	Eif3l	0.160834	0.520993	0.506671	0.506671		1.23318	0.131093	0.00841409	0.00841409	yes	yes	-1.07234	3	0	3	Q8QZY1		Q8QZY1
F8WHL2	coatomer protein complex subunit alpha	Copa	-0.0567949	0.531797	0.383938	0.383938		0.940904	0.0276658	0.00841409	0.00841409	yes	yes	-0.997699	9	3	10	Q8CIE6 F8WHL2 F6XJN3	Q8CIE6 F8WHL2	Q8CIE6 F8WHL2
Q8K0G5	EARP complex and GARP complex interacting protein 1	Eipr1	0.376455	0.150569	0.218785	0.150569		0.964827	0.0160441	0.00841409	0.00841409	yes	yes	-0.588372	1	2	1	Q8K0G5	Q8K0G5	Q8K0G5
P63216	guanine nucleotide binding protein (G protein), gamma 3	Gng3	0.72959	0.0667998	0.128559	0.0667998		1.04212	0.0298113	0.00841409	0.00841409	yes	yes	-0.312534	7	5	2	P63216	P63216	P63216
P63158	high mobility group box 1	Hmgb1	-1.02431	0.0179082	0.0952394	0.0179082	yes	-0.865422	0.0359442	0.00841409	0.00841409	yes	yes	-0.158888	1	1	2	P63158 D3YZ18 D3YVC6 A0A0J9YUZ4 A0A0J9YUD8	P63158 D3YZ18 D3YVC6 A0A0J9YUZ4 A0A0J9YUD8	P63158 A0A0J9YUZ4 A0A0J9YUD8 D3YZ18 D3YVC6
Q91VK4	integral membrane protein 2C	Itm2c	0.706812	0.0291574	0.0621094	0.0291574	yes	0.859232	0.0241475	0.00841409	0.00841409	yes	yes	-0.15242	3	4	2	Q91VK4 A0A087WRM2	Q91VK4 A0A087WRM2	Q91VK4 A0A087WRM2
Q61282	aggrecan	Acan	-0.975038	0.0336266	0.0492376	0.0336266	yes	-1.03961	0.0327454	0.00841409	0.00841409	yes	yes	0.0645726	6	2	2	Q61282 A0A0U1RQ88	Q61282	Q61282
Q62426	cystatin B	Cstb	-0.532779	0.145434	0.249863	0.145434		-0.983338	0.0359442	0.00841409	0.00841409	yes	yes	0.450559	2	1	1	Q62426	Q62426	Q62426
Q61598	guanosine diphosphate (GDP) dissociation inhibitor 2	Gdi2	-0.697494	0.11933	0.199633	0.11933		-1.15164	0.0342907	0.00841409	0.00841409	yes	yes	0.45415	9	3	2	Q61598-2 Q61598	Q61598-2 Q61598	Q61598-2 Q61598
P80313	chaperonin containing Tcp1, subunit 7 (eta)	Cct7	-0.12015	0.417354	0.344879	0.344879		0.941633	0.0126284	0.00876817	0.00876817	yes	yes	-1.06178	26	13	14	A0A0N4SV00 P80313 A0A0N4SV22	A0A0N4SV00 P80313	A0A0N4SV00 P80313
Q91WK2	eukaryotic translation initiation factor 3, subunit H	Eif3h						1.63998	0.0530656	0.00876817	0.00876817	yes	yes		1	1	0	Q91WK2	Q91WK2
Q8CAK3	Shiftless antiviral inhibitor of ribosomal frameshifting	Shfl	-0.866739	0.102044	0.225151	0.102044		-1.11056	0.0580887	0.00933519	0.00933519	yes	yes	0.243823	3	2	1	Q8CAK3-2 Q8CAK3	Q8CAK3-2 Q8CAK3	Q8CAK3-2 Q8CAK3
Q9D7B2	LIM and senescent cell antigen-like domains 1	Lims1	0.490311	0.17386	0.365295	0.17386		1.34954	0.0262252	0.00966503	0.00966503	yes	yes	-0.859228	1	1	0	Q9D7B2 E9QP62 Q99JW4 A0A0R4J005	Q9D7B2 E9QP62 Q99JW4 A0A0R4J005
Q9D5T0	ATPase family, AAA domain containing 1	Atad1	0.765333	0.0613247	0.138809	0.0613247		1.0603	0.0298113	0.00966503	0.00966503	yes	yes	-0.294972	4	5	5	Q9D5T0	Q9D5T0	Q9D5T0
Q91XU0	Werner helicase interacting protein 1	Wrnip1	0.220587	0.426067	0.494454	0.426067		1.30845	0.0400231	0.0099792	0.0099792	yes	yes	-1.08787	1	0	1	Q91XU0 Q91XU0-2		Q91XU0 Q91XU0-2
Q04690	Neurofibromin 1	Nf1	0.0407387	0.54122	0.344879	0.344879		1.20372	0.0102389	0.0194558	0.0102389	yes	yes	-1.16298	1	3	0	Q5SYH9 Q04690 Q04690-2	Q5SYH9 Q04690 Q04690-2 Q04690-3 Q04690-4
Q60597-3	Nodescr	Nodescr	0.404155	0.0747436	0.214555	0.0747436		0.842455	0.0102389	0.0160322	0.0102389	yes	yes	-0.4383	36	19	17	Q60597-4 Q60597-3 Q60597-2 Q60597 Z4YJV4	Q60597-4 Q60597-3 Q60597-2 Q60597 Z4YJV4	Q60597-4 Q60597-3 Q60597-2 Q60597 Z4YJV4
P12970	Ribosomal protein L7A	Rpl7a	-1.09814	0.0944282	0.170911	0.0944282		-1.30097	0.0643067	0.0102593	0.0102593	yes	yes	0.202834	28	25	22	P12970 V9GX35 A0A140T8L3 A0A140T8L1 F6VBB8	P12970 V9GX35 A0A140T8L3 A0A140T8L1 F6VBB8	P12970 V9GX35 A0A140T8L3 A0A140T8L1 F6VBB8
Q8BYI8	Family with sequence similarity 234, member B	Fam234b	1.17163	0.0155416	0.0377292	0.0155416	yes	1.2601	0.0157238	0.0108074	0.0108074	yes	yes	-0.0884661	2	1	0	Q8BYI8	Q8BYI8
Q9Z2U1	Proteasome subunit alpha 5	Psma5	-0.903347	0.141666	0.343755	0.141666		-1.52834	0.0580887	0.0108581	0.0108581	yes	yes	0.62499	1	1	1	Q9Z2U1 D3YX79	Q9Z2U1 D3YX79	Q9Z2U1
F6X4N5	Syntaxin 16	Stx16	1.38103	0.0122764	0.0118371	0.0118371	yes	1.22133	0.0228835	0.0114629	0.0114629	yes	yes	0.159698	4	1	0	Q8BVI5 F7CJY7 F6X4N5	Q8BVI5 F7CJY7 F6X4N5
Q6PHU5	Sortilin 1	Sort1	0.649031	0.018028	0.0565847	0.018028	yes	0.807039	0.0126284	0.0122293	0.0122293	yes	yes	-0.158008	1	2	1	Q6PHU5 Q6PHU5-2	Q6PHU5 Q6PHU5-2	Q6PHU5
O54774	Adaptor-related protein complex 3, delta 1 subunit	Ap3d1	-0.0124377	0.579684	0.429943	0.429943		0.850944	0.0276658	0.0130105	0.0130105	yes	yes	-0.863382	5	4	1	O54774	O54774	O54774
A0A0M3HEP7	ATPase, aminophospholipid transporter (APLT), class I, type 8A, member 1	Atp8a1	0.731101	0.0171553	0.0377292	0.0171553	yes	0.786269	0.0222007	0.015763	0.015763	yes	yes	-0.0551679	6	4	2	P70704-3 Q148W0 P70704-2 P70704 A0A0M3HEP7 A0A0J9YV34 E9Q4J5 F6Q8P7 Q3U9N5	P70704-3 Q148W0 P70704-2 P70704 A0A0M3HEP7 E9Q4J5 A0A0J9YV34 F6Q8P7 Q3U9N5	P70704-3 P70704-2 P70704 A0A0J9YV34 A0A0M3HEP7 E9Q4J5 F6Q8P7 Q3U9N5
H7BX95	Serine and arginine-rich splicing factor 1	Srsf1	-1.85351	0.00499334	0.00166872	0.00166872	yes	-0.798206	0.0733067	0.0160322	0.0160322	yes	yes	-1.0553	6	3	3	Q6PDM2-2 Q6PDM2-3 H7BX95 Q6PDM2	Q6PDM2-2 Q6PDM2-3 H7BX95 Q6PDM2	Q6PDM2-2 Q6PDM2-3 H7BX95 Q6PDM2
Q91V55	ribosomal protein S5	Rps5	-1.85427	0.103582	0.285069	0.103582		-1.40676	0.170649	0.0160322	0.0160322	yes	yes	-0.447512	4	4	6	D3Z1S8 D3YYM6 Q91V55 P97461	D3Z1S8 D3YYM6 Q91V55 P97461	D3Z1S8 D3YYM6 Q91V55 P97461
Q9Z204	Heterogeneous nuclear ribonucleoprotein C	Hnrnpc	-0.896113	0.0235973	0.0265862	0.0235973	yes	0.927895	0.0298113	0.0160502	0.0160502	yes	yes	-1.82401	11	5	2	Q9Z204 Q9Z204-5 Q9Z204-2 Q9Z204-4 Q9Z204-3	Q9Z204 Q9Z204-5 Q9Z204-2 Q9Z204-4 Q9Z204-3	Q9Z204 Q9Z204-5 Q9Z204-2 Q9Z204-4 Q9Z204-3
Q9CZ44-3	Nodescr	Nodescr	-0.885623	0.152798	0.318234	0.152798		-0.972616	0.134057	0.0160502	0.0160502	yes	yes	0.0869929	2	4	1	Q9CZ44-2 Q9CZ44-3 Q9CZ44 A2AT02	Q9CZ44-2 Q9CZ44-3 Q9CZ44 A2AT02	Q9CZ44-2 Q9CZ44-3 Q9CZ44 A2AT02
A0A0B4J1E2	SNW domain containing 1	Snw1	-1.13389	0.0741376	0.0992693	0.0741376		-1.38708	0.0489128	0.0160502	0.0160502	yes	yes	0.253196	1	1	0	A0A0B4J1E2 Q9CSN1	A0A0B4J1E2 Q9CSN1
Q8K021	Secretory carrier membrane protein 1	Scamp1	0.781426	0.0291574	0.0430624	0.0291574	yes	0.896296	0.0276658	0.0161756	0.0161756	yes	yes	-0.11487	11	2	3	Q8K021 Q3TSA8 D3YTP4	D3YTP4 Q3TSA8 Q8K021	Q8K021
O88983	Syntaxin 8	Stx8	0.857593	0.0369398	0.108538	0.0369398	yes	0.993562	0.0319082	0.0163037	0.0163037	yes	yes	-0.135969	0	1	1		O88983	O88983
P62889	Ribosomal protein L30	Rpl30	-0.724371	0.253991	0.391047	0.253991		-1.55608	0.0756841	0.016736	0.016736	yes	yes	0.83171	5	0	5	P62889		P62889
Q8C754	VPS52 GARP complex subunit	Vps52	0.79968	0.0873632	0.228625	0.0873632		1.37331	0.0222007	0.0168004	0.0168004	yes	yes	-0.573632	1	2	2	Q8C754 G3UY33 Q8C754-2	Q8C754 G3UY33 Q8C754-2	Q8C754 G3UY33 Q8C754-2
P29341	Poly(A) binding protein, cytoplasmic 1	Pabpc1	-1.02254	0.0667998	0.130225	0.0667998		-1.0269	0.068175	0.0172083	0.0172083	yes	yes	0.00436268	17	14	14	P29341 Q9D4E6 Q62029 F6ZAX1 Q8C7D3	P29341 Q9D4E6 Q62029 Q8C7D3	P29341 Q9D4E6 Q62029 Q8C7D3
Q9CTY5	Mitochondrial calcium uptake family, member 3	Micu3	0.58192	0.159792	0.341829	0.159792		0.992316	0.0530656	0.0183866	0.0183866	yes	yes	-0.410395	1	5	3	Q9CTY5	F6WMX7 Q9CTY5	Q9CTY5
J3QPG5	Prosaposin	Psap	0.83829	0.0235973	0.0169484	0.0169484	yes	0.981828	0.0228835	0.0189172	0.0189172	yes	yes	-0.143538	14	8	7	K3W4L3 Q8BFQ1 J3QPG5 Q61207 E9PZ00	K3W4L3 Q8BFQ1 J3QPG5 Q61207 E9PZ00	K3W4L3 Q8BFQ1 J3QPG5 Q61207 E9PZ00
Q80ZW2	Thioesterase superfamily member 6	Them6	1.14421	0.0226961	0.0248037	0.0226961	yes	1.01684	0.0393971	0.0189172	0.0189172	yes	yes	0.12737	13	2	6	Q80ZW2	Q80ZW2	Q80ZW2
P11983	T-complex protein 1	Tcp1	-0.0302902	0.560389	0.407162	0.407162		0.805711	0.0276658	0.0194558	0.0194558	yes	yes	-0.836001	21	11	10	P11983-2 P11983 F2Z483	P11983-2 P11983 F2Z483	P11983-2 P11983 F2Z483
O55126	Nipsnap homolog 2	Nipsnap2	0.0688849	0.511761	0.46822	0.46822		0.796684	0.0319082	0.02114	0.02114	yes	yes	-0.7278	18	11	4	Q7TMG8 O55126 A0A0G2JEV1	Q7TMG8 O55126 A0A0G2JEV1	Q7TMG8 O55126 A0A0G2JEV1
P05063	Aldolase C, fructose-bisphosphate	Aldoc	-0.0937964	0.471756	0.39006	0.39006		-0.710861	0.0361533	0.0216683	0.0216683	yes	yes	0.617065	45	17	19	P05063	P05063	P05063
Q9Z1N5	DEAD box helicase 39b	Ddx39b	-1.62048	0.0111949	0.0104417	0.0104417	yes	-1.05128	0.0342907	0.0220375	0.0220375	yes	yes	-0.569198	2	3	1	Q9Z1N5 Q8VDW0 G3UXI6	Q9Z1N5 Q8VDW0 G3UXI6	Q9Z1N5
Q8BK64	AHA1, activator of heat shock protein ATPase 1	Ahsa1	-0.623595	0.140826	0.224707	0.140826		-0.841517	0.0733067	0.0220375	0.0220375	yes	yes	0.217922	4	1	1	Q8BK64	Q8BK64	Q8BK64
Q7TQ95	Lunapark, ER junction formation factor	Lnp	0.94515	0.0161546	0.0260265	0.0161546	yes	0.92843	0.0228835	0.0256868	0.0228835	yes	yes	0.0167205	5	2	5	Q7TQ95 A2ASM0 A2ASL8 A2ASM1	Q7TQ95 A2ASM0 A2ASL8 A2ASM1	Q7TQ95 A2ASM0 A2ASL8 A2ASM1
Q99JF8	PC4 and SFRS1 interacting protein 1	Psip1	-1.5132	0.0111949	0.0030497	0.0030497	yes	-0.80341	0.0677744	0.0234026	0.0234026	yes	yes	-0.709794	3	2	3	Q99JF8 Q99JF8-2 A2BI12 F6RB63	Q99JF8 Q99JF8-2 A2BI12 F6RB63	Q99JF8 Q99JF8-2 A2BI12 F6RB63
Q8R5M8-4	Nodescr	Nodescr	-1.44529	0.018028	0.0237229	0.018028	yes	-1.27074	0.0327454	0.0234026	0.0234026	yes	yes	-0.174548	8	5	0	Q8R5M8-4 E0CY16 Q8R5M8 E9PYN1 Q8R5M8-5 Q8R5M8-3 Q8R5M8-7 Q8R5M8-2 Q8R5M8-6	Q8R5M8-4 E0CY16 Q8R5M8 E9PYN1 Q8R5M8-5 Q8R5M8-3 Q8R5M8-7 Q8R5M8-2 Q8R5M8-6
P14152	malate dehydrogenase 1, NAD (soluble)	Mdh1	-0.353144	0.187845	0.282866	0.187845		-0.713153	0.0434372	0.0234026	0.0234026	yes	yes	0.360008	18	14	19	P14152 B1ATQ3	P14152 B1ATQ3	P14152 B1ATQ3
Q3V3R1	methylenetetrahydrofolate dehydrogenase (NADP+ dependent) 1-like	Mthfd1l	0.430463	0.106993	0.218785	0.106993		0.72475	0.0309499	0.0240645	0.0240645	yes	yes	-0.294287	7	3	3	Q3V3R1	Q3V3R1	Q3V3R1
Q9D0S9	histidine triad nucleotide binding protein 2	Hint2	-3.46746	0.0179082	0.00145501	0.00145501	yes	-3.12479	0.0319082	0.0244163	0.0244163	yes	yes	-0.342666	3	4	2	Q9D0S9	Q9D0S9	Q9D0S9
P70202	Latexin	Lxn	-0.460558	0.238482	0.318899	0.238482		-1.1927	0.0669671	0.0252651	0.0252651	yes	yes	0.73214	2	1	1	P70202	P70202	P70202
Q9D1K2	ATPase, H+ transporting, lysosomal V1 subunit F	Atp6v1f	1.01922	0.0111949	0.00717956	0.00717956	yes	0.743883	0.0319082	0.025383	0.025383	yes	yes	0.275333	8	3	3	Q9D1K2 A0A0N4SVE1 F7B2B4	Q9D1K2 A0A0N4SVE1 F7B2B4	Q9D1K2 A0A0N4SVE1 F7B2B4
P32067	Sjogren syndrome antigen B	Ssb	-1.43669	0.0386679	0.00740723	0.00740723	yes	-1.37781	0.0523424	0.0257586	0.0257586	yes	yes	-0.0588796	8	6	2	P32067 F6SXM5 A2AR07 D6RI87	P32067 A2AR07 D6RI87	P32067 F6SXM5
Q61171	Peroxiredoxin 2	Prdx2	-0.435192	0.100733	0.218785	0.100733		-0.708892	0.0319082	0.0258093	0.0258093	yes	yes	0.273701	23	11	15	D3Z4A4 Q61171	D3Z4A4 Q61171	D3Z4A4 Q61171
Q8C8R3-4	Nodescr	Nodescr	0.652587	0.0359808	0.242359	0.0359808	yes	0.874799	0.0259085	0.061458	0.0259085	yes	yes	-0.222212	3	1	0	Q8C8R3 Q8C8R3-5 S4R1J9 Q8C8R3-8 S4R2F3 Q8C8R3-4 S4R1I1 S4R2R5 S4R1U2 Q8C8R3-7 S4R241	Q8C8R3 S4R2F3 Q8C8R3-4 S4R1U2 Q8C8R3-7
P61514	Ribosomal protein L37a	Rpl37a	-0.549213	0.176211	0.260563	0.176211		-1.13876	0.0359442	0.0271175	0.0271175	yes	yes	0.58955	1	2	1	P61514 A0A1D5RL86	P61514 A0A1D5RL86	P61514 A0A1D5RL86
E9QKE4	RAB3 GTPase activating protein subunit 2	Rab3gap2	-0.255877	0.179721	0.199633	0.179721		0.629895	0.0276658	0.0674557	0.0276658	yes	yes	-0.885772	2	1	1	A0A0A6YWM5 E9QKE4 Q8BMG7 Q8BMG7-2	A0A0A6YWM5 E9QKE4 Q8BMG7	A0A0A6YWM5 E9QKE4 Q8BMG7-2 Q8BMG7
Q6PGE7	Solute carrier family 6 (neurotransmitter transporter, L-proline), member 7	Slc6a7	1.05728	0.0155416	0.0665428	0.0155416	yes	0.915561	0.0276658	0.0578199	0.0276658	yes	yes	0.141716	1	1	0	Q6PGE7	Q6PGE7
P45878	FK506 binding protein 2	Fkbp2	1.03991	0.00765675	0.00379202	0.00379202	yes	0.760561	0.0276658	0.0370284	0.0276658	yes	yes	0.279347	1	1	5	P45878	P45878	P45878
P62761	Visinin-like 1	Vsnl1	0.0202541	0.567204	0.391673	0.391673		-0.679415	0.0276658	0.0303039	0.0276658	yes	yes	0.699669	4	3	3	P62761	P62761	P62761
O35250	Exocyst complex component 7	Exoc7	0.334327	0.239042	0.273204	0.239042		1.00269	0.0276765	0.0552406	0.0276765	yes	yes	-0.668366	8	1	2	A2AAN3 O35250 A2AAN4 A2AAN0 O35250-2	O35250 A2AAN0 O35250-2	A2AAN3 O35250 A2AAN4 A2AAN0 O35250-2
P47738	Aldehyde dehydrogenase 2, mitochondrial	Aldh2	-1.11957	0.0982938	0.0579571	0.0579571		-1.32681	0.0670462	0.0277044	0.0277044	yes	yes	0.207245	10	14	31	P47738 A0A0G2JFQ0 A0A0G2JEU1 D3YYF3 A0A0G2JF60	P47738 A0A0G2JF60 A0A0G2JFQ0 A0A0G2JEU1 D3YYF3	P47738 A0A0G2JF60 A0A0G2JFQ0 A0A0G2JEU1 D3YYF3
Q6P1Y9	Exocyst complex component 1	Exoc1	0.144333	0.399065	0.401319	0.399065		0.819879	0.0281091	0.04449	0.0281091	yes	yes	-0.675546	2	3	1	Q6P1Y9 Q5PPR2 Q8R3S6	Q6P1Y9 Q5PPR2 Q8R3S6	Q6P1Y9 Q5PPR2 Q8R3S6
P27671	RAS protein-specific guanine nucleotide-releasing factor 1	Rasgrf1	-0.027635	0.572477	0.531123	0.531123		0.815041	0.0609609	0.0292956	0.0292956	yes	yes	-0.842676	7	2	3	P27671 Q9QZR7 A0A087WS68	Q9QZR7 A0A087WS68 P27671	Q9QZR7 A0A087WS68 P27671
P59325	Eukaryotic translation initiation factor 5	Eif5	-0.751298	0.0625178	0.107259	0.0625178		-0.990438	0.0454447	0.0292956	0.0292956	yes	yes	0.23914	1	1	1	P59325	P59325	P59325
D3Z7D3	Disco interacting protein 2 homolog A	Dip2a	0.345921	0.20082	0.391047	0.20082		0.94401	0.0298113	0.0674557	0.0298113	yes	yes	-0.598089	1	1	0	Q8BWT5 E9PWR4 B2RQ71 D3Z7D3 F8WI56 B7ZMZ7	Q8BWT5 E9PWR4 B2RQ71 D3Z7D3 F8WI56 B7ZMZ7
O35114	Scavenger receptor class B, member 2	Scarb2	0.824023	0.018028	0.134435	0.018028	yes	0.796779	0.0298113	0.0945027	0.0298113	yes	yes	0.0272444	1	1	1	O35114	O35114	O35114
Q9ERI6	Retinol dehydrogenase 14 (all-trans and 9-cis)	Rdh14	0.824893	0.018028	0.134952	0.018028	yes	0.783836	0.0298113	0.104199	0.0298113	yes	yes	0.0410577	3	1	0	Q9ERI6	Q9ERI6
Q9DCJ5	NADH:ubiquinone oxidoreductase subunit A8	Ndufa8	0.575358	0.20082	0.106698	0.106698		1.23365	0.0400231	0.0298609	0.0298609	yes	yes	-0.658291	7	9	4	Q9DCJ5	Q9DCJ5	Q9DCJ5
Q60875	Rho/rac guanine nucleotide exchange factor (GEF) 2	Arhgef2						0.860528	0.0733067	0.0303039	0.0303039	yes	yes		10	3	3	H3BJU7 H3BKH9 Q60875 Q60875-5 H3BJ40 H3BJ45 Q60875-4 H3BJX8 Q60875-3 Q60875-2 H3BL15 H3BLF9 H3BIX8 H3BJ59 H3BJ48 H3BLJ1 H3BJM4	H3BJU7 H3BKH9 Q60875 Q60875-5 H3BJ40 H3BJ45 Q60875-4 H3BJX8 Q60875-3 Q60875-2 H3BL15 H3BLF9 H3BIX8 H3BJ59 H3BJ48 H3BLJ1 H3BJM4	H3BJU7 Q60875-3 H3BKH9 Q60875 Q60875-5 Q60875-2 H3BL15 H3BJ40 H3BJ45 H3BLF9 Q60875-4 H3BJ59 H3BJX8 H3BIX8 H3BJ48 H3BLJ1 H3BJM4
P48771	Cytochrome c oxidase subunit 7A2	Cox7a2	-0.986733	0.0155416	0.0459214	0.0155416	yes	-0.82906	0.0306448	0.0332674	0.0306448	yes	yes	-0.157673	16	5	8	P48771	P48771	P48771
P80316	Chaperonin containing Tcp1, subunit 5 (epsilon)	Cct5	0.0829964	0.512826	0.455509	0.455509		1.03264	0.0309499	0.042743	0.0309499	yes	yes	-0.949646	29	12	11	E0CZA1 P80316	E0CZA1 P80316	E0CZA1 P80316
Q3U2G2	Heat shock protein 4	Hspa4	-0.402775	0.285668	0.335268	0.285668		-0.819088	0.106883	0.0312099	0.0312099	yes	yes	0.416313	4	3	3	Q61316 Q3U2G2	Q61316 Q3U2G2	Q61316 Q3U2G2
Q91YR1	Twinfilin actin binding protein 1	Twf1	-0.76891	0.136353	0.182759	0.136353		-1.07398	0.0691844	0.0315052	0.0315052	yes	yes	0.305066	1	2	0	Q91YR1	Q91YR1
O54901	CD200 antigen	Cd200	0.634691	0.123779	0.182438	0.123779		0.950181	0.049013	0.031843	0.031843	yes	yes	-0.31549	6	4	4	E9QMY1 Q80VX2 E9PZI9 O54901 Q05D16	E9QMY1 Q80VX2 E9PZI9 O54901 Q05D16	E9QMY1 Q80VX2 E9PZI9 O54901 Q05D16
Q9CU62	Structural maintenance of chromosomes 1A	Smc1a	-0.704442	0.0708108	0.0627767	0.0627767		0.98183	0.0319082	0.048542	0.0319082	yes	yes	-1.68627	11	2	4	Q9CU62	Q9CU62 S4R179	Q9CU62 S4R179
Q8CH18	Cell division cycle and apoptosis regulator 1	Ccar1	-0.291818	0.205787	0.19916	0.19916		0.706281	0.0319082	0.0566137	0.0319082	yes	yes	-0.9981	3	1	1	Q8CH18 Q8CH18-3	Q8CH18 Q8CH18-3	Q8CH18 Q8CH18-3
A0A0R4J1N7	Ankyrin 1, erythroid	Ank1	-0.11774	0.371283	0.269273	0.269273		0.542776	0.0319082	0.103536	0.0319082	yes	yes	-0.660516	17	4	8	G5E8J2 Q02357-5 E9QNT8 B7ZW98 Q02357-4 Q02357-2 F7D1P5 Q02357-6 D3YTV8 Q0VGY9 Q02357 D3Z5M4 G8JL84 A0A0R4J1N7 Q02357-3 G3UY11 D6RJ51	G5E8J2 G3UY11 Q02357-5 E9QNT8 B7ZW98 Q02357-4 Q02357-2 F7D1P5 Q02357-6 D3YTV8 Q0VGY9 Q02357 D3Z5M4 G8JL84 A0A0R4J1N7 Q02357-3 D6RJ51	G5E8J2 G3UY11 Q02357-5 D6RJ51 E9QNT8 B7ZW98 Q02357-4 Q02357-2 Q02357-6 D3YTV8 Q0VGY9 Q02357 D3Z5M4 G8JL84 A0A0R4J1N7 Q02357-3 F7D1P5
P62849	Ribosomal protein S24	Rps24	0.260549	0.250878	0.325173	0.250878		0.748669	0.0319082	0.042743	0.0319082	yes	yes	-0.48812	4	4	1	P62849-3 P62849 P62849-2	P62849-3 P62849 P62849-2	P62849-3 P62849 P62849-2
D3YZP9	coiled-coil domain containing 6	Ccdc6	0.695119	0.0365181	0.225151	0.0365181	yes	0.815143	0.0319082	0.0912698	0.0319082	yes	yes	-0.120024	2	1	0	D3YZP9	D3YZP9
Q00493	carboxypeptidase E	Cpe	0.916611	0.0114013	0.0188837	0.0114013	yes	0.679735	0.0319082	0.0674557	0.0319082	yes	yes	0.236875	13	2	5	Q00493	Q00493	Q00493
P17879	Heat shock protein 1B	Hspa1b	-0.63641	0.121228	0.268677	0.121228		-1.64149	0.0319082	0.166294	0.0319082	yes	yes	1.00508	2	0	1	Q61696 P17879		Q61696 P17879
O35286	DEAH (Asp-Glu-Ala-His) box polypeptide 15	Dhx15	-0.215849	0.311666	0.251942	0.251942		0.775287	0.0327404	0.0338512	0.0327404	yes	yes	-0.991136	3	1	1	Q497W9 O35286 A0A0G2JG10	A0A0G2JG10 Q497W9 O35286	A0A0G2JG10 Q497W9 O35286
Q9CR98	Family with sequence similarity 136, member A	Fam136a	1.05662	0.0171553	0.0607702	0.0171553	yes	0.866942	0.0327404	0.0811348	0.0327404	yes	yes	0.189675	4	1	0	A0A0N4SWI4 Q9CR98	A0A0N4SWI4 Q9CR98
Q9Z1X4-3	Nodescr	Nodescr	-0.494987	0.125674	0.218617	0.125674		0.933563	0.0327454	0.0500518	0.0327454	yes	yes	-1.42855	8	0	1	Q9Z1X4-2 Q9Z1X4 Q9Z1X4-3 Q45VK5		Q9Z1X4-2 Q9Z1X4 Q9Z1X4-3 Q45VK5
A0A1D5RLG3	RAB3 GTPase activating protein subunit 1	Rab3gap1	-0.113708	0.409897	0.34415	0.34415		0.641041	0.0327454	0.106764	0.0327454	yes	yes	-0.754748	2	2	1	Q80UJ7 A0A1D5RLG3	Q80UJ7 A0A1D5RLG3	Q80UJ7 A0A1D5RLG3
O55125	Nipsnap homolog 1	Nipsnap1	0.0218444	0.56744	0.354378	0.354378		0.652946	0.0327454	0.0753649	0.0327454	yes	yes	-0.631101	23	12	16	O55125 Q5SVG6	O55125 Q5SVG6	O55125 Q5SVG6
P14602	Heat shock protein 1	Hspb1	1.03055	0.0171553	0.060465	0.0171553	yes	0.863731	0.0327454	0.0781401	0.0327454	yes	yes	0.16682	1	1	0	P14602 D3YZ06 P14602-3 P14602-2	P14602 P14602-3 P14602-2
Q8BL63	Phosphatidylinositol glycan anchor biosynthesis, class K	Pigk	0.737756	0.0122764	0.0370836	0.0122764	yes	0.549562	0.0327454	0.0950742	0.0327454	yes	yes	0.188194	1	2	2	Q8BXX3 E9Q421 Q8BL63 Q9CXY9	Q8BXX3 E9Q421 Q8BL63 Q9CXY9	Q8BXX3 E9Q421 Q8BL63 Q9CXY9
H3BIV5	A kinase (PRKA) anchor protein 5	Akap5	-0.108773	0.505205	0.383364	0.383364		-1.1488	0.0327454	0.0350344	0.0327454	yes	yes	1.04002	2	2	1	H3BIV5 D3YVF0	H3BIV5 D3YVF0	H3BIV5 D3YVF0
Q9D0J8	Parathymosin	Ptms	-0.774967	0.0889038	0.108538	0.0889038		-1.01268	0.0508653	0.0329918	0.0329918	yes	yes	0.23771	2	1	0	Q9D0J8	Q9D0J8
Q8BMJ2	Leucyl-tRNA synthetase	Lars	0.0442869	0.551408	0.428826	0.428826		0.710533	0.0594254	0.0332674	0.0332674	yes	yes	-0.666246	3	1	1	Q8BMJ2	Q8BMJ2	Q8BMJ2
Q91VA0	Acyl-CoA synthetase medium-chain family member 1	Acsm1						-1.3251	0.179567	0.0332825	0.0332825	yes	yes		1	1	4	D3Z106 Q91VA0 Q91VA0-2	D3Z106 Q91VA0 Q91VA0-2	D3Z106 Q91VA0 Q91VA0-2 D3YV36
Q91VD9	NADH:ubiquinone oxidoreductase core subunit S1	Ndufs1	0.347636	0.109634	0.224671	0.109634		0.55777	0.033702	0.0674557	0.033702	yes	yes	-0.210134	54	23	43	A0A087WSU3 Q91VD9 A0A087WP77 A0A087WQR0	Q91VD9 A0A087WSU3 A0A087WP77 A0A087WQR0	A0A087WSU3 Q91VD9 A0A087WP77 A0A087WQR0
P80317	Chaperonin containing Tcp1, subunit 6a (zeta)	Cct6a	-0.146336	0.375714	0.331233	0.331233		0.661653	0.0342907	0.0678388	0.0342907	yes	yes	-0.807988	24	4	5	P80317 Q61390 B1AT05	P80317	P80317
Q8BIP0	Aspartyl-tRNA synthetase 2 (mitochondrial)	Dars2	0.565247	0.0594685	0.290826	0.0594685		0.724797	0.0344474	0.131325	0.0344474	yes	yes	-0.15955	1	1	0	Q8BIP0	Q8BIP0
P62962	Profilin 1	Pfn1	-0.176692	0.383371	0.361633	0.361633		-0.743815	0.0473877	0.0350344	0.0350344	yes	yes	0.567123	11	6	5	Q5SX49 P62962	Q5SX49 P62962	Q5SX49 P62962
P35564	Calnexin	Canx	0.725093	0.018028	0.0441456	0.018028	yes	0.620815	0.035261	0.0674557	0.035261	yes	yes	0.104279	14	6	11	P35564	P35564	P35564
Q9DCJ1	MTOR associated protein, LST8 homolog (S. cerevisiae)	Mlst8	0.830589	0.0507184	0.218785	0.0507184		0.994583	0.0359442	0.0674557	0.0359442	yes	yes	-0.163995	1	1	0	Q9DCJ1	Q9DCJ1
Q3UHK1	solute carrier family 2 (facilitated glucose transporter), member 13	Slc2a13	0.817263	0.0343713	0.117562	0.0343713	yes	0.945556	0.0361533	0.0617354	0.0361533	yes	yes	-0.128293	5	2	1	Q3UHK1	Q3UHK1	Q3UHK1
Q8R191	Synaptogyrin 3	Syngr3	0.732503	0.0223675	0.0458787	0.0223675	yes	0.664373	0.0361533	0.0544083	0.0361533	yes	yes	0.0681303	13	2	8	Q8R191	Q8R191	Q8R191
Q8VEK0	Transmembrane protein 30A	Tmem30a	0.815662	0.0466779	0.150633	0.0466779	yes	0.934889	0.0375616	0.036728	0.036728	yes	yes	-0.119227	0	2	2		Q8VEK0 D3YVV1	Q8VEK0 D3YVV1
Q9QZM0	Ubiquilin 2	Ubqln2						0.969673	0.127923	0.0370284	0.0370284	yes	yes		3	0	3	Q9QZM0		Q9QZM0
Q61553	Fascin actin-bundling protein 1	Fscn1	-0.397041	0.147803	0.211196	0.147803		-0.684686	0.045727	0.0373776	0.0373776	yes	yes	0.287646	5	5	6	Q61553 A0A0G2JDU7 F7BDR1	Q61553 A0A0G2JDU7 F7BDR1	Q61553 A0A0G2JDU7 F7BDR1
G5E911	FAM3 metabolism regulating signaling molecule C	Fam3c	1.08838	0.0253765	0.0893177	0.0253765	yes	1.01088	0.0375616	0.0634322	0.0375616	yes	yes	0.0774967	1	1	0	G5E911 Q91VU0 E9Q8C5 E9Q6F0 G3X9I1	G5E911 Q91VU0 E9Q8C5 E9Q6F0 G3X9I1
P62897	Cytochrome c, somatic	Cycs	-0.349665	0.108561	0.181361	0.108561		-0.530706	0.0379271	0.0527129	0.0379271	yes	yes	0.181042	13	13	13	P62897	P62897 P00015	P62897 P00015
Q9ES28	Rho guanine nucleotide exchange factor (GEF7)	Arhgef7	0.850312	0.0507184	0.203176	0.0507184		0.996298	0.0379316	0.0615935	0.0379316	yes	yes	-0.145986	2	1	0	Q9ES28 Q9ES28-7 Q9ES28-5 D3Z0V2 Q9ES28-3 Q9ES28-4 Q9ES28-6 Q9ES28-8 Q9ES28-2 A0A0R4J0X8	Q9ES28 Q9ES28-7 D3Z0V2 Q9ES28-3 Q9ES28-4 Q9ES28-8 Q9ES28-2 A0A0R4J0X8
E9PZM8	Neuronal pentraxin receptor	Nptxr	0.846516	0.0299229	0.138963	0.0299229	yes	0.821864	0.0379316	0.0950742	0.0379316	yes	yes	0.0246519	2	1	0	F8VQB8 Q99J85 F7BX42 H3BLN6 E9PZM8	F8VQB8 Q99J85 F7BX42 H3BLN6 E9PZM8
O70252	Heme oxygenase 2	Hmox2	0.984584	0.0199497	0.104918	0.0199497	yes	0.834611	0.0379757	0.0797645	0.0379757	yes	yes	0.149973	10	3	0	D3YXN4 D3YX62 O70252	D3YX62 O70252
B9EJ86	oxysterol binding protein-like 8	Osbpl8	0.791892	0.0204372	0.038613	0.0204372	yes	0.692291	0.0382853	0.0674557	0.0382853	yes	yes	0.0996006	1	2	1	B9EJ86 A0A0R4J150	B9EJ86 A0A0R4J150	B9EJ86 A0A0R4J150
O55143	ATPase, Ca++ transporting, cardiac muscle, slow twitch 2	Atp2a2	0.531199	0.0315106	0.2183	0.0315106	yes	0.519075	0.0393363	0.103536	0.0393363	yes	yes	0.0121241	36	20	23	O55143-2 O55143 Q8R429	O55143-2 O55143 Q8R429	O55143-2 O55143 Q8R429
O35218	Cleavage and polyadenylation specific factor 2	Cpsf2	0.957118	0.0601924	0.195625	0.0601924		1.15338	0.0400231	0.0617354	0.0400231	yes	yes	-0.196265	1	1	0	O35218	O35218
P63239	Proprotein convertase subtilisin/kexin type 1	Pcsk1	0.59392	0.0707999	0.167018	0.0707999		0.743834	0.0400231	0.103536	0.0400231	yes	yes	-0.149914	1	2	2	P63239	P63239	P63239
D3YW47	Podocalyxin-like 2	Podxl2	0.528362	0.0705032	0.14362	0.0705032		0.662695	0.0400231	0.0524932	0.0400231	yes	yes	-0.134333	2	1	1	Q8CAE9 D3YW47 G3X9D3 Q8CAE9-3	Q8CAE9 D3YW47 G3X9D3 Q8CAE9-3	Q8CAE9 D3YW47 G3X9D3 Q8CAE9-3
A2AQC3	ATPase, class II, type 9A	Atp9a	0.693875	0.0518621	0.225151	0.0518621		0.801169	0.0400231	0.125027	0.0400231	yes	yes	-0.107294	1	1	0	A2AQC9 Q8C288 A2AQC3 A2AUZ0 Q8C4G3 A2AUZ1 O70228	Q8C288 A2AQC3 Q8C4G3 O70228
O55013	Trafficking protein particle complex 3	Trappc3	0.709062	0.0256401	0.0952394	0.0256401	yes	0.651055	0.0400231	0.0674557	0.0400231	yes	yes	0.0580069	4	1	4	O55013	O55013	O55013
A2AUD5	Tumor protein D52-like 2	Tpd52l2	0.949515	0.0161546	0.0890779	0.0161546	yes	0.683359	0.0400231	0.147461	0.0400231	yes	yes	0.266155	1	1	0	F6VQ81 A2AUD5 V9GWU5 Q9CYZ2 Q8BKP1 Q3TAI4 Q3TUJ9	F6VQ81 A2AUD5 V9GWU5 Q9CYZ2 Q8BKP1 Q3TAI4 Q3TUJ9
Q80WQ2	Vac14 homolog (S. cerevisiae)	Vac14	1.01908	0.0667998	0.228164	0.0667998		1.18512	0.0523424	0.041153	0.041153	yes	yes	-0.166044	1	1	0	Q80WQ2 A0A1D5RLY2	Q80WQ2 A0A1D5RLY2
Q6PHZ8	Kv channel interacting protein 4	Kcnip4	0.573133	0.0235973	0.0952394	0.0235973	yes	0.504604	0.0413365	0.103291	0.0413365	yes	yes	0.0685287	1	1	1	Q6PHZ8-2 Q6PHZ8-4 Q3UFC0 Q6PHZ8 Q6PHZ8-3 Q3YAA5	Q6PHZ8	Q6PHZ8
P56695	Wolframin ER transmembrane glycoprotein	Wfs1	0.497779	0.0863336	0.341829	0.0863336		0.685622	0.0418214	0.131534	0.0418214	yes	yes	-0.187843	2	1	0	Q3UN10 P56695 F7D926	Q3UN10 F7D926 P56695
Q99ME9	GTP binding protein 4	Gtpbp4	-1.55013	0.0161546	0.0237229	0.0161546	yes	-0.896907	0.0677744	0.042743	0.042743	yes	yes	-0.653227	2	1	0	Q99ME9	Q99ME9
Q61292	laminin, beta 2	Lamb2	0.165654	0.382164	0.403378	0.382164		-0.570927	0.0737188	0.042743	0.042743	yes	yes	0.736581	24	6	9	Q61292	Q61292	Q61292
P61358	Ribosomal protein L27	Rpl27	-0.777646	0.187208	0.291516	0.187208		-1.57165	0.0428611	0.0779874	0.0428611	yes	yes	0.793999	6	3	3	P61358 A2A4Q0	P61358 A2A4Q0	P61358 A2A4Q0
Q61136	Pre-mRNA processing factor 4B	Prpf4b	-1.67446	0.0161546	0.0182686	0.0161546	yes	-1.02986	0.0594254	0.04449	0.04449	yes	yes	-0.644591	2	1	0	Q61136	Q61136
Q3TEA8	Heterochromatin protein 1, binding protein 3	Hp1bp3	-1.22312	0.0114013	0.00542273	0.00542273	yes	0.795372	0.0454549	0.101891	0.0454549	yes	yes	-2.01849	3	5	1	Q3TEA8 Q3TEA8-3 A2AM65 Z4YKB8 Q3TEA8-2 Z4YKA3	Q3TEA8 Q3TEA8-3 A2AM65 Z4YKB8 Q3TEA8-2 Z4YKA3 A2AM63	Q3TEA8 Q3TEA8-3 A2AM63 A2AM65 Z4YKB8 Q3TEA8-2 Z4YKA3
B1ARU1	Microtubule-actin crosslinking factor 1	Macf1	0.874474	0.0235973	0.125911	0.0235973	yes	0.740333	0.0454954	0.136194	0.0454954	yes	yes	0.134141	1	2	0	B1ARU1 F7ACR9	B1ARU1 F7ACR9
Q62314	Trans-golgi network protein 2	Tgoln2	0.973912	0.00974127	0.0261576	0.00974127	yes	0.591222	0.0454954	0.0945027	0.0454954	yes	yes	0.38269	1	2	2	Q62314 Q62313	Q62314 Q62313	Q62314 Q62313
Q8K406	leucine-rich repeat LGI family, member 3	Lgi3	0.669976	0.157304	0.343755	0.157304		1.25802	0.0464267	0.0930949	0.0464267	yes	yes	-0.588049	1	1	0	Q8K406	Q8K406
Q3TCU5	TAP binding protein	Tapbp	0.256769	0.461212	0.514988	0.461212		-1.30084	0.0949631	0.0470416	0.0470416	yes	yes	1.55761	0	1	1		G3UZZ2 Q9R233 Q9R233-2 Q3TCU5	G3UZZ2 Q9R233 Q9R233-2 Q3TCU5
Q3TVK3	Aspartyl aminopeptidase	Dnpep	0.464778	0.170266	0.349728	0.170266		0.90904	0.0473877	0.0937739	0.0473877	yes	yes	-0.444262	1	1	0	Q8BPW9 Q3TVK3 Q9Z2W0	Q8BPW9 Q3TVK3 Q9Z2W0
P06745	Glucose-6-phosphate isomerase 1	Gpi	-1.1553	0.0235973	0.030892	0.0235973	yes	-0.99031	0.0473877	0.0634713	0.0473877	yes	yes	-0.164985	13	6	6	P06745 A0A0U1RQ72 A0A0U1RP97 A0A0U1RQ18	P06745 A0A0U1RP97 A0A0U1RQ18	P06745 A0A0U1RQ18 A0A0U1RQ72 A0A0U1RP97
P84309-2	Nodescr	Nodescr	0.595539	0.0466151	0.254966	0.0466151	yes	0.624223	0.0473877	0.169115	0.0473877	yes	yes	-0.0286844	4	2	0	P84309-2 P84309	P84309-2 P84309 P51829
Q3TML0	Protein disulfide isomerase associated 6	Pdia6	0.961328	0.0306438	0.0778141	0.0306438	yes	0.88371	0.0473877	0.0858537	0.0473877	yes	yes	0.0776184	11	10	21	Q3TML0 Q922R8	Q3TML0 Q922R8	Q3TML0 Q922R8
A0A1B0GR11	Transaldolase 1	Taldo1	-0.429657	0.218776	0.351281	0.218776		-0.77991	0.0733067	0.0484347	0.0484347	yes	yes	0.350253	6	2	5	Q93092 A0A1B0GR11	Q93092 A0A1B0GR11	Q93092 A0A1B0GR11
P17047-2	Nodescr	Nodescr	-0.438368	0.428674	0.444764	0.428674		-1.99383	0.0763022	0.0485741	0.0485741	yes	yes	1.55546	0	3	4		P17047-2 P17047 P17047-3	P17047-2 P17047 P17047-3
Q569Z6	Thyroid hormone receptor associated protein 3	Thrap3	-1.1345	0.0226961	0.0492376	0.0226961	yes	0.912188	0.0489128	0.0945027	0.0489128	yes	yes	-2.04669	6	3	0	Q569Z6 Q8BZN7 F6YH92	Q569Z6 F6YH92 Q8BZN7 F6YSQ2
Q91V09	WD repeat domain 13	Wdr13	0.356125	0.144253	0.262883	0.144253		0.589692	0.0489128	0.0781401	0.0489128	yes	yes	-0.233567	2	1	1	S4R225 Q91V09	S4R225 Q91V09	S4R225 Q91V09
P15105	Glutamate-ammonia ligase (glutamine synthetase)	Glul	-0.422638	0.0768489	0.181361	0.0768489		-0.51247	0.0489128	0.0674557	0.0489128	yes	yes	0.0898325	38	21	26	D3YVK1 D3Z121 P15105	D3YVK1 D3Z121 P15105	D3YVK1 D3Z121 P15105
Q60676	Protein phosphatase 5, catalytic subunit	Ppp5c	-0.416243	0.121228	0.183407	0.121228		-0.645106	0.0489128	0.0674557	0.0489128	yes	yes	0.228863	1	1	0	Q60676 F7BX26	Q60676 F7BX26
E9Q912	RAP1, GTP-GDP dissociation stimulator 1	Rap1gds1	-0.254612	0.187552	0.23211	0.187552		-0.495033	0.0489128	0.0569002	0.0489128	yes	yes	0.240421	4	3	3	A0A0G2JF70 E9Q6Q4 Q3TU36 E9Q912 A0A0G2JGC8	A0A0G2JF70 E9Q6Q4 Q3TU36 E9Q912 A0A0G2JGC8	A0A0G2JF70 E9Q6Q4 Q3TU36 E9Q912 A0A0G2JGC8
A0A1B0GSX0	Lactate dehydrogenase A	Ldha	-0.270231	0.224791	0.267764	0.224791		-0.596356	0.0489128	0.0634713	0.0489128	yes	yes	0.326124	10	9	6	A0A1B0GSR9 A0A1B0GSX0 P06151 A0A1B0GQX5 A0A1B0GT41 D3YZQ9 A0A1B0GSL7	A0A1B0GSR9 A0A1B0GSX0 P06151 A0A1B0GQX5 A0A1B0GT41 D3YZQ9 A0A1B0GSL7	A0A1B0GSR9 A0A1B0GSX0 P06151 A0A1B0GQX5 A0A1B0GT41 D3YZQ9 A0A1B0GSL7
O88745	Scrapie responsive gene 1	Scrg1	0.12281	0.453078	0.400636	0.400636		0.742379	0.049013	0.0674557	0.049013	yes	yes	-0.619569	5	2	1	O88745	O88745	O88745
P26043	Radixin	Rdx						-0.69606	0.182043	0.0505983	0.0505983				1	1	1	P26043	P26043	P26043 A0A0R4J0J8 Q7TSG6 Q2KN98
P97467	Peptidylglycine alpha-amidating monooxygenase	Pam	0.412796	0.261104	0.42071	0.261104		0.984475	0.0677744	0.0509078	0.0509078			-0.571679	1	2	0	E9Q704 P97467 F8VQA4	E9Q704 P97467 F8VQA4
P62838	Ubiquitin-conjugating enzyme E2D 2A	Ube2d2a	-0.325722	0.230066	0.31408	0.230066		-0.813055	0.0677744	0.0509078	0.0509078			0.487333	2	1	1	P62838 P61079 A0A0G2JGL0 A0A0G2JE32 Q6ZWY6	P61079 A0A0G2JGL0 P62838 A0A0G2JE32 Q6ZWY6	P61080 P61079 A0A0G2JGL0 P62838 A0A0G2JE32
Q9CQU0	thioredoxin domain containing 12 (endoplasmic reticulum)	Txndc12	0.918437	0.0336266	0.178411	0.0336266	yes	0.832338	0.0512086	0.0828013	0.0512086		yes	0.0860991	2	1	2	Q9CQU0	Q9CQU0	Q9CQU0
Q8BVG8	N-acetyltransferase 14	Nat14	0.648045	0.0359808	0.0952394	0.0359808	yes	0.603801	0.0523424	0.0674557	0.0523424		yes	0.044244	3	1	1	Q8BVG8 A0A140LIC7	Q8BVG8 A0A140LIC7 A0A140LHW7 A0A140LHX9	Q8BVG8 A0A140LIC7
Q5SSM3	Rho GTPase activating protein 44	Arhgap44	0.888581	0.0343713	0.182167	0.0343713	yes	0.807893	0.0523424	0.115917	0.0523424		yes	0.0806879	1	2	0	F6T1Y2 Q5SSM3 Q5SSM3-2 Q5SSM3-3	Q5SSM3-4 F6T1Y2 Q5SSM3 Q5SSM3-2 Q5SSM3-3
A0A0A0MQD5	Nodescr	Nodescr	0.647452	0.0718459	0.154435	0.0718459		0.746777	0.0526621	0.0539292	0.0526621			-0.0993245	14	3	4	Q4ACU6-3 A0A0A0MQD5 Q4ACU6-8 Q4ACU6 Q4ACU6-9 Q4ACU6-7 Q4ACU6-11 Q4ACU6-10 Q4ACU6-12 Q4ACU6-2 Q4ACU6-6 E9Q1P5	Q4ACU6-3 A0A0A0MQD5 Q4ACU6-8 Q4ACU6 Q4ACU6-9 Q4ACU6-7 Q4ACU6-11 Q4ACU6-10 Q4ACU6-12	A0A0A0MQD5 Q4ACU6 Q4ACU6-2 Q4ACU6-3 Q4ACU6-8 Q4ACU6-9 Q4ACU6-7 Q4ACU6-11 Q4ACU6-10 Q4ACU6-12 E9Q1P5 Q4ACU6-6
Q8R151	Zinc finger, NFX1-type containing 1	Znfx1	0.396918	0.337743	0.408956	0.337743		1.07911	0.0926078	0.0527129	0.0527129			-0.68219	2	1	1	A2A5R6 Q8R151 A2A5R5	A2A5R6 Q8R151	A2A5R6 Q8R151
Q9ESM3	Hyaluronan and proteoglycan link protein 2	Hapln2	-0.660076	0.144253	0.127427	0.127427		-0.719116	0.129255	0.0527129	0.0527129			0.0590398	14	2	3	Q9ESM3	Q9ESM3	Q9ESM3
Q9D6R2	Isocitrate dehydrogenase 3 (NAD+) alpha	Idh3a	0.607379	0.0359808	0.0926792	0.0359808	yes	0.563835	0.0530656	0.0821714	0.0530656		yes	0.0435438	65	23	21	Q9D6R2-2 Q9D6R2	Q9D6R2-2 Q9D6R2	Q9D6R2-2 Q9D6R2
P63017	heat shock protein 8	Hspa8	-0.78277	0.0971407	0.225902	0.0971407		-1.00923	0.0530656	0.0544083	0.0530656			0.226463	64	37	57	P63017 Q504P4 D3YW43 D3Z5E2	P63017 Q504P4 D3YW43 D3Z5E2	P63017 Q504P4 D3YW43 D3Z5E2
P29699	Alpha-2-HS-glycoprotein	Ahsg	-1.47979	0.119075	0.0552587	0.0552587		-2.10096	0.0530656	0.208608	0.0530656			0.621173	22	13	13	P29699	P29699	P29699
B1AXV0	Ferric-chelate reductase 1 like	Frrs1l	0.633021	0.0944282	0.177377	0.0944282		0.755737	0.0633681	0.0539292	0.0539292			-0.122715	6	3	2	F6Q3S1 B1AXV0	B1AXV0	B1AXV0
Q61361	Brevican	Bcan	-0.057403	0.502201	0.343755	0.343755		0.497027	0.0539666	0.140364	0.0539666			-0.55443	14	7	6	Q61361 A0A0A6YW95	Q61361 A0A0A6YW95	Q61361
Q9QXV0	Proprotein convertase subtilisin/kexin type 1 inhibitor	Pcsk1n	0.75885	0.0507184	0.182438	0.0507184		0.775627	0.0540198	0.0930949	0.0540198			-0.0167773	9	1	1	Q9QXV0	Q9QXV0	Q9QXV0
Q9D6K8	FUN14 domain containing 2	Fundc2	0.434374	0.120051	0.345939	0.120051		0.635886	0.0543588	0.182662	0.0543588			-0.201512	1	1	0	Q9D6K8	Q9D6K8
Q9D154	Serine (or cysteine) peptidase inhibitor, clade B, member 1a	Serpinb1a	-0.412229	0.173086	0.199633	0.173086		-0.770557	0.0543588	0.0544083	0.0543588			0.358328	3	1	0	Z4YK03 Q9D154	Z4YK03 Q9D154
Q32MW3	Acyl-CoA thioesterase 10	Acot10	0.642444	0.0844582	0.186723	0.0844582		0.740023	0.0609609	0.0544083	0.0544083			-0.0975785	2	2	1	Q32MW3 Q9R0X4	Q32MW3 Q9R0X4	Q32MW3 Q9R0X4
O08788	Dynactin 1	Dctn1	-0.41585	0.16193	0.171903	0.16193		0.704758	0.0549585	0.075813	0.0549585			-1.12061	28	4	9	E9Q3M3 E9Q586 O08788-2 D3YX34 O08788 D3YYG9 D3Z2M9	E9Q3M3 E9Q586 O08788-2 D3YYG9 O08788 D3Z2M9 D3YX34	E9Q3M3 E9Q586 O08788-2 D3YX34 O08788 D3YYG9 D3Z2M9
Q8BIZ1	ankyrin repeat and sterile alpha motif domain containing 1B	Anks1b	0.916389	0.0252708	0.117865	0.0252708	yes	0.728938	0.0549585	0.147461	0.0549585		yes	0.18745	1	1	0	Q8BIZ1-4 S4R1H2 Q8BIZ1 A0A140T8U6 A0A0R4J2A6 S4R2I2 Q8BIZ1-5 Q8BIZ1-2 S4R1K4 S4R286 S4R2H2 A0A0R4J2A8 S4R2E3 S4R1Q0	Q8BIZ1-4 S4R1H2 Q8BIZ1 A0A140T8U6 A0A0R4J2A6 S4R2I2 Q8BIZ1-5 Q8BIZ1-2 S4R1K4 S4R286 S4R2H2 A0A0R4J2A8 S4R2E3 S4R1Q0
P26041	Moesin	Msn	-0.149806	0.373004	0.361633	0.361633		-0.568351	0.0549585	0.0617354	0.0549585			0.418545	2	1	2	P26041	P26041	P26041
O35215	D-dopachrome tautomerase	Ddt	-1.79172	0.0263707	0.0254871	0.0254871	yes	-1.3644	0.0677744	0.0552406	0.0552406		yes	-0.427321	1	1	1	O35215	G3UZN1 O35215	O35215
Q6PHQ9	Poly(A) binding protein, cytoplasmic 4	Pabpc4	-0.536615	0.235987	0.369899	0.235987		-0.782957	0.139551	0.0552406	0.0552406			0.246342	5	3	5	Q91YZ8 A3KFU5 D3Z5M2 A3KFU8 Q6PHQ9 A0A0A6YWT2 Q62029 G5E8X2 V9GXG3	Q91YZ8 A3KFU5 D3Z5M2 A3KFU8 Q6PHQ9 A0A0A6YWT2 Q62029 G5E8X2 V9GXG3	Q91YZ8 A3KFU5 D3Z5M2 A3KFU8 Q6PHQ9 A0A0A6YWT2 Q62029 G5E8X2 V9GXG3
Q9CR16	Peptidylprolyl isomerase D (cyclophilin D)	Ppid	-0.251436	0.260978	0.2888	0.260978		-0.569948	0.0677744	0.0552406	0.0552406			0.318512	4	1	2	Q9CR16	Q9CR16	Q9CR16
P54869	3-hydroxy-3-methylglutaryl-Coenzyme A synthase 2	Hmgcs2	-3.12302	0.143634	0.167018	0.143634		-4.00879	0.0957207	0.0552406	0.0552406			0.88577	0	1	18		P54869	Q8JZK9 P54869
Q61418	Chloride channel, voltage-sensitive 4	Clcn4	0.540026	0.185033	0.267764	0.185033		1.0411	0.0554562	0.147175	0.0554562			-0.501072	0	1	1		A0A1B0GT29 Q3LRV6 Q61418	A0A1B0GT29 Q3LRV6 Q61418
P52480-2	Nodescr	Nodescr	-0.557866	0.120051	0.218785	0.120051		-0.761897	0.0603505	0.0569002	0.0569002			0.204031	12	3	4	P52480-2	P52480-2	P52480-2
Q11011	Aminopeptidase puromycin sensitive	Npepps	-0.485778	0.217684	0.326994	0.217684		-0.928683	0.0669671	0.0569683	0.0569683			0.442906	8	1	1	E9Q6F4 Q11011 E9Q039 F6QYF8	E9Q6F4 F6V7K3 Q11011 E9Q039	E9Q6F4 Q11011 E9Q039
P55088-3	Nodescr	Nodescr	0.480779	0.0599943	0.171903	0.0599943		0.504361	0.0573153	0.106248	0.0573153			-0.0235814	7	3	4	P55088-3 A0A0R4J0Z3 P55088 P55088-2	P55088-3 A0A0R4J0Z3 P55088 P55088-2	P55088-3 A0A0R4J0Z3 P55088 P55088-2
Q8VCD6	Receptor accessory protein 2	Reep2	0.948949	0.018028	0.0902822	0.018028	yes	0.661926	0.0573153	0.171216	0.0573153		yes	0.287022	3	2	0	Q8VCD6	Q8VCD6
P48036	Annexin A5	Anxa5	-0.176853	0.384265	0.344879	0.344879		-0.67901	0.0603549	0.0578199	0.0578199			0.502157	8	5	4	A0A0G2JGQ0 P48036	P48036 A0A0G2JGQ0	P48036 A0A0G2JGQ0
P14824	Annexin A6	Anxa6	-0.314659	0.308131	0.311894	0.308131		-0.90489	0.058014	0.115917	0.058014			0.590231	7	3	7	P14824 F8WIT2	P14824 F8WIT2	P14824 F8WIT2
P15209	Neurotrophic tyrosine kinase, receptor, type 2	Ntrk2	0.58428	0.0728614	0.268677	0.0728614		0.661243	0.0580887	0.171216	0.0580887			-0.0769636	1	1	0	P15209-4 P15209-3 P15209 P15209-2	P15209-4 P15209-3 P15209 P15209-2
Q8CIB6	Transmembrane protein 230	Tmem230	0.992033	0.0171553	0.0820531	0.0171553	yes	0.640083	0.0583071	0.103536	0.0583071		yes	0.35195	0	1	1		Q8CIB6	Q8CIB6
Q5KU39	VPS41 HOPS complex subunit	Vps41	0.794448	0.0944282	0.15283	0.0944282		0.978237	0.0588019	0.084801	0.0588019			-0.183788	3	2	2	Q5KU39	Q5KU39	Q5KU39
G3X9V4	glutamate receptor, ionotropic, NMDA2B (epsilon 2)	Grin2b	0.465309	0.0822045	0.332571	0.0822045		0.551347	0.0588019	0.232307	0.0588019			-0.0860381	1	1	0	A0A0G2JEA7 G3X9V4 Q01097	A0A0G2JEA7 G3X9V4 Q01097
P00920	Carbonic anhydrase 2	Ca2	-0.337581	0.22227	0.260563	0.22227		-0.705367	0.0592006	0.126937	0.0592006			0.367785	5	2	4	P00920 A0A0A6YX78	P00920	P00920 A0A0A6YX78
Q8C483	Seryl-aminoacyl-tRNA synthetase	Sars	-0.352367	0.121194	0.225151	0.121194		-0.485797	0.0594254	0.0674557	0.0594254			0.133431	3	2	4	A2AFS1 Q8C483 P26638 A2AFS0	A2AFS1 Q8C483 P26638 A2AFS0	A2AFS1 Q8C483 P26638 A2AFS0
Q9CRB6	tubulin polymerization-promoting protein family member 3	Tppp3	-0.480098	0.121194	0.224707	0.121194		-0.61553	0.0691844	0.0595166	0.0595166			0.135432	5	3	2	Q9CRB6	Q9CRB6	Q9CRB6
Q921M7	CYFIP related Rac1 interactor B	Cyrib	-0.385996	0.204654	0.262632	0.204654		-0.688205	0.068175	0.0595166	0.0595166			0.302209	8	1	1	Q921M7	Q921M7	Q921M7
Q9JLM8	Doublecortin-like kinase 1	Dclk1	-0.189817	0.338785	0.310235	0.310235		0.602948	0.0595864	0.0651424	0.0595864			-0.792764	8	5	5	Q9JLM8 Q9JLM8-2 Q80VB6 A0A0G2JGQ6 A0A0G2JGR9 Q1EDH1 Q8CCN4 A0A0G2JEN4 H7BX36 A0A0G2JE54 A0A0G2JGH1 Q6PGI2 O88809 Q9CXL6	Q1EDH1 Q9JLM8 Q8CCN4 A0A0G2JEN4 H7BX36 A0A0G2JE54 A0A0G2JGQ6 A0A0G2JGH1 Q9JLM8-2 Q80VB6 A0A0G2JGR9 Q6PGI2 O88809 Q9CXL6	Q9JLM8 Q9JLM8-2 Q80VB6 A0A0G2JGQ6 A0A0G2JGR9 Q1EDH1 Q8CCN4 A0A0G2JEN4 H7BX36 A0A0G2JE54 A0A0G2JGH1 Q6PGI2 O88809 Q9CXL6
Q8CHK3	Membrane bound O-acyltransferase domain containing 7	Mboat7	0.567712	0.0810327	0.228273	0.0810327		0.659585	0.0603505	0.0909849	0.0603505			-0.0918724	0	1	1		Q8CHK3	Q8CHK3
Q62376	Small nuclear ribonucleoprotein 70 (U1)	Snrnp70	-0.691419	0.0299229	0.103939	0.0299229	yes	0.571712	0.0603549	0.121461	0.0603549		yes	-1.26313	9	1	3	A0A1B0GRR8 Q62376 A0A1B0GR44 Q62376-2 A0A1B0GR50 A0A1B0GSX5 A0A1B0GRV8 A0A1B0GR69	A0A1B0GRR8 Q62376 A0A1B0GR44 Q62376-2	A0A1B0GRR8 Q62376 A0A1B0GR44 Q62376-2 A0A1B0GR50 A0A1B0GSX5
P28867-2	Nodescr	Nodescr	0.549336	0.280901	0.505881	0.280901		0.989913	0.10868	0.0605199	0.0605199			-0.440577	1	0	1	Q1MX41 Q1MX40 P28867-2 Q1MX43 Q1MX42 P28867		Q1MX41 Q1MX40 P28867-2 Q1MX43 Q1MX42 P28867
Q8BXZ1	Thioredoxin-related transmembrane protein 3	Tmx3	0.73626	0.0235973	0.0539609	0.0235973	yes	0.571371	0.0605791	0.0930949	0.0605791		yes	0.164889	11	3	2	Q8BXZ1	Q8BXZ1	Q8BXZ1
O54833	Casein kinase 2, alpha prime polypeptide	Csnk2a2	-0.756649	0.018028	0.0806481	0.018028	yes	0.539673	0.0609609	0.113232	0.0609609		yes	-1.29632	3	1	2	O54833 A0A1D5RM74	O54833	O54833
Q4V9Z5-2	Nodescr	Nodescr	0.705851	0.0652867	0.107259	0.0652867		0.717182	0.0667865	0.0615935	0.0615935			-0.0113307	8	1	3	Q4V9Z5 Q4V9Z5-2 Q4V9Z5-3 A0A0U1RNQ8	Q4V9Z5 Q4V9Z5-2 Q4V9Z5-3	Q4V9Z5 Q4V9Z5-2 Q4V9Z5-3 A0A0U1RNQ8
Q6QI06	RPTOR independent companion of MTOR, complex 2	Rictor	0.363331	0.214255	0.380039	0.214255		0.74066	0.0616398	0.217536	0.0616398			-0.377329	1	1	0	Q6QI06 Q6QI06-2	Q6QI06 Q6QI06-2
A2AFQ2	Hydroxysteroid (17-beta) dehydrogenase 10	Hsd17b10	-0.721398	0.254635	0.382661	0.254635		-1.42947	0.0894747	0.0619276	0.0619276			0.708075	3	1	1	O08756 A2AFQ2 Q99N15	A2AFQ2 Q99N15	O08756 A2AFQ2 Q99N15
P20108	Peroxiredoxin 3	Prdx3	-0.615993	0.0944282	0.086865	0.086865		-0.73817	0.06323	0.119861	0.06323			0.122177	17	8	11	P20108	P20108	P20108
Q9D7N9	Adipocyte plasma membrane associated protein	Apmap	0.921559	0.0178634	0.0154295	0.0154295	yes	0.634084	0.06323	0.133734	0.06323		yes	0.287475	7	1	4	Q9D7N9	Q9D7N9	Q9D7N9
P57759	Endoplasmic reticulum protein 29	Erp29	0.894404	0.018028	0.0546291	0.018028	yes	0.63235	0.0633321	0.121461	0.0633321		yes	0.262054	9	7	6	F8WJI4 D6RG87 P57759 F8WIM7	F8WJI4 D6RG87 P57759 F8WIM7	F8WJI4 D6RG87 P57759 F8WIM7
Q80VD1	Family with sequence similarity 98, member B	Fam98b	0.21012	0.39964	0.392837	0.392837		0.810805	0.0737188	0.0634322	0.0634322			-0.600685	1	1	1	Q80VD1 Q3TJZ6	Q80VD1 Q3TJZ6	Q80VD1
D3Z670	NADH:ubiquinone oxidoreductase subunit A3	Ndufa3	0.508581	0.120051	0.244282	0.120051		0.66682	0.0669246	0.0634322	0.0634322			-0.158239	1	2	1	D3Z670 Q9CQ91	D3Z670 Q9CQ91	D3Z670 Q9CQ91
A7YQ68	Prickle planar cell polarity protein 2	Prickle2	0.470461	0.0988035	0.196421	0.0988035		0.569965	0.0642086	0.0850701	0.0642086			-0.0995039	2	1	2	Q80Y24 A7YQ68	Q80Y24 A7YQ68	Q80Y24 A7YQ68
F8WGF2	Nitric oxide synthase 1, neuronal	Nos1	-0.00288454	0.587115	0.359359	0.359359		0.516185	0.0643067	0.10697	0.0643067			-0.51907	1	1	2	S4R1D5 F8WGF2 Q9Z0J4-5 S4R255 Q9Z0J4-2 Q9Z0J4	S4R1D5 F8WGF2 Q9Z0J4-5 S4R255 Q9Z0J4-2 Q9Z0J4	S4R1D5 F8WGF2 Q9Z0J4-5 S4R255 Q9Z0J4-2 Q9Z0J4
J3QNT7	Epsin 2	Epn2	0.0858156	0.469161	0.351281	0.351281		-0.535886	0.0643067	0.131374	0.0643067			0.621702	1	1	1	Q8CHU3-2 J3QNT7 F7CUV7 Q8CHU3 Q5NCM6 Q5NCM5	Q8CHU3-2 J3QNT7 Q8CHU3 Q5NCM6 Q5NCM5	Q8CHU3-2 J3QNT7 F7CUV7 Q8CHU3 Q5NCM6 Q5NCM5
Q8QZT2	Centriole, cilia and spindle associated protein	Ccsap	0.823739	0.113549	0.253016	0.113549		1.09066	0.0643569	0.0651424	0.0643569			-0.266917	2	1	0	Q8QZT2	Q8QZT2
P80560	Protein tyrosine phosphatase, receptor type, N polypeptide 2	Ptprn2	0.732206	0.0773335	0.199633	0.0773335		0.736307	0.0763022	0.0651424	0.0651424			-0.00410081	2	1	1	Q3UU93 P80560	Q3UU93 P80560	Q3UU93 P80560
P28653	Biglycan	Bgn						-1.50693	0.105156	0.0651424	0.0651424				3	0	1	P28653		P28653
P26040	Ezrin	Ezr	-0.591333	0.100733	0.147045	0.100733		-0.729728	0.0661096	0.0657976	0.0657976			0.138395	5	2	0	P26040	P26040
P40142	Transketolase	Tkt	-0.214338	0.250577	0.262051	0.250577		-0.467131	0.0661096	0.0674557	0.0661096			0.252793	19	12	13	P40142 E0CY51	P40142	P40142 E0CY51
Q9JJR8	TMEM9 domain family, member B	Tmem9b	0.860873	0.018028	0.117083	0.018028	yes	0.561457	0.0661096	0.147154	0.0661096		yes	0.299416	0	1	1		Q9JJR8 D3Z6W5	Q9JJR8 D3Z6W5
Q99JP7	Gamma-glutamyltransferase 7	Ggt7	0.608872	0.0518621	0.0952394	0.0518621		0.57767	0.0672526	0.132642	0.0672526			0.0312017	6	3	2	H3BKA5 Q99JP7	H3BKA5 Q99JP7	H3BKA5 Q99JP7
P46660	Internexin neuronal intermediate filament protein, alpha	Ina	-0.585377	0.0988035	0.119383	0.0988035		-0.603545	0.0926078	0.0674557	0.0674557			0.0181684	113	45	69	P46660	P46660	P46660
Q99LB2	Dehydrogenase/reductase (SDR family) member 4	Dhrs4	-1.45655	0.114187	0.117083	0.114187		-1.60514	0.0930605	0.0674557	0.0674557			0.14858	1	5	11	Q99LB2	Q99LB2	Q99LB2
Q9CQV8	Tyrosine 3-monooxygenase/tryptophan 5-monooxygenase activation protein, beta polypeptide	Ywhab	-0.234414	0.277566	0.332334	0.277566		-0.391823	0.147886	0.0674557	0.0674557			0.157409	4	6	3	Q9CQV8 A2A5N1	Q9CQV8 A2A5N1	Q9CQV8 A2A5N1
P16125	Lactate dehydrogenase B	Ldhb	-0.340087	0.219625	0.244282	0.219625		-0.563954	0.0930605	0.0674557	0.0674557			0.223867	29	10	17	P16125 D3Z7F0 A0A0N4SVV8	P16125 D3Z7F0 A0A0N4SVV8	P16125 D3Z7F0 A0A0N4SVV8
P24472	Glutathione S-transferase, alpha 4	Gsta4	-0.303751	0.338278	0.346406	0.338278		-0.823899	0.0943591	0.0674557	0.0674557			0.520148	1	1	0	P24472	P24472
Q99JR5	Tubulointerstitial nephritis antigen-like 1	Tinagl1	-0.080352	0.562894	0.457349	0.457349		-1.44521	0.0949631	0.0674557	0.0674557			1.36486	3	1	0	Q99JR5 H3BJ97 H3BKM8	Q99JR5 H3BJ97
A8DUK4	Nodescr	Nodescr	1.21473	0.00765675	0.00724661	0.00724661	yes	-0.487072	0.10868	0.0674557	0.0674557		yes	1.7018	8	8	5	P02088 E9Q223 A8DUK4 P02089	P02088 E9Q223 A8DUK4	E9Q223 A8DUK4 P02088
Q8VEK3	Heterogeneous nuclear ribonucleoprotein U	Hnrnpu						1.18576	0.170972	0.0674557	0.0674557				18	6	5	G3XA10 Q8VEK3	G3XA10 Q8VEK3	G3XA10 Q8VEK3
Q8CBE3	WD repeat domain 37	Wdr37	-0.41524	0.181677	0.285198	0.181677		0.691139	0.0677744	0.0743478	0.0677744			-1.10638	11	4	7	Q05BF4 H3BJS1 Q8CBE3 H3BJR7 H3BK66 H3BJB3	Q05BF4 H3BJS1 Q8CBE3 H3BJR7 H3BK66 H3BJB3	Q05BF4 H3BJS1 Q8CBE3 H3BJR7 H3BK66 H3BJB3
Q9DCH4	Eukaryotic translation initiation factor 3, subunit F	Eif3f	-0.123062	0.475299	0.354378	0.354378		0.766192	0.0677744	0.0951523	0.0677744			-0.889255	5	1	3	Q9DCH4	Q9DCH4	Q9DCH4
D3YWD3	Transmembrane protein 245	Tmem245	0.937867	0.0863422	0.0952394	0.0863422		1.05517	0.0677744	0.0850701	0.0677744			-0.117307	0	1	1		B1AZA8 B1AZA5 D3YWD3	B1AZA8 B1AZA5 D3YWD3
A0A1D5RMI4	Seizure related 6 homolog like	Sez6l	0.57653	0.0667998	0.267764	0.0667998		0.581467	0.0677744	0.21045	0.0677744			-0.00493629	2	1	0	A0A0R4J0Y4 A0A0G2JG23 Q6P1D5 Q6P1D5-2 A0A1D5RMI4 A0A1D5RMJ7 A0A0G2JFG4	A0A0R4J0Y4 A0A0G2JG23 Q6P1D5 Q6P1D5-2 A0A1D5RMI4 A0A1D5RMJ7 A0A0G2JFG4
G5E884	p21 (RAC1) activated kinase 1	Pak1	-0.820166	0.0667998	0.0798921	0.0667998		-0.834997	0.0677744	0.0945027	0.0677744			0.0148308	4	2	3	G5E884	O88643 G5E884	O88643 G5E884 A0A0U1RQ87 S4R2K7
Q91WL8	WW domain-containing oxidoreductase	Wwox	0.748603	0.042919	0.0828881	0.042919	yes	0.663243	0.0677744	0.0872766	0.0677744		yes	0.08536	5	1	1	Q91WL8 Q91WL8-4 Q91WL8-2 Q91WL8-3	Q91WL8-4 Q91WL8 Q91WL8-3	Q91WL8-4 Q91WL8-2 Q91WL8 Q91WL8-3
Q9CY50	Signal sequence receptor, alpha	Ssr1	-0.0399679	0.582884	0.39006	0.39006		-2.949	0.0677744	0.0903241	0.0677744			2.90903	0	2	4		Q9CY50	Q9CY50
Q9DB60	Peroxiredoxin like 2B	Fam213b	-0.586301	0.0359808	0.0643053	0.0359808	yes	-0.476278	0.0727446	0.0678388	0.0678388		yes	-0.110023	4	2	2	Q9DB60 B1AS14	Q9DB60	Q9DB60
Q8CD76	Kinesin light chain 1	Klc1	-0.105591	0.473523	0.401319	0.401319		0.645025	0.068175	0.0738948	0.068175			-0.750616	2	4	2	Q5UE59 O88447 Q8CD76 F6UYN4 E9Q7C9 Q7TNF4	Q5UE59 O88447 Q8CD76 F6UYN4 E9Q7C9 Q7TNF4	Q5UE59 O88447 Q8CD76 F6UYN4 E9Q7C9 Q7TNF4
O88384	Vesicle transport through interaction with t-SNAREs 1B	Vti1b	0.692436	0.0299229	0.0778141	0.0299229	yes	0.541004	0.0684625	0.150363	0.0684625		yes	0.151432	2	1	4	Q91XH6 O88384 F6UHS3	Q91XH6 F6UHS3 O88384	Q91XH6 F6UHS3 O88384
Q8VCX5-2	Nodescr	Nodescr	0.18666	0.481142	0.475684	0.475684		1.2263	0.0691844	0.0732472	0.0691844			-1.03964	2	1	3	Q8VCX5 Q8VCX5-3 Q8VCX5-2 E9Q9E0 F6Z1Z9	Q8VCX5 Q8VCX5-3 Q8VCX5-2 E9Q9E0	Q8VCX5 Q8VCX5-3 Q8VCX5-2 F6Z1Z9 E9Q9E0
Q61543	Golgi apparatus protein 1	Glg1	0.516039	0.0844582	0.186723	0.0844582		0.560543	0.0691844	0.147175	0.0691844			-0.0445034	4	2	2	F8WHM5 Q61543 E9PWD8 F6RSH1	F8WHM5 Q61543 E9PWD8	F8WHM5 Q61543
Q6NZL0	SOGA family member 3	Soga3	0.521029	0.0625178	0.147045	0.0625178		0.507445	0.0691844	0.181707	0.0691844			0.0135841	14	9	8	Q6NZL0	Q6NZL0	Q6NZL0
Q6ZQ18	EFR3 homolog B	Efr3b	0.60293	0.0358499	0.0986122	0.0358499	yes	0.494741	0.0691844	0.127509	0.0691844		yes	0.10819	2	1	2	Q6ZQ18-2 Q6ZQ18	Q6ZQ18-2 Q6ZQ18	Q6ZQ18-2 Q6ZQ18
Q6ZWV3	Ribosomal protein L10	Rpl10	0.949864	0.033538	0.119383	0.033538	yes	0.755961	0.0691844	0.0974474	0.0691844		yes	0.193903	9	5	9	I7HLV2 Q6ZWV3 P86048 A0A1B0GXC3	I7HLV2 Q6ZWV3 P86048 A0A1B0GXC3	P86048 A0A1B0GXC3 I7HLV2 Q6ZWV3
Q9DCD0	Phosphogluconate dehydrogenase	Pgd	-0.0734431	0.525545	0.392034	0.392034		-0.519662	0.156744	0.069929	0.069929			0.446219	3	1	2	Q9DCD0	Q9DCD0	Q9DCD0
Q8C196	Carbamoyl-phosphate synthetase 1	Cps1						-1.70201	0.105156	0.0703365	0.0703365				9	13	128	Q8C196	Q8C196	Q8C196
E9QLH9	PEAK1 related kinase activating pseudokinase 1	Prag1	0.938018	0.0235973	0.101741	0.0235973	yes	0.651327	0.0705417	0.232307	0.0705417		yes	0.28669	1	1	0	E9QLH9 Q571I4	E9QLH9 Q571I4
Q60770	Syntaxin binding protein 3	Stxbp3	-0.186123	0.293801	0.276886	0.276886		-0.4871	0.0708699	0.115496	0.0708699			0.300977	1	0	1	Q60770-2 Q60770		Q60770-2 Q60770
Q60625	Intercellular adhesion molecule 5, telencephalin	Icam5	0.393701	0.212226	0.292275	0.212226		0.708695	0.0717917	0.0950742	0.0717917			-0.314994	16	1	6	Q60625	Q60625	Q60625
A0A0N4SW73	RAB11 family interacting protein 5 (class I)	Rab11fip5	0.908025	0.018028	0.111555	0.018028	yes	0.565559	0.0717917	0.226265	0.0717917		yes	0.342466	2	1	0	A0A0N4SW73 Q8R361	A0A0N4SW73 Q8R361
Q6PA06	atlastin GTPase 2	Atl2	0.765759	0.141215	0.201957	0.141215		1.06463	0.0719881	0.115917	0.0719881			-0.29887	4	1	6	Q6PA06-2 E9QND8 Q6PA06	Q6PA06-2 E9QND8 Q6PA06	Q6PA06-2 E9QND8 Q6PA06
O89053	Coronin, actin binding protein 1A	Coro1a	-0.569017	0.172794	0.199633	0.172794		-0.732814	0.113817	0.0720946	0.0720946			0.163797	3	1	1	G3UYK8 O89053 D3YXM2 G3UX53 D3YW57 A0A0U1RPY8	G3UYK8 O89053	G3UYK8 O89053
Q62093	Serine and arginine-rich splicing factor 2	Srsf2	-0.504372	0.302272	0.356173	0.302272		-0.73879	0.203364	0.0721107	0.0721107			0.234419	3	0	1	Q62093		Q62093
Q99PU5	Acyl-CoA synthetase bubblegum family member 1	Acsbg1	-0.707636	0.154519	0.300058	0.154519		-0.765161	0.162832	0.0721634	0.0721634			0.0575252	11	6	2	D3Z2G8 Q99PU5 D3Z1Z2	D3Z2G8 Q99PU5 D3Z1Z2	Q99PU5
Q8C7K6	Prenylcysteine oxidase 1 like	Pcyox1l	0.590249	0.0365181	0.183048	0.0365181	yes	0.485056	0.0724709	0.147154	0.0724709		yes	0.105193	1	2	1	Q8C7K6	Q8C7K6	Q8C7K6
A0A0G2JEC4	SH3-domain GRB2-like B1 (endophilin)	Sh3glb1	0.755739	0.029165	0.0492376	0.029165	yes	0.57184	0.0724778	0.137212	0.0724778		yes	0.183899	5	1	1	Q9JK48-3 Q9JK48 A0A0G2JEC4 Q9JK48-2 A0A0G2JE45	Q9JK48-3 Q9JK48 A0A0G2JEC4 Q9JK48-2	Q9JK48-3 Q9JK48 A0A0G2JEC4 Q9JK48-2
Q9WTR5	cadherin 13	Cdh13	0.415283	0.109448	0.218785	0.109448		0.495556	0.0728356	0.199537	0.0728356			-0.0802724	7	4	3	Q9WTR5	Q9WTR5	Q9WTR5
Q60737	Casein kinase 2, alpha 1 polypeptide	Csnk2a1	-0.717499	0.0466151	0.181361	0.0466151	yes	0.623784	0.0733067	0.075813	0.0733067		yes	-1.34128	19	1	10	Q60737	Q60737	Q60737 A2ANR6
P63318	Protein kinase C, gamma	Prkcg	0.024179	0.571431	0.494964	0.494964		0.632755	0.0733067	0.084801	0.0733067			-0.608576	29	12	14	Q2NKI4 P63318	P63318 Q2NKI4	Q2NKI4 P63318
A0A1D5RLN6	RIKEN cDNA 2900026A02 gene	2900026A02Rik	0.759184	0.0711716	0.150633	0.0711716		0.864903	0.0733067	0.0950742	0.0733067			-0.105719	1	0	1	A0A1D5RLN6		A0A1D5RLN6
P60469	Protein tyrosine phosphatase, receptor type, f polypeptide (PTPRF), interacting protein (liprin), alpha 3	Ppfia3	0.520784	0.0863336	0.156962	0.0863336		0.557226	0.0733067	0.145459	0.0733067			-0.0364422	9	7	2	A0A1B0GRM4 P60469-2 P60469 B2RXQ2 B2RXW8	A0A1B0GRM4 P60469-2 P60469	A0A1B0GRM4 P60469-2 P60469
P35279	RAB6A, member RAS oncogene family	Rab6a	-0.599647	0.0741376	0.0952394	0.0741376		-0.603146	0.0733067	0.0830908	0.0733067			0.00349959	4	2	2	P35279-2 D3YV69 P35279	P35279-2 D3YV69 P35279	P35279-2 D3YV69 P35279
E9Q827	cAMP-regulated phosphoprotein 19	Arpp19	-0.450978	0.151322	0.199633	0.151322		-0.666574	0.0733067	0.0781755	0.0733067			0.215596	1	3	0	E9Q827 P60840-2 P56212 P56212-2 P60840 E9Q4B9	E9Q827 P60840-2 P56212 P56212-2 P60840 E9Q4B9
Q69ZS6	Synaptic vesicle glycoprotein 2c	Sv2c	0.808232	0.019623	0.0255905	0.019623	yes	0.5422	0.0733067	0.117204	0.0733067		yes	0.266032	1	1	1	Q69ZS6 A2RSH4	Q69ZS6 A2RSH4	Q69ZS6 A2RSH4
P40124	CAP, adenylate cyclase-associated protein 1 (yeast)	Cap1	-0.116364	0.40199	0.343755	0.343755		-0.447765	0.0733067	0.105351	0.0733067			0.331401	2	3	3	B1ARS0 P40124	B1ARS0 P40124	P40124
Q5FW57	Predicted gene 4952	Gm4952	-1.82521	0.125532	0.407162	0.125532		-2.55695	0.0733067	0.192176	0.0733067			0.731743	0	1	1		Q5FW57	Q5FW57 M0QWP3
Q8K0U4	Heat shock protein 12A	Hspa12a	-0.444445	0.107307	0.132412	0.107307		-0.445126	0.106475	0.0738644	0.0738644			0.000680566	11	7	5	Q8K0U4	Q8K0U4	Q8K0U4
Q99KJ8	Dynactin 2	Dctn2	-0.307961	0.139871	0.18961	0.139871		0.410918	0.0746254	0.197148	0.0746254			-0.718879	28	13	18	Q99KJ8	Q99KJ8	Q99KJ8
O88685	Proteasome (prosome, macropain) 26S subunit, ATPase 3	Psmc3	0.274207	0.243063	0.317209	0.243063		0.541401	0.0754262	0.125027	0.0754262			-0.267194	9	2	8	O88685 A2AGN7 B7ZCF1 A0A087WPH7	A0A087WPH7 O88685 A2AGN7 B7ZCF1	A0A087WPH7 O88685 F6Q2E3 A2AGN7 B7ZCF1
E9QPX3	NADH:ubiquinone oxidoreductase core subunit S4	Ndufs4	1.0488	0.0171553	0.0622946	0.0171553	yes	0.58364	0.0754262	0.227615	0.0754262		yes	0.465164	4	2	0	Q9CXZ1 E9QPX3	Q9CXZ1 E9QPX3
Q61768	Kinesin family member 5B	Kif5b	0.0157415	0.575355	0.363633	0.363633		0.486516	0.0761197	0.174336	0.0761197			-0.470775	5	4	1	Q61768 E9QAK5	Q61768	Q61768
Q6AXD2	Abl interactor 2	Abi2	0.655423	0.051163	0.103939	0.051163		0.574639	0.0761345	0.106248	0.0761345			0.080784	1	2	2	P62484 A0A087WPP8 A0A087WR90 Q6AXD2 A0A087WRS3 Q6AXH6	P62484 A0A087WPP8 A0A087WR90 Q6AXD2 A0A087WRS3 Q6AXH6 A0A087WNT3	P62484 A0A087WPP8 A0A087WR90 Q6AXD2 A0A087WRS3 Q6AXH6 A0A087WNT3
Q6IRU5	Clathrin, light polypeptide (Lcb)	Cltb	1.03272	0.00222882	0.00333268	0.00222882	yes	0.388066	0.0761345	0.174336	0.0761345		yes	0.644653	5	5	5	Q6IRU5-3 Q6IRU5-2 Q6IRU5 F7BHJ0	Q6IRU5-3 Q6IRU5-2 Q6IRU5 F7BHJ0	Q6IRU5-2 Q6IRU5
Q91VW3	SH3 domain binding glutamic acid-rich protein-like 3	Sh3bgrl3	-0.408795	0.157304	0.218785	0.157304		-0.601557	0.0766763	0.0828013	0.0766763			0.192762	3	1	0	Q91VW3	Q91VW3
Q9CQI3	Glia maturation factor, beta	Gmfb	-0.37103	0.204654	0.26072	0.204654		-0.649596	0.0766763	0.101891	0.0766763			0.278566	0	1	2		Q9CQI3	D3YY16 D3Z2F6 Q9ERL7 Q9CQI3
D3Z5M6	Adhesion G protein-coupled receptor L3	Lphn3	0.317782	0.185752	0.301442	0.185752		0.502512	0.0773976	0.117054	0.0773976			-0.18473	3	1	2	Q80TS3-5 Q80TS3-4 D3YWR3 D3Z4V0 D3Z593 D3YTW7 D3Z4S7 D3YWB1 Q80TS3-2 Q80TS3 D3YVT9 D3Z634 D3Z5M6 K3W4M8 D3Z6H9 D3Z6H7 D3YU23 D3Z3X6 D3Z6J2 Q80TS3-3 Q80TS3-6 D3Z3G4 F6WMY5	Q80TS3-5 D3YWR3 D3Z4V0 D3Z593 D3YTW7 D3Z4S7 D3YWB1 Q80TS3-2 Q80TS3 D3YVT9 D3Z634 D3Z5M6 D3Z6H9 D3Z6H7 D3YU23 D3Z3X6 D3Z6J2 Q80TS3-3 D3Z3G4	Q80TS3-5 Q80TS3-4 D3YWR3 D3Z4V0 D3Z593 D3YTW7 D3Z4S7 D3YWB1 Q80TS3-2 Q80TS3 D3YVT9 D3Z634 D3Z5M6 K3W4M8 D3Z6H9 D3Z6H7 D3YU23 D3Z3X6 D3Z6J2 Q80TS3-3 F6WMY5 D3Z3G4
O35668	Huntingtin-associated protein 1	Hap1	-0.141835	0.411383	0.259858	0.259858		0.583186	0.0775773	0.24498	0.0775773			-0.725021	1	2	0	O35668 O35668-2	O35668 O35668-2 G3UYE4
Q8K268	ATP-binding cassette, sub-family F (GCN20), member 3	Abcf3	0.355256	0.253991	0.389469	0.253991		0.754806	0.0775773	0.224995	0.0775773			-0.39955	1	1	0	Q8K268	Q8K268
Q8R071	Inositol 1,4,5-trisphosphate 3-kinase A	Itpka	0.159325	0.378843	0.383364	0.378843		0.529496	0.0775773	0.12119	0.0775773			-0.370171	7	3	3	Q8R071 B2RXC2	B2RXC2 Q8R071	B2RXC2 Q8R071
P54285	Calcium channel, voltage-dependent, beta 3 subunit	Cacnb3	0.415944	0.153827	0.332334	0.153827		0.577621	0.0793513	0.0781401	0.0781401			-0.161677	2	2	2	P54285 D3Z3Z3	P54285 D3Z3Z3	P54285 D3Z3Z3
G5E866	Splicing factor 3b, subunit 1	Sf3b1						0.791798	0.100273	0.0781401	0.0781401				5	1	1	G5E866 Q99NB9 A0A087WNS2	G5E866 Q99NB9	G5E866 Q99NB9
P21279	Guanine nucleotide binding protein, alpha q polypeptide	Gnaq	-0.450841	0.143806	0.186723	0.143806		-0.470698	0.138971	0.0781755	0.0781755			0.0198566	13	11	5	P21279	P21279	P21279
Q9R112	sulfide quinone oxidoreductase	Sqrdl	-0.411139	0.211503	0.244282	0.211503		-0.730537	0.0787039	0.0781755	0.0781755			0.319398	1	2	1	H3BLH2 Q9R112	H3BLH2 Q9R112 F6ZKZ3	F6ZKZ3 Q9R112
Q8BL97	Serine and arginine-rich splicing factor 7	Srsf7	-1.7728	0.0263707	0.0110255	0.0110255	yes	-1.11003	0.0949631	0.0782398	0.0782398		yes	-0.662774	2	0	1	Q8BL97 Q8BL97-4 Q8BL97-3 Q8BL97-2		Q8BL97 Q8BL97-4 Q8BL97-3 Q8BL97-2
Q9JIX8	Apoptotic chromatin condensation inducer 1	Acin1	-0.602149	0.157144	0.182438	0.157144		0.848992	0.0787039	0.10697	0.0787039			-1.45114	2	5	1	Q9JIX8 Q9JIX8-4 F6RJ39 B8JJ91 B8JJ92 Q9JIX8-2 Q9JIX8-3 Q52KR6	Q9JIX8 B8JJ91 B8JJ92 Q9JIX8-2 Q9JIX8-4 Q9JIX8-3 F6RJ39 Q52KR6 F6Q8C0 B8JJ90	Q9JIX8 B8JJ91 B8JJ92 Q9JIX8-2 F6Q8C0 Q9JIX8-4 Q9JIX8-3 F6RJ39 Q52KR6
F8WHU5	PDS5 cohesin associated factor B	Pds5b	-0.419759	0.254635	0.267764	0.254635		0.890281	0.0787039	0.147175	0.0787039			-1.31004	2	1	0	F8WHU5 Q4VA53-3 Q4VA53-2 Q4VA53	F8WHU5 Q4VA53-3 Q4VA53-2 Q4VA53
A2AH85	Elongation factor Tu GTP binding domain containing 2	Eftud2	-0.76121	0.0272026	0.0613369	0.0272026	yes	-0.541791	0.0787039	0.108629	0.0787039		yes	-0.219419	10	4	4	G3UZ34 O08810 A2AH85 G3UXK8	G3UZ34 O08810 A2AH85 G3UXK8	G3UZ34 O08810 G3UXK8 A2AH85
Q03137	Eph receptor A4	Epha4	0.446924	0.0741376	0.192144	0.0741376		0.436146	0.0787039	0.140364	0.0787039			0.010778	3	2	1	Q03137 Q03137-2 Q62413 Q8C8K1 A2BDQ4 Q61772-3 P54763-4 P54763 Q8CBF3 Q61772 E9PWK7 P54763-2 Q61772-2 Q8CBF3-2 P54761 Q03145 P54754 G1K381 E9PUK8	Q03137 Q03137-2 Q62413 Q8C8K1 A2BDQ4 Q61772-3 P54763-4 P54763 Q8CBF3 Q61772 E9PWK7 P54763-2 Q61772-2 Q8CBF3-2 P54761 Q03145 P54754 G1K381 E9PUK8	Q03137 Q03137-2
Q8BVE3	ATPase, H+ transporting, lysosomal V1 subunit H	Atp6v1h	0.769584	0.0114013	0.0235049	0.0114013	yes	0.397209	0.0788116	0.174336	0.0788116		yes	0.372375	16	11	9	Q8BVE3 A0A0A6YX18 A0A0A6YWP6 A0A0A6YVU0 A0A0A6YW86	Q8BVE3 A0A0A6YWP6 A0A0A6YVU0 A0A0A6YX18 A0A0A6YW86	Q8BVE3 A0A0A6YWP6 A0A0A6YVU0 A0A0A6YX18 A0A0A6YW86
Q6URW6-3	Nodescr	Nodescr	0.699398	0.0161546	0.0478984	0.0161546	yes	0.403073	0.0793923	0.206611	0.0793923		yes	0.296325	11	4	5	Q6URW6-2 A0A140LI60 Q6URW6 K3W4R2 Q6URW6-3	Q6URW6-2 A0A140LI60 Q6URW6 K3W4R2 Q6URW6-3	Q6URW6-2 A0A140LI60 Q6URW6 K3W4R2 Q6URW6-3
F8VPM7	ELKS/RAB6-interacting/CAST family member 1	Erc1	0.763795	0.114671	0.267764	0.114671		0.914994	0.0795923	0.131534	0.0795923			-0.151199	1	1	0	F8VPM7 V9GWT6 Q99MI1-2 V9GXP8 V9GXF0 V9GXH3 Q99MI1-4 Q99MI1	F8VPM7 V9GWT6 Q99MI1-2 V9GXP8 V9GXL1 V9GXF0 V9GXH3 V9GX53 Q99MI1
O55100	Synaptogyrin 1	Syngr1	0.63725	0.0171553	0.0834221	0.0171553	yes	0.376347	0.0805684	0.177824	0.0805684		yes	0.260903	11	5	10	O55100 O55100-2	O55100 O55100-2	O55100 O55100-2
Q9R1Q8	Transgelin 3	Tagln3	0.169815	0.410124	0.457349	0.410124		-0.670544	0.0868029	0.0821714	0.0821714			0.84036	7	0	3	Q9R1Q8		Q9R1Q8
Q6P8X1	Sorting nexin 6	Snx6	0.0590582	0.549912	0.422539	0.422539		-0.653944	0.140133	0.0822304	0.0822304			0.713002	5	0	1	Q6P8X1		Q6P8X1
Q7TN98	Cytoplasmic polyadenylation element binding protein 4	Cpeb4	0.546174	0.158346	0.324873	0.158346		1.00812	0.0823066	0.22087	0.0823066			-0.461942	1	0	1	Q7TN98-5 Q7TN98 Q7TN98-2 Q5SU47 Q5SU48 Q7TN98-3 Q7TN98-4		Q7TN98-5 Q7TN98 Q7TN98-2 Q5SU47 Q5SU48 Q7TN98-3 Q7TN98-4
Q9WVK8	Cytochrome P450, family 46, subfamily a, polypeptide 1	Cyp46a1	0.756506	0.111559	0.199633	0.111559		0.845719	0.0910063	0.0830908	0.0830908			-0.0892122	2	1	1	Q9WVK8	Q9WVK8	Q9WVK8
Q9Z1E4	Glycogen synthase 1, muscle	Gys1	0.157886	0.365114	0.410209	0.365114		0.50032	0.084553	0.161558	0.084553			-0.342433	0	1	1		Q9Z1E4 A0A1B0GT92	Q9Z1E4 A0A1B0GT92
E9QM38	Solute carrier family 12, member 2	Slc12a2	-0.0748212	0.473523	0.305411	0.305411		-0.363506	0.11467	0.0850701	0.0850701			0.288685	13	8	5	E9QM38 P55012	E9QM38 P55012	E9QM38 P55012
P97384	Annexin A11	Anxa11	0.0561201	0.54039	0.401319	0.401319		-0.681777	0.0870712	0.0865785	0.0865785			0.737897	0	1	1		P97384 D3Z7U0	P97384
B2RSH2	Guanine nucleotide binding protein (G protein), alpha inhibiting 1	Gnai1	-0.393968	0.0625178	0.153734	0.0625178		-0.350967	0.0869223	0.127509	0.0869223			-0.0430007	9	5	6	B2RSH2	B2RSH2	B2RSH2
E9PV24	Fibrinogen alpha chain	Fga						-2.15405	0.0869223	0.126937	0.0869223				1	1	3	E9PV24 E9PV24-2	E9PV24 E9PV24-2	E9PV24 E9PV24-2
Q9D051	pyruvate dehydrogenase (lipoamide) beta	Pdhb	0.431609	0.114101	0.237513	0.114101		0.489981	0.0869581	0.121461	0.0869581			-0.0583716	57	37	26	Q9D051	Q9D051	Q9D051
Q8C5H8	NAD kinase 2, mitochondrial	Nadk2	-0.64619	0.159792	0.174871	0.159792		-1.07186	0.0869581	0.208242	0.0869581			0.42567	2	0	1	Z4YK42 Q8C5H8-4 Q8C5H8 Q8C5H8-3 Q8C5H8-2		Z4YK42 Q8C5H8-4 Q8C5H8 Q8C5H8-3 Q8C5H8-2
Q61941	Nicotinamide nucleotide transhydrogenase	Nnt	-1.65257	0.204654	0.280735	0.204654		-3.22964	0.0869581	0.165292	0.0869581			1.57707	0	2	5		Q8BGK0 Q61941 Q8C9V5 E9Q8F4	Q61941 Q8BGK0 Q8C9V5 E9Q8F4
E9Q7L0	Oxoglutarate dehydrogenase-like	Ogdhl	-0.191234	0.28782	0.278246	0.278246		0.426801	0.0870712	0.23667	0.0870712			-0.618035	23	9	12	E9Q7L0	E9Q7L0	E9Q7L0
O35526	Syntaxin 1A (brain)	Stx1a	0.424776	0.0902871	0.199633	0.0902871		0.433681	0.0870712	0.174336	0.0870712			-0.00890514	22	7	10	O35526 D6RFB9 A0A0J9YUA0	O35526 D6RFB9 A0A0J9YUA0	O35526 D6RFB9 A0A0J9YUA0
E9QAZ2	Ribosomal protein L15, pseudogene 6	Rpl15-ps6	-0.836639	0.135507	0.249294	0.135507		-1.03433	0.0870712	0.154662	0.0870712			0.197691	13	5	5	E9QAZ2 Q9CZM2 B8JKK2	E9QAZ2 Q9CZM2 B8JKK2	E9QAZ2 Q9CZM2 B8JKK2
P62908	Ribosomal protein S3	Rps3	0.647748	0.12855	0.351281	0.12855		0.775061	0.0905476	0.0936656	0.0905476			-0.127313	17	8	20	D3YV43 P62908 A0A140LI77	D3YV43 P62908 A0A140LI77	P62908 D3YV43 A0A140LI77
Q08331	Calbindin 2	Calb2	-0.667346	0.123779	0.14891	0.123779		-0.683567	0.120932	0.0909849	0.0909849			0.0162207	3	2	0	Q08331 Q8CCS7 P12658	Q08331 Q8CCS7
P11499	Heat shock protein 90 alpha (cytosolic), class B member 1	Hsp90ab1	-0.448562	0.166925	0.214555	0.166925		-0.544973	0.124449	0.0909849	0.0909849			0.0964109	22	11	21	P11499 E9PX27 E9Q0C3 E9Q3D6	P11499 E9PX27 E9Q0C3 E9Q3D6	P11499 E9PX27 E9Q0C3 E9Q3D6
A0A0R4J2C2	Synaptotagmin II	Syt2	0.93955	0.0299229	0.0565847	0.0299229	yes	0.620864	0.100273	0.0909849	0.0909849		yes	0.318686	5	4	4	P46097 A0A0R4J2C2	P46097 A0A0R4J2C2	P46097 A0A0R4J2C2
Q9D554	Splicing factor 3a, subunit 3	Sf3a3	0.90655	0.0665675	0.0952394	0.0665675		0.808389	0.0910063	0.141317	0.0910063			0.0981605	4	2	1	Q9D554	Q9D554	Q9D554
Q9CQE7-2	Nodescr	Nodescr	0.819919	0.0454041	0.106632	0.0454041	yes	0.629563	0.0911643	0.141317	0.0911643		yes	0.190356	2	0	1	Q9CQE7-2 Q9CQE7		Q9CQE7-2 Q9CQE7
Q61644	Protein kinase C and casein kinase substrate in neurons 1	Pacsin1	-0.515593	0.0406592	0.0929692	0.0406592	yes	-0.382435	0.0980468	0.0916086	0.0916086		yes	-0.133158	10	1	3	Q61644	Q61644	Q61644
P21278	Guanine nucleotide binding protein, alpha 11	Gna11	-0.655894	0.241233	0.244278	0.241233		-0.780164	0.192736	0.0916086	0.0916086			0.12427	6	6	5	P21278	P21278	P21278
Q9CPQ2	Prolactin	Prl	-1.26421	0.184317	0.0364309	0.0364309	yes	1.88216	0.0926078	0.291836	0.0926078		yes	-3.14638	9	2	3	Q9CPQ2 Q9CPQ0 P06879	Q9CPQ2 Q9CPQ0 P06879	Q9CPQ2 Q9CPQ0 P06879
O88532	Zinc finger RNA binding protein	Zfr	0.00693784	0.585407	0.367113	0.367113		0.654194	0.0926078	0.205061	0.0926078			-0.647256	1	2	0	F6V459 F6QJP7 O88532	F6V459 F6QJP7 O88532
Q3UVL4	VPS51 GARP complex subunit	Vps51	0.222087	0.306523	0.351281	0.306523		0.526782	0.0926078	0.174336	0.0926078			-0.304695	2	2	1	Q3UVL4 Q3UVL4-2	Q3UVL4 Q3UVL4-2	Q3UVL4 Q3UVL4-2
Q9CPS6	Histidine triad nucleotide binding protein 3	Hint3	0.436985	0.111559	0.332571	0.111559		0.483445	0.0926078	0.265851	0.0926078			-0.0464599	3	1	0	E9Q7F8 Q9CPS6 F8WH96	E9Q7F8 Q9CPS6
Q8R5L1	Complement component 1, q subcomponent binding protein	C1qbp	0.668548	0.0952397	0.281275	0.0952397		0.681587	0.0926078	0.165292	0.0926078			-0.0130396	1	1	0	O35658 Q8R5L1	O35658 Q8R5L1
P50516	ATPase, H+ transporting, lysosomal V1 subunit A	Atp6v1a	0.487551	0.0471548	0.2183	0.0471548	yes	0.387401	0.0926078	0.249177	0.0926078		yes	0.10015	55	27	37	P50516 P50516-2 D3YWH3 D3Z1B9 D3YZ23	P50516 P50516-2 D3YWH3 D3Z1B9 D3YZ23	P50516 P50516-2 D3YWH3 D3Z1B9 D3YZ23
Q9Z0E0	Neurochondrin	Ncdn	0.34529	0.0625178	0.243803	0.0625178		-0.300051	0.0926078	0.104199	0.0926078			0.645341	11	2	2	Q9Z0E0-2 Q9Z0E0	Q9Z0E0-2 Q9Z0E0	Q9Z0E0-2 Q9Z0E0
Q9Z2V5	Histone deacetylase 6	Hdac6	0.372921	0.337743	0.417174	0.337743		1.01227	0.0928695	0.121284	0.0928695			-0.639347	4	1	0	Q9Z2V5 A0A1B0GX25	Q9Z2V5 A0A1B0GX25
P29788	Vitronectin	Vtn						-1.21515	0.189135	0.0930949	0.0930949				0	1	1		P29788	P29788
E9QP94	Coiled-coil domain containing 136	Ccdc136	0.630854	0.170402	0.30087	0.170402		0.890808	0.0957207	0.0936656	0.0936656			-0.259954	3	0	2	F6VCV9 Q3TVA9-2 D3Z165 A0A0N4SW14 E9QP94 E6Y2W7 Q3TVA9 E6Y2W6 A0A0J9YVA8		F6VCV9 Q3TVA9-2 D3Z165 A0A0N4SW14 E9QP94 E6Y2W7 Q3TVA9 E6Y2W6
O09167	Ribosomal protein L21	Rpl21	0.21111	0.31488	0.349225	0.31488		0.501998	0.0943591	0.124862	0.0943591			-0.290888	1	3	6	Q9CQM8 O09167	Q9CQM8 O09167	Q9CQM8 O09167
Q99JY9	ARP3 actin-related protein 3	Actr3	0.209297	0.280159	0.415281	0.280159		-0.387057	0.125287	0.0945027	0.0945027			0.596354	4	1	5	Q99JY9	Q99JY9	Q99JY9
Q8C996	Transmembrane protein 163	Tmem163	0.507417	0.141381	0.291516	0.141381		0.632993	0.0949631	0.144382	0.0949631			-0.125576	0	1	1		Q8C996	Q8C996
Q8K097	Fas apoptotic inhibitory molecule 2	Faim2	0.369835	0.120051	0.362033	0.120051		0.417057	0.0949631	0.289744	0.0949631			-0.0472224	1	1	0	Q8K097 Q8K097-2	Q8K097 Q8K097-2
A2ARS0	Ankyrin repeat domain 63	Ankrd63	0.741166	0.0513669	0.0804672	0.0513669		0.600593	0.0949631	0.171216	0.0949631			0.140573	1	1	1	A2ARS0	A2ARS0	A2ARS0
Q9WUU7	Cathepsin Z	Ctsz	-2.69623	0.110081	0.108538	0.108538		-2.9204	0.0949631	0.166494	0.0949631			0.224168	0	1	2		Q9WUU7	Q9WUU7
F8VQ95	Transforming, acidic coiled-coil containing protein 1	Tacc1	0.681379	0.033538	0.225151	0.033538	yes	0.456431	0.0949631	0.273136	0.0949631		yes	0.224948	1	1	0	Q9JJG0-3 Q9JJG0-4 Q6Y685-2 E9Q8T1 Q6Y685 A0A140LIQ1 F8VQ95 A0A140LIJ2 A0A140LI86 Q9JJG0-2 E9QL08 Q9JJG0 E9Q9Z4 A0A140LJA0 A0A140LIQ6 A0A140LJ29	Q6Y685-2 Q6Y685 F8VQ95
Q921X9	protein disulfide isomerase associated 5	Pdia5	-0.0872752	0.577219	0.435653	0.435653		-3.44782	0.0949631	0.267645	0.0949631			3.36055	0	1	3		Q921X9	Q921X9
O08709	Peroxiredoxin 6	Prdx6	-0.0966376	0.516798	0.408961	0.408961		-0.582982	0.169108	0.0950742	0.0950742			0.486345	2	6	5	Q6GT24 D3Z0Y2 O08709 Q8BG37	Q6GT24 O08709 A0A0A6YXQ7 D3Z0Y2 Q8BG37	Q6GT24 O08709 A0A0A6YXQ7 D3Z0Y2 Q8BG37
O55028	Branched chain ketoacid dehydrogenase kinase	Bckdk	0.647812	0.211503	0.399277	0.211503		1.36623	0.0957207	0.240964	0.0957207			-0.718423	1	1	1	A0A0U1RNL7 A0A0U1RPT4 O55028 D3Z7R0 A0A0U1RQ97	A0A0U1RNL7 A0A0U1RPT4 O55028 D3Z7R0 A0A0U1RQ97	A0A0U1RNL7 A0A0U1RPT4 O55028 D3Z7R0 A0A0U1RQ97
Q3UEP4	UDP glucuronosyltransferase 2 family, polypeptide B36	Ugt2b36	0.181708	0.553529	0.479182	0.479182		-2.71573	0.0957761	0.12494	0.0957761			2.89744	0	1	1		D3YUP6 D3YWN0 Q3UEP4	D3YUP6 D3YWN0 Q3UEP4
A0A0A6YVV8	Muscleblind like splicing factor 1	Mbnl1	0.34217	0.155179	0.383364	0.155179		0.451967	0.095818	0.275839	0.095818			-0.109797	1	2	0	A0A0A6YWB0 A0A0A6YXP3 Q8C181 Q8C181-3 A0A0A6YXE3 Q9JKP5 G3X9Q0 A0A0A6YVV8 Q8C181-2 Q8C181-4	A0A0A6YWB0 A0A0A6YXP3 Q8R003 Q8C181 Q8C181-3 A0A0A6YXL7 A0A0A6YXE3 Q9JKP5 S4R267 G3X9Q0 A0A0A6YVV8 Q8C181-2 Q8C181-4
F6SEU4	Synaptic Ras GTPase activating protein 1 homolog (rat)	Syngap1	-0.602307	0.0988035	0.108857	0.0988035		-0.608618	0.0959277	0.209978	0.0959277			0.00631131	28	4	10	A0A0A6YVS6 J3QQ18 A0A0J9YVH8 A0A140T8K9 F6SEU4 A0A0J9YUM2 A0A0J9YV63 A0A0J9YUZ2 A0A0J9YUZ5	A0A0A6YVS6 J3QQ18 A0A0J9YVH8 A0A140T8K9 F6SEU4 A0A0J9YUM2	A0A0A6YVS6 J3QQ18 A0A0J9YVH8 A0A140T8K9 F6SEU4 A0A0J9YUM2 A0A0J9YV63 A0A0J9YUZ2 A0A0J9YUZ5
Q8BXG3	Intraflagellar transport 57	Ift57	0.268366	0.326481	0.383364	0.326481		0.68101	0.0962961	0.110451	0.0962961			-0.412644	1	0	1	F7B458 Q8BXG3 Q8BXG3-2		F7B458 Q8BXG3 Q8BXG3-2
Q9QYK7	Ring finger protein 11	Rnf11	0.497859	0.109587	0.328205	0.109587		0.527034	0.0979007	0.240014	0.0979007			-0.0291754	1	1	0	Q9QYK7 Z4YLT8	Q9QYK7 Z4YLT8
Q9DBM2	Enoyl-Coenzyme A, hydratase/3-hydroxyacyl Coenzyme A dehydrogenase	Ehhadh	-1.88217	0.193378	0.218785	0.193378		-2.85054	0.0980335	0.154662	0.0980335			0.968377	0	2	23		Q9DBM2	Q9DBM2
Q9CVB6	Actin related protein 2/3 complex, subunit 2	Arpc2	-0.201423	0.337743	0.311894	0.311894		-0.530844	0.0980468	0.12494	0.0980468			0.32942	2	0	1	Q9CVB6 D3YXG6		Q9CVB6 D3YXG6
Q7TT37	Elongator complex protein 1	Ikbkap	-0.498108	0.193378	0.199633	0.193378		0.753129	0.0981663	0.167976	0.0981663			-1.25124	4	1	0	Q7TT37	Q7TT37
Q99M71	Ependymin related protein 1 (zebrafish)	Epdr1	0.451777	0.0291574	0.162026	0.0291574	yes	0.298149	0.0990357	0.232778	0.0990357		yes	0.153628	4	1	2	Q99M71-2 Q99M71	Q99M71-2 Q99M71	Q99M71-2 Q99M71
Q9D1G1	RAB1B, member RAS oncogene family	Rab1b	-0.687868	0.145434	0.237513	0.145434		-0.795622	0.11467	0.0995513	0.0995513			0.107753	8	3	4	Q9D1G1	Q9D1G1	Q9D1G1
Q80UU9	Progesterone receptor membrane component 2	Pgrmc2	0.906166	0.0202847	0.0492376	0.0202847	yes	0.541116	0.0996205	0.213263	0.0996205		yes	0.36505	3	3	2	Q80UU9	Q80UU9	Q80UU9
Q62087	Paraoxonase 3	Pon3	0.532552	0.382164	0.518694	0.382164		-1.28019	0.16574	0.0998224	0.0998224			1.81274	0	2	5		Q62087	Q62087
Q3UHB8	Coiled-coil domain containing 177	Ccdc177	-0.0170542	0.57617	0.391673	0.391673		0.515326	0.100273	0.135889	0.100273			-0.53238	9	4	2	Q3UHB8	Q3UHB8	Q3UHB8
Q9DC63	F-box only protein 3	Fbxo3	0.081963	0.495626	0.372526	0.372526		0.53845	0.100273	0.239251	0.100273			-0.456487	1	1	0	Q9DC63-3 A2BHN6 Q9DC63 Q9DC63-2	Q9DC63-3 A2BHN6 Q9DC63 Q9DC63-2
Q8BGK9	RIKEN cDNA 6430571L13 gene	6430571L13Rik	0.239429	0.329241	0.393879	0.329241		0.577439	0.100273	0.13644	0.100273			-0.33801	4	1	1	Q8BGK9	Q8BGK9	Q8BGK9
Q920N7	Synaptotagmin XII	Syt12	0.345894	0.15614	0.244282	0.15614		0.442243	0.100273	0.159596	0.100273			-0.096349	1	2	2	Q920N7	Q920N7	Q920N7
Q61165	solute carrier family 9 (sodium/hydrogen exchanger), member 1	Slc9a1	0.494114	0.0667998	0.183048	0.0667998		0.422085	0.100273	0.191778	0.100273			0.0720282	1	2	2	Q61165	Q61165	Q61165
P14206	Ribosomal protein SA	Rpsa	-1.71675	0.124561	0.225151	0.124561		-1.93183	0.100273	0.160938	0.100273			0.215086	3	0	10	P14206		P14206
B2RQ80	TRAF2 and NCK interacting kinase	Tnik	0.180579	0.403318	0.474595	0.403318		0.637317	0.101627	0.148639	0.101627			-0.456738	1	1	2	E0CZD7 E0CY98 E0CZF8 E9PUL9 P83510 E0CXD6 B2RQ80 B9EKN8	P83510-2 E0CZD7 E0CY98 E0CZF8 E9PUL9 P83510 E0CXD6 B2RQ80 B9EKN8	E0CZD7 E0CY98 E0CZF8 E9PUL9 P83510 E0CXD6 B2RQ80 B9EKN8 P83510-2
Q68FM6	Leucine rich repeat and fibronectin type III, extracellular 2	Elfn2	0.611376	0.0667998	0.108538	0.0667998		0.518091	0.101627	0.22005	0.101627			0.0932857	2	2	1	Q68FM6	Q68FM6	Q68FM6
Q60714	Solute carrier family 27 (fatty acid transporter), member 1	Slc27a1	0.756184	0.0299229	0.0412713	0.0299229	yes	0.496568	0.101627	0.241597	0.101627		yes	0.259616	5	3	1	Q60714	Q60714	Q60714
Q99KX1	Myeloid leukemia factor 2	Mlf2	0.210666	0.305857	0.349225	0.305857		0.465595	0.101839	0.150363	0.101839			-0.254929	4	2	2	Q99KX1	Q99KX1	Q99KX1
A2AVR6	Acyl-CoA thioesterase 11	Acot11	0.261193	0.260978	0.354378	0.260978		0.492827	0.101839	0.154662	0.101839			-0.231634	3	1	1	A2AVR6 Q8VHQ9 E0CYA0 E0CXP8	A2AVR6 Q8VHQ9 E0CYA0 E0CXP8	A2AVR6 Q8VHQ9 E0CYA0 E0CXP8
Q810B6	Ankyrin repeat and FYVE domain containing 1	Ankfy1	-2.31271	0.125532	0.153734	0.125532		-2.35059	0.126132	0.101997	0.101997			0.0378813	3	0	1	Q810B6 Q810B6-2		Q810B6
F7BJK1	Protocadherin 1	Pcdh1	0.0383183	0.525545	0.361633	0.361633		0.334766	0.103791	0.241597	0.103791			-0.296448	16	2	9	F7BJK1 Q8CFX3 E0CXD4	F7BJK1 Q8CFX3	F7BJK1 E0CXD4 Q8CFX3
Q542V3	Serine and arginine-rich splicing factor 4	Srsf4	-1.71434	0.0161546	0.20804	0.0161546	yes	-0.736811	0.103887	0.276866	0.103887		yes	-0.977525	2	1	0	Q542V3 Q8VE97 A0A0A6YWA5	Q542V3
Q80X50-5	Nodescr	Nodescr	0.600051	0.135173	0.326825	0.135173		0.689863	0.104196	0.104199	0.104196			-0.0898117	3	0	1	A0A0G2JDV6 Q80X50-4 Q80X50-3 Q80X50-5 A0A0H2UH17 Q80X50-2 Q80X50 A0A0G2JDT1 A0A0G2JGD0 A0A0G2JG47 A0A0G2JE24		A0A0G2JDV6 Q80X50-4 Q80X50-3 Q80X50-5 A0A0H2UH17 Q80X50-2 Q80X50
G3UZA7	Small ubiquitin-related modifier 3	Sumo3	-0.444411	0.137981	0.298335	0.137981		-0.456029	0.133344	0.104199	0.104199			0.0116177	3	2	1	Q9Z172-2 H7BWX9 G3UWX9 G3UZA7 G3UZ60 Q9Z172 G3UZX6 D3Z794 P61957 G3UWI9	Q9Z172-2 H7BWX9 G3UWX9 G3UZA7 G3UZ60 Q9Z172 G3UZX6 D3Z794 P61957 G3UWI9	Q9Z172-2 H7BWX9 G3UWX9 G3UZA7 G3UZ60 Q9Z172 G3UZX6 D3Z794 P61957 G3UWI9
Q9CQ60	6-phosphogluconolactonase	Pgls	-0.312379	0.299369	0.345859	0.299369		-0.394112	0.23266	0.104199	0.104199			0.0817328	2	1	2	D3Z4X1 Q9CQ60	D3Z4X1 Q9CQ60	D3Z4X1 Q9CQ60
Q5M8N4	Short chain dehydrogenase/reductase family 39U, member 1	Sdr39u1	0.334651	0.172794	0.295466	0.172794		0.447168	0.10518	0.159804	0.10518			-0.112517	3	1	2	Q5M8N4 Q5M8N4-2	Q5M8N4 Q5M8N4-2	Q5M8N4 Q5M8N4-2
P09405	Nucleolin	Ncl	-0.993004	0.0810327	0.279479	0.0810327		0.567377	0.21526	0.105238	0.105238			-1.56038	9	2	2	P09405	P09405 A0A087WRM5	P09405
P28481	collagen, type II, alpha 1	Col2a1						-2.3959	0.112054	0.10697	0.10697				4	0	1	P28481 P28481-7 P28481-6 P28481-4 P28481-2 P28481-1 P28481-5		P28481 P28481-7 P28481-6 P28481-4 P28481-2 P28481-1 P28481-5
P54775	Proteasome (prosome, macropain) 26S subunit, ATPase, 4	Psmc4	-0.0253718	0.566044	0.41386	0.41386		0.454831	0.107683	0.162986	0.107683			-0.480203	10	9	10	A0A140LIZ5 P54775	A0A140LIZ5 P54775	A0A140LIZ5 P54775
P17665	Cytochrome c oxidase subunit 7C	Cox7c	-0.0209341	0.575536	0.363075	0.363075		-0.583791	0.107683	0.115311	0.107683			0.562857	11	2	8	P17665	P17665	P17665
Q3TUQ5	Pinin	Pnn	-0.931008	0.0238551	0.0621094	0.0238551	yes	0.533498	0.107889	0.26176	0.107889		yes	-1.46451	1	1	0	Q3TUQ5 O35691	Q3TUQ5 O35691
Q6PDL0	Dynein, cytoplasmic 1 light intermediate chain 2	Dync1li2	0.419345	0.192988	0.372068	0.192988		0.605644	0.108213	0.260525	0.108213			-0.186299	3	1	0	A0A1D5RM94 Q6PDL0	A0A1D5RM94 Q6PDL0
Q9CQ75	NADH:ubiquinone oxidoreductase subunit A2	Ndufa2	0.454187	0.166149	0.284563	0.166149		0.583165	0.10868	0.116088	0.10868			-0.128978	13	3	10	Q9CQ75	Q9CQ75	Q9CQ75
E9Q9C3	Afadin, adherens junction formation factor	Mllt4	0.88438	0.0988035	0.225902	0.0988035		0.846251	0.10868	0.215464	0.10868			0.038129	2	1	0	E9Q852 E9Q9C3 Q9QZQ1 Q9QZQ1-2 E9PYX7	E9Q852 D3YUD2 D3Z7L2 E9PYX7 E9Q9C3 Q9QZQ1 Q9QZQ1-2
O35643	Adaptor protein complex AP-1, beta 1 subunit	Ap1b1	0.756409	0.00765675	0.0478984	0.00765675	yes	0.304142	0.10868	0.235014	0.10868		yes	0.452267	8	9	8	Q5SVG5 O35643 Q5SVG4	Q5SVG5 O35643 Q5SVG4	Q5SVG5 O35643 Q5SVG4
Q62418	Drebrin-like	Dbnl	0.103347	0.4294	0.356649	0.356649		-0.404391	0.10868	0.120294	0.10868			0.507738	1	2	0	Q62418 Q62418-2 Q62418-3	Q62418 Q62418-2 Q62418-3
P62281	Ribosomal protein S11	Rps11	0.328837	0.188729	0.351281	0.188729		0.454783	0.108886	0.192114	0.108886			-0.125946	5	7	9	P62281 A0A1B0GRR3 A0A1B0GSE8	P62281 A0A1B0GRR3 A0A1B0GSE8	P62281 A0A1B0GRR3 A0A1B0GSE8
Q5PR73	DIRAS family, GTP-binding RAS-like 2	Diras2	-0.309616	0.100733	0.192785	0.100733		-0.298263	0.108886	0.119462	0.108886			-0.0113523	2	1	1	Q5PR73	Q5PR73	Q5PR73
Q9D0F3	Lectin, mannose-binding, 1	Lman1	1.45747	0.0724506	0.0492376	0.0492376	yes	1.22811	0.108886	0.278948	0.108886		yes	0.229359	4	1	10	Q9D0F3	Q9D0F3	Q9D0F3
Q3UHC7	Disabled 2 interacting protein	Dab2ip	0.881807	0.0343713	0.120427	0.0343713	yes	0.56199	0.108886	0.295857	0.108886		yes	0.319818	1	1	0	A2AUX5 Q3UHC7-3 B7ZD29 Q3UHC7-4 Q3UHC7-2 A2AUX3 F6QQP6 F6RK07 Q3UHC7	A2AUX5 Q3UHC7-3 B7ZD29 Q3UHC7-4 Q3UHC7-2 A2AUX3 F6QQP6 F6RK07 Q3UHC7
P97441	Solute carrier family 30 (zinc transporter), member 3	Slc30a3	0.638666	0.0770354	0.19916	0.0770354		0.542327	0.109904	0.138182	0.109904			0.0963395	2	0	1	P97441 S4R169 S4R2S4		P97441 S4R169 S4R2S4
Q9Z2D8	Methyl-CpG binding domain protein 3	Mbd3	-0.275146	0.366639	0.326722	0.326722		0.770362	0.111156	0.192176	0.111156			-1.04551	2	2	0	Q9Z2D8-2 F6WZH1 D3YTR4 D3YTR5 Q9Z2D8	Q9Z2D8-2 F6WZH1 D3YTR4 D3YTR5 Q9Z2D8
P29758	Ornithine aminotransferase	Oat	-0.412361	0.390705	0.171092	0.171092		1.25141	0.111183	0.294218	0.111183			-1.66377	11	3	6	P29758	P29758	P29758
A0JNY3	Gephyrin	Gphn	0.694737	0.174015	0.26707	0.174015		0.907903	0.112054	0.166747	0.112054			-0.213166	5	1	2	Q8BUV3 A0JNY3	Q8BUV3 A0JNY3	Q8BUV3 A0JNY3
Q5M8N0	Cannabinoid receptor interacting protein 1	Cnrip1	-0.141585	0.350267	0.310671	0.310671		-0.354691	0.112054	0.120294	0.112054			0.213107	5	1	2	F7C0H6 Q5M8N0	F7C0H6 Q5M8N0	F7C0H6 Q5M8N0
Q9DBG6	Ribophorin II	Rpn2						-1.55699	0.112054	0.23477	0.112054				0	2	2		Q9DBG6 A2ACG7	Q9DBG6 A2ACG7
P31938	Mitogen-activated protein kinase kinase 1	Map2k1	-0.936082	0.0625178	0.060465	0.060465		-0.738585	0.112122	0.113327	0.112122			-0.197498	3	1	2	P31938	P31938	P31938
Q8CBY8	Dynactin 4	Dctn4	-0.478373	0.162925	0.198274	0.162925		0.595044	0.113817	0.137212	0.113817			-1.07342	7	1	2	Q8CBY8-2 Q8CBY8	Q8CBY8-2 Q8CBY8	Q8CBY8-2 Q8CBY8
G3X9J1	Solute carrier family 8 (sodium/calcium exchanger), member 1	Slc8a1	0.343017	0.238196	0.31307	0.238196		0.558465	0.113817	0.214113	0.113817			-0.215448	11	4	6	G5E8Y0 G3X9J1 P70414 Q68FL0	G5E8Y0 G3X9J1 P70414 Q68FL0	G5E8Y0 G3X9J1 P70414 Q68FL0
Q9CPQ8	ATP synthase, H+ transporting, mitochondrial F0 complex, subunit G	Atp5l	-1.23822	0.121758	0.351281	0.121758		-1.28969	0.113817	0.30699	0.113817			0.0514725	9	4	3	Q9CPQ8 J3QNM7	Q9CPQ8	Q9CPQ8
E9QAQ5	glycogen synthase kinase 3 beta	Gsk3b	0.608705	0.037003	0.0992693	0.037003	yes	0.412828	0.113817	0.171216	0.113817		yes	0.195877	2	1	1	Q2NL51 D3Z7E5 E9QAQ5 Q9WV60	Q2NL51 D3Z7E5 E9QAQ5 Q9WV60	Q2NL51 D3Z7E5 E9QAQ5 Q9WV60
G3X9Y1	Synaptotagmin III	Syt3	0.478036	0.0889871	0.185809	0.0889871		0.428747	0.11467	0.205823	0.11467			0.0492882	3	1	1	G3X9Y1 O35681 D3Z1B8 D3YYS0	G3X9Y1 O35681	G3X9Y1 O35681
E9PWQ3	Collagen, type VI, alpha 3	Col6a3	0.1093	0.516458	0.529751	0.516458		-0.813251	0.115243	0.126285	0.115243			0.922551	34	6	2	A0A087WS16 J3QQ16 E9PWQ3 D3YWD1	A0A087WS16 D3YWD1 J3QQ16 E9PWQ3	A0A087WS16 J3QQ16 E9PWQ3 D3YWD1
P52480	Pyruvate kinase, muscle	Pkm	-0.88381	0.295922	0.138809	0.138809		-1.66761	0.134842	0.115311	0.115311			0.783799	3	2	3	P52480 P52480-2	P52480-2 P52480	P52480 P52480-2
Q9R1V6-12	Nodescr	Nodescr	0.340161	0.248225	0.381178	0.248225		0.538234	0.130584	0.115421	0.115421			-0.198074	12	6	5	Q9R1V6-5 Q9R1V6-6 Q9R1V6-18 Q9R1V6 Q9R1V6-16 Q9R1V6-21 Q9R1V6-20 Q9R1V6-2 D3YUP9 Q9R1V6-13 Q9R1V6-12 Q9R1V6-8 Q9R1V6-15 Q9R1V6-14 Q9R1V6-7 Q9R1V6-10 Q9R1V6-11 Q9R1V6-19 Q9R1V6-9 Q9R1V6-4 Q9R1V6-1 Q9R1V6-17 D3YUQ0 F6TDF4 F7DAP1 F7AYY9 F7BXL9 F7CDH3 F6PZ09 F7BZ55 F6XIT3 F6SK63 F6XRZ6 F6VJ78	Q9R1V6-5 Q9R1V6-6 Q9R1V6-18 Q9R1V6 Q9R1V6-16 Q9R1V6-21 Q9R1V6-20 Q9R1V6-2 D3YUP9 Q9R1V6-13 Q9R1V6-12 Q9R1V6-8 Q9R1V6-15 Q9R1V6-14 Q9R1V6-7 Q9R1V6-10 Q9R1V6-11 Q9R1V6-19 Q9R1V6-9 Q9R1V6-4 Q9R1V6-1 Q9R1V6-17 F6TDF4 F7DAP1 F7AYY9 F7BXL9 F7CDH3 F6PZ09 F7BZ55 F6XIT3 F6SK63 F6XRZ6 F6VJ78	Q9R1V6-5 Q9R1V6-6 Q9R1V6-18 Q9R1V6 Q9R1V6-16 Q9R1V6-21 Q9R1V6-20 Q9R1V6-2 D3YUP9 Q9R1V6-13 Q9R1V6-12 Q9R1V6-8 Q9R1V6-15 Q9R1V6-14 Q9R1V6-7 Q9R1V6-10 Q9R1V6-11 Q9R1V6-19 Q9R1V6-9 Q9R1V6-4 Q9R1V6-1 Q9R1V6-17 D3YUQ0 F6TDF4 F7DAP1 F7AYY9 F7BXL9 F7CDH3 F6PZ09 F7BZ55 F6XIT3 F6SK63 F6XRZ6 F6VJ78
Q9DCU2	Plasma membrane proteolipid	Pllp	0.60757	0.228038	0.429185	0.228038		0.681925	0.196352	0.115496	0.115496			-0.0743545	3	0	2	Q9DCU2		Q9DCU2
Q9Z1Q2	Abhydrolase domain containing 16A	Abhd16a	0.597277	0.0813356	0.236929	0.0813356		0.513828	0.115637	0.213127	0.115637			0.0834482	3	2	2	Q9Z1Q2	Q9Z1Q2	Q9Z1Q2
D3Z7P3	Glutaminase	Gls	0.603428	0.141666	0.291836	0.141666		0.652047	0.127695	0.115917	0.115917			-0.0486197	12	10	13	D3Z7P3-2 D3Z7P4 D3Z7P3 F7B327	D3Z7P4 D3Z7P3 F7B327 D3Z7P3-2	D3Z7P3-2 D3Z7P4 D3Z7P3 F7B327
Q59J78	NADH:ubiquinone oxidoreductase complex assembly factor 2	Ndufaf2	0.676108	0.162535	0.348276	0.162535		0.674964	0.168065	0.115917	0.115917			0.00114398	2	0	1	Q59J78		Q59J78
Q3UGR5	Haloacid dehalogenase-like hydrolase domain containing 2	Hdhd2	-0.378538	0.172126	0.214811	0.172126		-0.469548	0.124187	0.115917	0.115917			0.0910097	3	1	2	Q3UGR5	Q3UGR5	Q3UGR5
P00405	Mitochondrially encoded cytochrome c oxidase II	mt-Co2	-0.435842	0.208588	0.267764	0.208588		-0.582779	0.134057	0.115917	0.115917			0.146937	49	19	28	P00405	P00405	P00405
Q640R3	Hepatocyte cell adhesion molecule	Hepacam	-0.796955	0.280767	0.264062	0.264062		-1.02533	0.213414	0.115917	0.115917			0.22838	10	4	2	Q640R3	Q640R3	Q640R3
Q9CR26	Vesicle (multivesicular body) trafficking 1	Vta1	-1.28419	0.253991	0.374168	0.253991		-1.78299	0.168111	0.115917	0.115917			0.498802	3	2	1	F6W5Q8 Q9CR26 F8WJC2	F6W5Q8 Q9CR26 F8WJC2	F6W5Q8 Q9CR26
P50247	S-adenosylhomocysteine hydrolase	Ahcy						-0.762259	0.167855	0.115917	0.115917				1	1	1	P50247 A2ALT5	P50247	P50247 A2ALT5
O35683	NADH:ubiquinone oxidoreductase subunit A1	Ndufa1	0.498591	0.184317	0.351281	0.184317		0.661158	0.116444	0.117054	0.116444			-0.162567	2	1	2	O35683	O35683	O35683
Q9JHQ5	Leucine zipper transcription factor-like protein 1	Lztfl1	-0.529675	0.109448	0.14891	0.109448		-0.514181	0.116444	0.117322	0.116444			-0.0154944	1	1	0	F6VG18 Q9JHQ5	F6VG18 Q9JHQ5
Q9JL56	Glycerophosphodiester phosphodiesterase 1	Gde1	0.675088	0.0507184	0.134952	0.0507184		0.493398	0.116444	0.217536	0.116444			0.18169	4	1	1	Q9JL56 D3Z3E2 A0A140LJJ4 A0A140LJK8	Q9JL56 D3Z3E2	Q9JL56 D3Z3E2
O35633	Solute carrier family 32 (GABA vesicular transporter), member 1	Slc32a1	0.701269	0.0235973	0.0605114	0.0235973	yes	0.409621	0.116444	0.207367	0.116444		yes	0.291647	4	3	5	O35633 O35633-2	O35633 O35633-2	O35633 O35633-2
Q6PAJ1	BCR activator of RhoGEF and GTPase	Bcr	-0.604985	0.0601924	0.138963	0.0601924		-0.41703	0.135054	0.117054	0.117054			-0.187955	5	2	0	Q6PAJ1	Q6PAJ1
Q99J08	SEC14-like lipid binding 2	Sec14l2	-0.176467	0.483328	0.414014	0.414014		-0.831315	0.154108	0.117054	0.117054			0.654849	0	2	5		Q99J08	Q99J08
Q8BWT1	Acetyl-Coenzyme A acyltransferase 2 (mitochondrial 3-oxoacyl-Coenzyme A thiolase)	Acaa2	-0.818502	0.14617	0.114663	0.114663		-0.938836	0.118153	0.232307	0.118153			0.120334	6	7	13	Q8BWT1	Q8BWT1	Q8BWT1
P05201	Glutamic-oxaloacetic transaminase 1, soluble	Got1	-1.58182	0.11387	0.177377	0.11387		-1.56122	0.118177	0.213127	0.118177			-0.020599	23	11	15	P05201 F7ALS6	P05201 F7ALS6	P05201 F7ALS6
Q8CC35	Synaptopodin	Synpo	0.250045	0.367697	0.346406	0.346406		0.660449	0.118485	0.201847	0.118485			-0.410404	9	5	2	E9Q3E2 Q8CC35-2 Q8CC35 Q8CC35-3	E9Q3E2 Q8CC35-2 Q8CC35 Q8CC35-3	E9Q3E2 Q8CC35-2 Q8CC35 Q8CC35-3
Q8BP71	RNA binding protein, fox-1 homolog (C. elegans) 2	Rbfox2	-0.221087	0.266105	0.278246	0.266105		-0.408849	0.118501	0.13851	0.118501			0.187762	2	0	1	Q8BP71 Q9JJ43-3 Q8BP71-5 Q9JJ43-6 Q9JJ43-2 Q9JJ43-5 Q8BP71-8 Q8BP71-2 Q8BP71-7 Q9JJ43 Q9JJ43-4 Q8BP71-3 Q8BP71-6		Q8BP71 Q9JJ43-3 Q8BP71-5 Q9JJ43-6 Q9JJ43-2 Q9JJ43-5 Q8BP71-8 Q8BP71-2 Q8BP71-7 Q9JJ43 Q9JJ43-4 Q8BP71-3 Q8BP71-6
P16406	Glutamyl aminopeptidase	Enpep	-0.0873385	0.50756	0.39006	0.39006		-0.590374	0.118501	0.131374	0.118501			0.503036	1	0	1	P16406		P16406 F7B9G4
O88602	Calcium channel, voltage-dependent, gamma subunit 2	Cacng2						0.933817	0.166095	0.119218	0.119218				0	1	1		O88602	O88602
G5E924	Heterogeneous nuclear ribonucleoprotein L	Hnrnpl	-0.200256	0.374204	0.350012	0.350012		0.545332	0.119236	0.15804	0.119236			-0.745588	10	5	2	Q8R081 G3UY38 G5E924 G3UY56 G3UYY3	Q8R081 G3UY38 G5E924	Q8R081 G3UY38 G5E924
P28663	N-ethylmaleimide sensitive fusion protein attachment protein beta	Napb	0.620816	0.0171553	0.0804672	0.0171553	yes	0.317576	0.119236	0.241597	0.119236		yes	0.30324	12	6	7	P28663 D6RHL2	P28663 D6RHL2	P28663 D6RHL2
Q8R0Y6	Aldehyde dehydrogenase 1 family, member L1	Aldh1l1	-0.162477	0.511761	0.531379	0.511761		-0.986889	0.148917	0.119462	0.119462			0.824412	10	2	15	A0A0N4SW56 Q8R0Y6 D3Z6B9 Q8K009	A0A0N4SW56 Q8R0Y6	Q8R0Y6 A0A0N4SW56 D3Z6B9 Q8K009 A0A0N4SVT2
Q91YJ2	Sorting nexin 4	Snx4	-0.426452	0.14126	0.218785	0.14126		-0.417844	0.148917	0.119861	0.119861			-0.00860789	2	2	0	Q91YJ2	Q91YJ2
Q8BGQ7	Alanyl-tRNA synthetase	Aars	-0.533219	0.0799506	0.134435	0.0799506		-0.3663	0.169108	0.119977	0.119977			-0.166919	13	7	8	Q8BGQ7	Q8BGQ7	Q8BGQ7
Q641P0	ARP3 actin-related protein 3B	Actr3b	0.313892	0.135173	0.269229	0.135173		0.335356	0.120123	0.214351	0.120123			-0.021464	1	3	2	Q641P0 Q641P0-2	Q641P0 Q641P0-2	Q641P0 Q641P0-2
A2A5Y6	Microtubule-associated protein tau	Mapt	-0.133565	0.411557	0.39232	0.39232		-0.333026	0.181903	0.120802	0.120802			0.199461	28	12	8	A0A0A0MQC7 P10637-3 P10637-2 P10637-6 P10637-5 A2A5Y6 P10637-4 B1AQW2 P10637	A0A0A0MQC7 P10637-2 P10637-6 P10637-5 A2A5Y6 B1AQW2 P10637 P10637-3 P10637-4 B1AQW4 B1AQW5	A0A0A0MQC7 P10637-2 P10637-6 P10637-5 A2A5Y6 B1AQW2 P10637 P10637-3 P10637-4
Q3TLP8	Rac family small GTPase 1	Rac1	0.38287	0.0863422	0.218617	0.0863422		0.33108	0.121112	0.267982	0.121112			0.0517892	31	20	23	A2AC13 Q3TLP8 P60764 Q05144 P63001	A2AC13 Q3TLP8 P60764 Q05144 P63001	A2AC13 Q3TLP8 P60764 Q05144 P63001
P62996	transformer 2 beta	Tra2b	-1.35894	0.0193735	0.0196663	0.0193735	yes	-0.59915	0.170649	0.121262	0.121262		yes	-0.75979	10	4	5	F8WJG3 P62996	F8WJG3 P62996	F8WJG3 P62996
Q9D517	1-acylglycerol-3-phosphate O-acyltransferase 3	Agpat3	0.679908	0.0431055	0.183048	0.0431055	yes	0.444846	0.12321	0.214351	0.12321		yes	0.235062	1	0	3	Q9D517		Q9D517
Q9QZD8	Solute carrier family 25 (mitochondrial carrier, dicarboxylate transporter), member 10	Slc25a10	-1.08465	0.198155	0.218785	0.198155		-1.46006	0.127936	0.123234	0.123234			0.37541	0	2	3		Q9QZD8	Q9QZD8
E9QK62	Neuronal guanine nucleotide exchange factor	Ngef	-0.89291	0.179101	0.200396	0.179101		-1.11481	0.133174	0.123566	0.123566			0.221901	4	1	0	Q8CHT1-2 Q8CHT1 E9QK62 F6SWQ9	Q8CHT1-2 Q8CHT1 E9QK62
P16014	Chromogranin B	Chgb	0.530627	0.0518621	0.15645	0.0518621		0.383019	0.123795	0.166747	0.123795			0.147608	4	2	2	P16014	P16014	P16014
Q8BWF0	Aldhehyde dehydrogenase family 5, subfamily A1	Aldh5a1	0.336885	0.224791	0.295466	0.224791		0.502815	0.124187	0.201223	0.124187			-0.165931	31	9	15	Q8BWF0	Q8BWF0	Q8BWF0
A0A0R3P9D0	Phospholipid phosphatase related 3	Plppr3	0.258832	0.226338	0.401065	0.226338		0.396593	0.124938	0.293026	0.124938			-0.137761	4	1	0	A0A0R3P9D0 Q7TPB0-2 E9QAX3 Q7TPB0	A0A0R3P9D0 Q7TPB0-2 E9QAX3 Q7TPB0
Q60692	Proteasome (prosome, macropain) subunit, beta type 6	Psmb6	-0.945788	0.135507	0.192674	0.135507		-0.821818	0.169108	0.125027	0.125027			-0.12397	0	1	1		Q60692	Q60692
P62075	Translocase of inner mitochondrial membrane 13	Timm13	0.751972	0.0850807	0.199633	0.0850807		0.599246	0.133983	0.125027	0.125027			0.152726	1	0	3	P62075		P62075
P04925	Prion protein	Prnp	-1.14076	0.0379739	0.106171	0.0379739	yes	-0.731411	0.129581	0.125725	0.125725		yes	-0.409351	13	3	3	P04925	P04925	P04925
Q01853	valosin containing protein	Vcp	-0.186272	0.391664	0.347872	0.347872		0.539392	0.126056	0.147946	0.126056			-0.725664	67	38	42	Q01853	Q01853	Q01853
P05064	Aldolase A, fructose-bisphosphate	Aldoa	-0.214674	0.260787	0.305411	0.260787		-0.368079	0.126132	0.149392	0.126132			0.153405	37	9	24	Q9CPQ9 A6ZI46 A6ZI44 P05064 D3YWI1 A0A0U1RPN8 A0A0U1RPT5 D3YV98 D3Z510	Q9CPQ9 A6ZI46 A6ZI44 P05064 A0A0U1RPT5 D3YWI1 A0A0U1RPN8 D3YV98 D3Z510	A0A0U1RPT5 Q9CPQ9 D3YWI1 A0A0U1RPN8 D3YV98 A6ZI46 A6ZI44 P05064 D3Z510
Q3B7Z2	Oxysterol binding protein	Osbp	0.88479	0.0270319	0.107259	0.0270319	yes	0.516765	0.126132	0.213263	0.126132		yes	0.368025	2	2	1	Q3B7Z2 Q3B7Z2-2	Q3B7Z2 Q3B7Z2-2	Q3B7Z2 Q3B7Z2-2
E9Q3T0	Predicted pseudogene 10073	Gm10073	-0.691552	0.260888	0.408961	0.260888		-0.867924	0.222174	0.126134	0.126134			0.176372	2	1	2	E9Q3T0 P47955	E9Q3T0 P47955	E9Q3T0 P47955
Q91VB8	Hemoglobin alpha, adult chain 1	Hba-a1	1.31172	0.0171553	0.0106138	0.0106138	yes	-0.498164	0.18252	0.126937	0.126937		yes	1.80989	12	9	9	Q91VB8 P01942 P06467 A7M7S6	Q91VB8 P01942	Q91VB8 P06467 P01942 A7M7S6
Q8K400	Syntaxin binding protein 5 (tomosyn)	Stxbp5	0.108641	0.501953	0.436513	0.436513		0.507138	0.181903	0.127509	0.127509			-0.398497	3	1	1	Q8K400-2 D3Z079 D3Z2Q2 Q8K400	Q8K400-2 D3Z079 D3Z2Q2 Q8K400	Q8K400-2 D3Z079 D3Z2Q2 Q8K400
Q9Z2D6-2	Nodescr	Nodescr	-1.05222	0.0155416	0.0169484	0.0155416	yes	0.478377	0.127695	0.216337	0.127695		yes	-1.5306	7	2	5	Q9Z2D6-2 Q9Z2D6 D3YY81 D3Z7U4	D3YY81 D3Z7U4 Q9Z2D6-2 Q9Z2D6	D3YY81 D3Z7U4 Q9Z2D6-2 Q9Z2D6
J3QK20	Calcium channel, voltage-dependent, beta 4 subunit	Cacnb4	0.594644	0.143634	0.268677	0.143634		0.650743	0.127695	0.237753	0.127695			-0.0560988	3	2	1	Q8R0S4 J3QK20 Q8R0S4-1 Q8R0S4-2	Q8R0S4 J3QK20 Q8R0S4-1 Q8R0S4-2	Q8R0S4 J3QK20 Q8R0S4-1 Q8R0S4-2
P15532	NME/NM23 nucleoside diphosphate kinase 1	Nme1	-0.00650879	0.582884	0.383364	0.383364		-0.314468	0.127695	0.141612	0.127695			0.307959	13	6	8	Q01768 Q5NC80 E9PZF0 P15532	Q01768 Q5NC80 E9PZF0 P15532 Q5NC79	Q01768 Q5NC80 E9PZF0 P15532 Q5NC79
Q922Q8	Leucine rich repeat containing 59	Lrrc59	-0.903114	0.280767	0.390822	0.280767		-1.66153	0.127695	0.237753	0.127695			0.75842	10	5	9	Q922Q8	Q922Q8	Q922Q8
Q8CGF6	WD repeat domain 47	Wdr47	0.00444973	0.587904	0.552626	0.552626		0.72483	0.127923	0.163018	0.127923			-0.720381	6	2	3	Q8CGF6	Q8CGF6	Q8CGF6
Q9WTM5	RuvB-like protein 2	Ruvbl2	-0.203409	0.345633	0.343755	0.343755		0.47007	0.127923	0.213127	0.127923			-0.673479	3	1	3	A0A1B0GT54 A0A1B0GSR4 A0A1B0GRW3 Q9WTM5	A0A1B0GT54 A0A1B0GSR4 A0A1B0GRW3 Q9WTM5	A0A1B0GT54 A0A1B0GSR4 A0A1B0GRW3 Q9WTM5
Q7TMB8	Cytoplasmic FMR1 interacting protein 1	Cyfip1	0.460175	0.0393259	0.150633	0.0393259	yes	0.299902	0.127923	0.236789	0.127923		yes	0.160273	3	1	2	Q7TMB8-2 A0A0R4J119 Q7TMB8 A0A0U1RQ05	Q7TMB8-2 A0A0R4J119 Q7TMB8 A0A0U1RQ05	Q7TMB8-2 A0A0R4J119 Q7TMB8 A0A0U1RQ05
P51830	Adenylate cyclase 9	Adcy9	0.632918	0.0316718	0.0845599	0.0316718	yes	0.382019	0.127923	0.228718	0.127923		yes	0.250899	1	1	2	P51830	P51830	P51830 E9Q706
D3Z1V4	Phosphatidylethanolamine binding protein 1	Pebp1	-0.324366	0.28139	0.348276	0.28139		-0.597947	0.127923	0.138297	0.127923			0.27358	2	2	3	D3Z1V4 P70296	D3Z1V4 P70296	D3Z1V4 P70296
Q5XJF6	Ribosomal protein L10A	Rpl10a	-0.905239	0.193231	0.401065	0.193231		-1.18066	0.128023	0.237753	0.128023			0.275418	48	10	29	P53026 Q5XJF6 D6RE43	P53026 Q5XJF6 D6RE43	P53026 Q5XJF6 D6RE43
P50172	Hydroxysteroid 11-beta dehydrogenase 1	Hsd11b1	1.13142	0.283246	0.427849	0.283246		-1.82797	0.166433	0.12838	0.12838			2.95939	0	2	4		P50172 Q3TJI8 F2Z3U6	F2Z3U6 P50172 Q3TJI8
Q80UM7	Mannosyl-oligosaccharide glucosidase	Mogs	0.47788	0.12588	0.248371	0.12588		0.479636	0.129255	0.219279	0.129255			-0.00175536	2	2	3	Q80UM7	Q80UM7	Q80UM7
Q9JKK1	Syntaxin 6	Stx6	0.471568	0.158668	0.2995	0.158668		0.546904	0.129514	0.166494	0.129514			-0.0753361	0	1	2		Q9JKK1-2 Q9JKK1 A0A0A6YXG0	Q9JKK1-2 Q9JKK1 A0A0A6YXG0
P0C7M9	C-type lectin domain family 2, member L	Clec2l	0.997457	0.0658841	0.254056	0.0658841		0.711913	0.129514	0.213263	0.129514			0.285545	3	1	0	P0C7M9	P0C7M9
Q91YS4	Kinesin light chain 2	Klc2	-1.01572	0.0889426	0.199633	0.0889426		-0.858564	0.129581	0.147175	0.129581			-0.157156	7	5	2	D3YXZ3 Q91YS4 O88448 D3Z5Y7	D3YXZ3 Q91YS4 O88448 D3Z5Y7	D3YXZ3 Q91YS4 O88448 D3Z5Y7
Q00897	Serine (or cysteine) peptidase inhibitor, clade A, member 1D	Serpina1d						-2.99583	0.130022	0.141612	0.130022				0	1	1		Q00897	Q00897
P55096	ATP-binding cassette, sub-family D (ALD), member 3	Abcd3	-1.29142	0.157304	0.226733	0.157304		-1.48366	0.1304	0.31788	0.1304			0.192236	0	3	7		A0A0G2JDI9 P55096	A0A0G2JDI9 P55096
Q80UW2	F-box protein 2	Fbxo2	0.340494	0.223145	0.299431	0.223145		0.489564	0.13098	0.213263	0.13098			-0.14907	5	4	5	Q80UW2	Q80UW2	Q80UW2
A2AFP5	RAB9, member RAS oncogene family	Rab9	0.47364	0.114671	0.329873	0.114671		0.442908	0.131093	0.292269	0.131093			0.0307323	1	1	0	A2AFP4 Q9R0M6 A2AFP5	A2AFP4 Q9R0M6 A2AFP5
P62918	Ribosomal protein L8	Rpl8	-0.671708	0.143248	0.226733	0.143248		-0.720327	0.131093	0.141317	0.131093			0.0486192	27	15	18	P62918	P62918	P62918
Q9R0H0-2	Nodescr	Nodescr	-1.65427	0.238482	0.326722	0.238482		-2.56627	0.131093	0.423884	0.131093			0.911996	1	2	24	Q9R0H0 Q9R0H0-2	A2A848 Q9R0H0 Q9R0H0-2	A2A848 Q9R0H0 Q9R0H0-2
Q3U367	Aldehyde dehydrogenase 9, subfamily A1	Aldh9a1	-0.110776	0.511761	0.494584	0.494584		-0.633766	0.161583	0.131374	0.131374			0.522991	1	1	2	Q3U367 Q9JLJ2	Q3U367 Q9JLJ2	Q3U367 Q9JLJ2
A0A1D5RLL3	EFR3 homolog A	Efr3a	0.461466	0.0756497	0.326314	0.0756497		0.354494	0.131451	0.31069	0.131451			0.106971	1	1	0	A0A1D5RLL3 Q8BG67-2 Q8BG67	A0A1D5RLL3 Q8BG67-2 Q8BG67
P10649	Glutathione S-transferase, mu 1	Gstm1	-0.0788548	0.537516	0.416002	0.416002		-0.421624	0.253354	0.131534	0.131534			0.342769	6	10	12	F6WHQ7 P10649 A2AE89 Q8R5I6 A2AE91 D3YZ29 D3YVP6 D3YX76 P15626 E9QAC8 D3YVP5 F6Y363 Q80W21	P10649 A2AE89 Q8R5I6 A2AE91 D3YZ29 D3YVP6 D3YX76 P15626 E9QAC8 D3YVP5 F6Y363 Q80W21 F6WHQ7	P10649 A2AE89 F6WHQ7 Q8R5I6 A2AE91 D3YZ29 D3YVP6 D3YX76 P15626 E9QAC8 D3YVP5 F6Y363 Q80W21
Q8BXR1	Solute carrier family 7 (cationic amino acid transporter, y+ system), member 14	Slc7a14	0.998047	0.063621	0.199633	0.063621		0.713921	0.132039	0.228263	0.132039			0.284127	1	1	0	Q8BXR1 D3YY38	Q8BXR1
E9PUW7	Exportin 7	Xpo7	-1.24383	0.0736663	0.0658635	0.0658635		-0.920325	0.13217	0.147154	0.13217			-0.323506	3	2	0	E9PUW7 Q9EPK7-2 Q9EPK7	E9PUW7 Q9EPK7-2 Q9EPK7
Q9CXS4	Centromere protein V	Cenpv	-0.521764	0.162925	0.264911	0.162925		0.562706	0.150709	0.132642	0.132642			-1.08447	5	5	5	Q9CXS4 Q9CXS4-2 F6SS03	Q9CXS4 Q9CXS4-2 F6SS03	Q9CXS4 F6SS03
Q80WG5	Leucine rich repeat containing 8A VRAC subunit A	Lrrc8a	0.54957	0.187048	0.348276	0.187048		0.874142	0.132687	0.449205	0.132687			-0.324572	1	1	1	Q80WG5	Q80WG5	Q80WG5
P50518	ATPase, H+ transporting, lysosomal V1 subunit E1	Atp6v1e1	0.510442	0.146989	0.225902	0.146989		0.552433	0.132687	0.166239	0.132687			-0.0419912	48	18	15	A0A0N4SW34 A0A0N4SW07 P50518 A0A0N4SWA3 Q9D593	P50518 A0A0N4SW34 A0A0N4SW07 Q9D593	P50518 A0A0N4SW34 A0A0N4SW07 A0A0N4SWA3
E9QM73	WNK lysine deficient protein kinase 2	Wnk2	0.757718	0.0773335	0.226733	0.0773335		0.585153	0.132687	0.310749	0.132687			0.172565	1	1	0	E9QM73 Q3UH66-6 E9Q6Q2 E0CZE3 A0A0R4J1Z1 F6SRP4 Q3UH66 Q3UH66-2 E9QMI9 E0CYT1 Q3UH66-5 E9QMI8 Q3UH66-4 E9QJQ9 Q3UH66-7 Q3UH66-3	E9QM73 Q3UH66-6 E9Q6Q2 E0CZE3 A0A0R4J1Z1 F6SRP4 Q3UH66 Q3UH66-2 E9QMI9 E0CYT1 Q3UH66-5 E9QMI8 Q3UH66-4 E9QJQ9 Q3UH66-7 Q3UH66-3
Q62095	DEAD box helicase 3, Y-linked	Ddx3y	-0.0773082	0.531693	0.477657	0.477657		0.620569	0.142084	0.133734	0.133734			-0.697878	9	5	13	Q62095 Q62167 P16381	Q62095 Q62167 P16381	Q61496 Q3V086 Q62095 Q62167 P16381
Q9Z140	Copine VI	Cpne6	-0.0525315	0.530407	0.407162	0.407162		-0.354744	0.177761	0.133734	0.133734			0.302213	2	1	1	Q3UYN2 Q9Z140	Q3UYN2 E9QA77 Q9Z140	Q3UYN2 Q9Z140
Q80U19	dishevelled associated activator of morphogenesis 2	Daam2	0.0440263	0.539022	0.354378	0.354378		-0.381692	0.156069	0.133734	0.133734			0.425719	0	1	1		Q80U19-2 Q80U19	Q80U19-2 Q80U19
Q8JZR0	Acyl-CoA synthetase long-chain family member 5	Acsl5	1.23819	0.253991	0.441136	0.253991		-1.59867	0.184879	0.133734	0.133734			2.83686	0	3	17		Q8JZR0	Q8JZR0
A0A0A6YXH3	Oxysterol binding protein-like 9	Osbpl9	0.204519	0.299174	0.391047	0.299174		0.397481	0.134057	0.306918	0.134057			-0.192962	1	1	0	Q5FWX7 A2A8Z1-2 E9Q6C1 A2A8Z1 F6UHR6 A0A0A6YXH3 E9PXZ2	Q5FWX7 A2A8Z1-2 E9Q6C1 A2A8Z1 F6UHR6 A0A0A6YXH3 E9PXZ2
Q99K48	Non-POU-domain-containing, octamer binding protein	Nono	0.645542	0.0770354	0.218617	0.0770354		0.499645	0.134093	0.199537	0.134093			0.145897	2	2	1	Q99K48	Q99K48 Q99K48-2	Q99K48-2 Q99K48
Q9CQQ7	ATP synthase peripheral stalk-membrane subunit b	Atp5f1	0.270968	0.22227	0.354378	0.22227		0.381143	0.134128	0.181498	0.134128			-0.110174	42	16	34	Q9CQQ7 A0A0G2JGX3	Q9CQQ7 A0A0G2JGX3	Q9CQQ7 A0A0G2JGX3
Q9DB41	Solute carrier family 25 (mitochondrial carrier), member 18	Slc25a18	0.649082	0.0486685	0.0960119	0.0486685	yes	0.433571	0.135054	0.233855	0.135054		yes	0.215511	8	2	1	Q9DB41-2 Q9DB41	Q9DB41-2 Q9DB41	Q9DB41-2 Q9DB41
P26369	U2 small nuclear ribonucleoprotein auxiliary factor (U2AF) 2	U2af2	-0.288069	0.444792	0.400636	0.400636		1.09478	0.135506	0.291308	0.135506			-1.38284	2	3	0	P26369 Q80XR5 Q3KQM4	P26369 Q80XR5 Q3KQM4
O88737	Bassoon	Bsn	-0.986401	0.078995	0.191652	0.078995		-0.772872	0.135506	0.152032	0.135506			-0.213529	28	15	12	O88737 O88737-2 V9GX98	O88737 V9GX98 O88737-2	O88737 O88737-2 V9GX98
Q9R111	guanine deaminase	Gda	-0.251239	0.255309	0.290826	0.255309		-0.377055	0.153919	0.136027	0.136027			0.125816	2	2	1	Q9R111 D3YU09	Q9R111 D3YU09	Q9R111 D3YU09
P60335	Poly(rC) binding protein 1	Pcbp1	0.484134	0.255181	0.504421	0.255181		-0.391793	0.298294	0.136027	0.136027			0.875927	8	2	3	P60335	P60335	P60335
A0A0R4J124	Serine/arginine-rich protein specific kinase 2	Srpk2	-0.65749	0.0466151	0.114663	0.0466151	yes	0.430453	0.136719	0.166783	0.136719		yes	-1.08794	2	1	2	A0A0R4J124 O54781	A0A0R4J124 O54781	A0A0R4J124 O54781
Q8BIG7	Catechol-O-methyltransferase domain containing 1	Comtd1	0.580644	0.246563	0.391673	0.246563		0.789985	0.169108	0.138182	0.138182			-0.209341	3	0	1	Q8BIG7 H3BJ37		Q8BIG7 H3BJ37
F8VPU2	FERM, RhoGEF (Arhgef) and pleckstrin domain protein 1 (chondrocyte-derived)	Farp1	-0.0704692	0.508928	0.292275	0.292275		0.444554	0.138971	0.28949	0.138971			-0.515023	8	1	0	F8VPU2 E9Q805	F8VPU2 E9Q805
Q9D0F9	Phosphoglucomutase 1	Pgm1						-0.506391	0.23493	0.139058	0.139058				1	1	1	A2CEK3 Q9D0F9	Q9D0F9	A2CEK3 Q9D0F9
Q8BIF2	RNA binding protein, fox-1 homolog (C. elegans) 3	Rbfox3	-0.16459	0.390404	0.329873	0.329873		-0.459616	0.140133	0.167976	0.140133			0.295026	1	0	1	A2A4W9 Q8BIF2-5 Q8BIF2 B7ZC11 Q8BIF2-4 Q8BIF2-2		A2A4W9 Q8BIF2-5 Q8BIF2 B7ZC11 Q8BIF2-4 Q8BIF2-2
Q62452	UDP glucuronosyltransferase 1 family, polypeptide A9	Ugt1a9	0.186689	0.560905	0.417174	0.417174		-2.62462	0.140133	0.31788	0.140133			2.81131	0	1	4		P70691 E9PXN7 D3Z748 Q63886 Q6ZQM8 Q64435 K9J7B2 Q62452 B2RT14	P70691 E9PXN7 D3Z748 Q63886 G3UZC9 D6RH94 D3YZE6 D3Z7G0 D3YZ96 Q6ZQM8 Q64435 K9J7B2 Q62452 B2RT14
P35803-8	Nodescr	Nodescr	0.192325	0.338785	0.351281	0.338785		0.414052	0.140248	0.237753	0.140248			-0.221727	13	5	4	P35803-8 P35803 P35803-3 A2AEG6 P35803-4	P35803-8 P35803 P35803-3 A2AEG6 P35803-4	P35803-8 P35803 P35803-3 A2AEG6 P35803-4
Q8BTM8	Filamin, alpha	Flna	0.649247	0.140295	0.289103	0.140295		-0.344517	0.293125	0.140364	0.140364			0.993763	16	1	1	B7FAV1 Q8BTM8 B7FAU9 F7AVL7 J3JS91 F6XC15	B7FAV1 Q8BTM8 B7FAU9	B7FAV1 Q8BTM8 B7FAU9
O70589	Calcium/calmodulin-dependent serine protein kinase (MAGUK family)	Cask	0.238591	0.282696	0.350844	0.282696		0.418942	0.141053	0.209702	0.141053			-0.180351	11	1	2	O70589 O70589-4 B1AUH6 O70589-5 O70589-3 F7CD87 A0A067XG53 O70589-2 F6ZQR2 F6Y9I5	O70589 O70589-4 F6ZQR2 O70589-2 O70589-5 O70589-3 A0A067XG53	O70589 O70589-4 O70589-2 O70589-5 O70589-3 A0A067XG53 F6ZQR2
O35598	A disintegrin and metallopeptidase domain 10	Adam10	0.0726372	0.506367	0.407162	0.407162		-0.423952	0.142084	0.141317	0.141317			0.496589	1	1	1	O35598	O35598	O35598
Q9CQ22	Late endosomal/lysosomal adaptor, MAPK and MTOR activator 1	Lamtor1	0.380342	0.210397	0.364612	0.210397		0.499156	0.141434	0.168576	0.141434			-0.118815	7	2	3	Q9CQ22 A0A0A6YX02	Q9CQ22 A0A0A6YX02	Q9CQ22 A0A0A6YX02
Q6P4T2	Small nuclear ribonucleoprotein 200 (U5)	Snrnp200	-0.79821	0.0747436	0.0636915	0.0636915		0.599353	0.142084	0.19205	0.142084			-1.39756	12	5	2	Q6P4T2	Q6P4T2	Q6P4T2
Q3THE2	Myosin, light chain 12B, regulatory	Myl12b	0.220145	0.392835	0.470859	0.392835		0.598127	0.142084	0.228718	0.142084			-0.377981	11	4	7	Q3THE2 Q6ZWQ9	Q3THE2 Q6ZWQ9	Q3THE2 Q6ZWQ9
P31786	Diazepam binding inhibitor	Dbi	-0.694271	0.26817	0.374211	0.26817		-1.14892	0.142084	0.167976	0.142084			0.454646	7	3	11	P31786 M0QWU8 Q4VWZ5	P31786 M0QWU8 Q4VWZ5	P31786 D3Z563 Q4VWZ5 M0QWU8
Q8BTG7-3	Nodescr	Nodescr	0.911596	0.0176987	0.104676	0.0176987	yes	0.391403	0.142084	0.300635	0.142084		yes	0.520193	1	2	0	Q8BTG7-3 Q8BTG7 Q8BTG7-2	Q8BTG7-3 Q8BTG7 Q8BTG7-2
Q9CQ62	2,4-dienoyl CoA reductase 1, mitochondrial	Decr1						-1.29051	0.142084	0.197567	0.142084				2	5	15	Q9CQ62	Q9CQ62	Q9CQ62
Q80VM5	Dipeptidylpeptidase 6	Dpp6	-0.814123	0.146989	0.264062	0.146989		-0.584408	0.23266	0.142138	0.142138			-0.229714	11	4	2	Q5U4C2 Q9Z218 E9PWX1 Q80VM5 D6RFR3	Q5U4C2 Q9Z218 E9PWX1 Q80VM5	Q5U4C2 Q9Z218 E9PWX1 Q80VM5
Q9JM52-3	Nodescr	Nodescr	0.20615	0.424354	0.507138	0.424354		0.653848	0.142199	0.224891	0.142199			-0.447698	6	3	3	F7AMS7 G3X9G2 Q9JM52-3 Q9JM52 Q9JM52-2 Q5SXG1 Q5SXG3 J3QM71	F7AMS7 G3X9G2 Q9JM52-3 Q9JM52 Q9JM52-2 Q5SXG1 J3QM71 Q5SXG3	F7AMS7 G3X9G2 Q9JM52-3 Q9JM52 Q9JM52-2 Q5SXG1 J3QM71 Q5SXG3
Q9D2N9	VPS33A CORVET/HOPS core subunit	Vps33a	0.300891	0.260787	0.351281	0.260787		0.490383	0.142845	0.215464	0.142845			-0.189492	1	0	2	Q9D2N9		Q9D2N9
Q8VCV2	N-myc downstream regulated gene 3	Ndrg3	0.665651	0.0863336	0.117638	0.0863336		0.526048	0.142845	0.254837	0.142845			0.139603	2	2	3	Q9QYF9 Q8CBD0 Q8VCV2	Q9QYF9 Q8CBD0 Q8VCV2	Q9QYF9 Q8CBD0 Q8VCV2
F6ZDS4	Translocated promoter region, nuclear basket protein	Tpr	1.49974	0.0607798	0.177377	0.0607798		0.972526	0.142845	0.183422	0.142845			0.527216	2	1	0	Q7M739 F6ZDS4	Q7M739 F6ZDS4
Q9JIS5	Synaptic vesicle glycoprotein 2 a	Sv2a	0.644169	0.0695273	0.104918	0.0695273		0.466842	0.143688	0.19205	0.143688			0.177327	30	7	7	Q9JIS5	Q9JIS5	Q9JIS5
Q3UER8	Fibrinogen gamma chain	Fgg	-0.158052	0.570395	0.512325	0.512325		-2.98614	0.143688	0.272567	0.143688			2.82809	0	1	2		Q8VCM7 Q3UER8	Q8VCM7 Q3UER8
A0A0U1RPY2	FXYD domain-containing ion transport regulator 7	Fxyd7	0.506102	0.144527	0.350012	0.144527		0.519711	0.14465	0.275839	0.14465			-0.013609	2	2	0	A0A0U1RPY2	A0A0U1RPY2
Q6ZQ08-4	Nodescr	Nodescr	0.677568	0.034357	0.218785	0.034357	yes	0.368762	0.14465	0.308173	0.14465		yes	0.308806	3	2	0	Q6ZQ08-2 Q6ZQ08-4 Q6ZQ08 B7ZWL1 A0A1D5RMJ8 A0A1D5RMD8	Q6ZQ08-2 Q6ZQ08-4 Q6ZQ08 B7ZWL1 A0A1D5RMJ8 A0A1D5RMD8
Q06890	Clusterin	Clu	0.197597	0.275989	0.338715	0.275989		0.329918	0.146374	0.226265	0.146374			-0.132321	5	3	3	Q06890 E9PXG5 E9Q8Y5 E9PUU2 E9Q9B8 E9Q2G2	E9PXG5 Q06890 E9Q8Y5 E9PUU2 E9Q9B8 E9Q2G2	Q06890 E9PXG5 E9Q8Y5 E9PUU2 E9Q9B8 E9Q2G2
O54983	Crystallin, mu	Crym	-1.00415	0.16193	0.182167	0.16193		-1.09521	0.146979	0.209474	0.146979			0.0910578	3	1	1	O54983	O54983	O54983
Q9WUK2	Eukaryotic translation initiation factor 4H	Eif4h	0.0462537	0.525825	0.346406	0.346406		-0.355256	0.146979	0.147154	0.146979			0.401509	2	1	0	Q9WUK2-2 Q9WUK2	Q9WUK2-2 Q9WUK2
Q8CCK0	MacroH2A.2 histone	H2afy2	-2.07476	0.022768	0.00166872	0.00166872	yes	-0.975969	0.166095	0.147154	0.147154		yes	-1.09879	24	9	4	Q8CCK0	Q8CCK0	Q8CCK0
Q9CWJ9	5-aminoimidazole-4-carboxamide ribonucleotide formyltransferase/IMP cyclohydrolase	Atic	-0.356962	0.193231	0.269229	0.193231		-0.425718	0.151374	0.147154	0.147154			0.0687564	1	1	3	Q9CWJ9	Q9CWJ9	Q9CWJ9
Q9WUM4	Coronin, actin binding protein 1C	Coro1c	-0.534394	0.0988035	0.130971	0.0988035		-0.303389	0.235439	0.147175	0.147175			-0.231004	5	7	7	Q9WUM4 E9PZJ0 E9PVJ1 E9PX03	Q9WUM4 E9PZJ0 E9PVJ1 E9PX03 Q920M5-4 Q920M5-2 Q920M5 Q920M5-3 B9EIZ7	Q9WUM4
Q91VR7	Microtubule-associated protein 1 light chain 3 alpha	Map1lc3a	-0.567891	0.115666	0.22217	0.115666		-0.447341	0.170972	0.147175	0.147175			-0.12055	3	0	1	Q91VR7		Q91VR7
Q9CQ92	Fission, mitochondrial 1	Fis1	-0.623968	0.180257	0.218785	0.180257		-0.67007	0.166433	0.147175	0.147175			0.0461017	6	2	2	G3X9U9 Q9CQ92	G3X9U9 Q9CQ92	G3X9U9 Q9CQ92
P61161	ARP2 actin-related protein 2	Actr2	-0.0163543	0.579586	0.393879	0.393879		-0.472058	0.17313	0.147175	0.147175			0.455704	5	2	1	P61161	P61161	P61161
P61222	ATP-binding cassette, sub-family E (OABP), member 1	Abce1						-0.423567	0.373665	0.147461	0.147461				2	0	2	P61222		P61222
E9QM90	RAB11 binding and LisH domain, coiled-coil and HEAT repeat containing	Relch	-0.260851	0.301169	0.332334	0.301169		0.473044	0.147886	0.228718	0.147886			-0.733895	7	4	1	E9QM90 Q148V7-3 Q148V7 Q148V7-2 A0A087WRM8 G3X9J4 A0A087WSS1	E9QM90 Q148V7-3 Q148V7 Q148V7-2 A0A087WRM8 G3X9J4 A0A087WSS1	E9QM90 Q148V7-3 Q148V7 Q148V7-2 G3X9J4 A0A087WSS1
Q99PV0	Pre-mRNA processing factor 8	Prpf8	-0.58459	0.0652867	0.130637	0.0652867		-0.396178	0.147886	0.163018	0.147886			-0.188412	9	0	2	Q99PV0 B7ZC27		Q99PV0 B7ZC27
A2AGT5	Cytoskeleton associated protein 5	Ckap5	0.21923	0.306523	0.354378	0.306523		0.406545	0.147886	0.174336	0.147886			-0.187315	4	4	4	A2AGT5 Z4YL78 A2AGT5-3 A2AGT5-2 A0A0R4J0K2 K3W4R5	A2AGT5 Z4YL78 A2AGT5-3 A2AGT5-2 A0A0R4J0K2 K3W4R5	A2AGT5 Z4YL78 A2AGT5-3 A2AGT5-2 A0A0R4J0K2 K3W4R5
Q68FD5	Clathrin, heavy polypeptide (Hc)	Cltc	0.640553	0.0155416	0.108538	0.0155416	yes	0.272144	0.147886	0.279805	0.147886		yes	0.368409	131	73	90	Q68FD5 Q5SXR6 F6Z1R4	Q68FD5 Q5SXR6 F6Z1R4	Q68FD5 Q5SXR6 F6Z1R4
Q9JJV2	Profilin 2	Pfn2	0.038321	0.570724	0.514988	0.514988		-0.643285	0.167855	0.147946	0.147946			0.681606	12	5	3	Q9JJV2-2 Q9JJV2 Q9JJV2-3 D3YWS3	Q9JJV2-2 Q9JJV2 Q9JJV2-3 D3YWS3	Q9JJV2-2 Q9JJV2 Q9JJV2-3 D3YWS3
P63038	Heat shock protein 1 (chaperonin)	Hspd1	-0.0766852	0.461944	0.310124	0.310124		0.2995	0.148086	0.277048	0.148086			-0.376186	92	70	62	P63038 D3Z2F2 D3Z7J9 P63038-2	P63038 D3Z2F2 D3Z7J9 P63038-2	P63038 P63038-2 D3Z2F2 D3Z7J9
Q9Z1A1	Trk-fused gene	Tfg	1.2708	0.0171553	0.00724661	0.00724661	yes	-0.545295	0.175035	0.148639	0.148639		yes	1.81609	1	1	1	Q9Z1A1 B8JJG7 B8JJG8 B8JJG6 B8JJG9	Q9Z1A1 B8JJG7 B8JJG8 B8JJG6 B8JJG9	Q9Z1A1 B8JJG7 B8JJG8 B8JJG6 B8JJG9
P84099	ribosomal protein L19	Rpl19						-0.711069	0.265884	0.148639	0.148639				9	7	7	P84099 A2A547	P84099 A2A547	P84099 A2A547
Q8BHL3	TBC1 domain family, member 10b	Tbc1d10b	-0.159835	0.414463	0.343755	0.343755		0.488311	0.148917	0.171216	0.148917			-0.648146	4	0	1	Q8BHL3 A0A0U1RPN1		Q8BHL3 A0A0U1RPN1
Q9D050	Mitochondrial carrier 2	Mtch2	-1.18059	0.140295	0.244282	0.140295		-1.15705	0.148917	0.159596	0.148917			-0.0235363	10	3	9	Q791V5 A2AFW6 Q9D050	Q791V5 A2AFW6 Q9D050	Q791V5 A2AFW6 Q9D050
Q4QQM4	Transformation related protein 53 inducible protein 11	Trp53i11	0.474478	0.0650752	0.159107	0.0650752		0.328813	0.148917	0.241597	0.148917			0.145665	4	2	1	A2AGS6 Q4QQM4	A2AGS6 Q4QQM4	A2AGS6 Q4QQM4
Q99P72	Reticulon 4	Rtn4	0.616694	0.0466151	0.120427	0.0466151	yes	0.386227	0.148917	0.22787	0.148917		yes	0.230468	10	2	8	Q99P72-3 Q99P72 Q8BHF5 Q8BH78	Q99P72-3 Q99P72	Q99P72-3 Q99P72 Q8BHF5 Q99P72-1 Q8BH78
G5E8T9	Hydroxyacyl glutathione hydrolase	Hagh	-0.471201	0.329241	0.347872	0.329241		-0.687894	0.224942	0.149392	0.149392			0.216693	3	1	2	Q99KB8 Q99KB8-2 E9PYA3 A0A0R4J052 G5E8T9 E9Q2H8	Q99KB8 Q99KB8-2 E9Q2H8 E9PYA3 A0A0R4J052 G5E8T9	Q99KB8 Q99KB8-2 E9PYA3 A0A0R4J052 G5E8T9 E9Q2H8
Q80TB8	Vesicle amine transport protein 1 like	Vat1l	-0.567184	0.154419	0.244282	0.154419		-0.684715	0.149673	0.249177	0.149673			0.117531	1	1	1	Q80TB8 D3Z434	Q80TB8 D3Z434	Q80TB8 D3Z434
Q14CH0	Family with sequence similarity 171, member B	Fam171b	0.245418	0.256395	0.339903	0.256395		0.37414	0.151374	0.264732	0.151374			-0.128722	3	1	2	Q14CH0-2 Q14CH0	Q14CH0-2 Q14CH0	Q14CH0-2 Q14CH0
A0A1D5RMH7	Pleckstrin and Sec7 domain containing 3	Psd3	0.381985	0.121228	0.361633	0.121228		0.339322	0.152196	0.319083	0.152196			0.0426622	1	1	0	F6Z9E6 Q2PFD7-5 Q2PFD7-4 A0A1D5RMH7 Q2PFD7-2 Q2PFD7 A0A1D5RLK2	F6Z9E6 Q2PFD7-5 Q2PFD7-4 A0A1D5RMH7 Q2PFD7-2 Q2PFD7 A0A1D5RLK2
P02535	Keratin 10	Krt10	-0.89568	0.256395	0.451361	0.256395		-1.36149	0.152196	0.311237	0.152196			0.465814	1	1	4	P02535-2 P02535-3 A2A513 P02535	P02535-2 P02535-3 A2A513 P02535	P02535-2 P02535-3 A2A513 P02535
Q8BHW2	Organic solute carrier partner 1	Oscp1	0.118349	0.403318	0.357417	0.357417		0.335275	0.153919	0.319483	0.153919			-0.216927	1	1	0	Q8BHW2	Q8BHW2
F7C846	Metaxin 1	Mtx1	0.375261	0.206806	0.338715	0.206806		0.465525	0.153919	0.232307	0.153919			-0.0902639	1	3	3	P47802 D3Z3F4 G3UXX9 F7C846	P47802 D3Z3F4 G3XA66 D3YVW0 G3UXX9 F7C846	P47802 D3Z3F4 G3XA66 G3UYJ5 D3YVW0 G3XA75 F7C846 G3UXX9
Q8CH72	Tripartite motif-containing 32	Trim32	0.573202	0.0971407	0.112023	0.0971407		0.457315	0.153919	0.324865	0.153919			0.115888	4	1	1	Q8CH72	Q8CH72	Q8CH72
Q8BH66	Atlastin GTPase 1	Atl1	0.974882	0.0851125	0.250808	0.0851125		0.802559	0.153919	0.213263	0.153919			0.172322	6	1	1	Q8BH66	Q8BH66	Q8BH66
Q9ES97	Reticulon 3	Rtn3	0.600079	0.0398973	0.104781	0.0398973	yes	0.355931	0.153919	0.237753	0.153919		yes	0.244148	4	3	4	Q9ES97 Q9ES97-5 Q9ES97-2	Q9ES97 Q9ES97-5 Q9ES97-2	Q9ES97 Q9ES97-2 Q9ES97-5 Q9ES97-3
E9Q035	Predicted gene 20425	Gm20425	0.331265	0.22485	0.35382	0.22485		0.444997	0.154155	0.213263	0.154155			-0.113732	1	1	2	P47758 E9Q035	P47758 E9Q035	P47758 E9Q035
Q61548	Synaptosomal-associated protein 91	Snap91	0.295991	0.204654	0.264062	0.204654		-0.361761	0.154155	0.175174	0.154155			0.657752	7	6	6	E9QLK9 Q61548 E9QQ05 Q61548-2 Q3TWS4 E9Q9A3 Q61548-3 A0A087WSI9	E9QLK9 Q61548 A0A087WSI9 E9QQ05 Q61548-2 Q3TWS4 E9Q9A3 Q61548-3	E9QLK9 Q61548 E9QQ05 Q61548-2 E9Q9A3 Q61548-3 A0A087WSI9 Q3TWS4
A2AH25	Rho GTPase activating protein 1	Arhgap1	-0.448233	0.120051	0.134952	0.120051		-0.389299	0.156744	0.154662	0.154662			-0.0589341	3	2	1	Q5FWK3 A2AH25	Q5FWK3 A2AH25	Q5FWK3 A2AH25
Q99KF1	Transmembrane p24 trafficking protein 9	Tmed9	1.68604	0.125674	0.0430624	0.0430624	yes	1.40666	0.173452	0.154662	0.154662		yes	0.279379	2	1	5	Q99KF1	Q99KF1	Q99KF1
Q9EPU0-2	Nodescr	Nodescr	-0.659535	0.163962	0.280286	0.163962		-0.702704	0.154781	0.210786	0.154781			0.0431687	11	7	10	Q9EPU0 Q9EPU0-2	Q9EPU0 Q9EPU0-2	Q9EPU0 Q9EPU0-2
Q8BU30	Isoleucine-tRNA synthetase	Iars	0.465561	0.221738	0.386499	0.221738		0.505013	0.196596	0.154904	0.154904			-0.0394518	1	0	1	Q8BU30		Q8BU30
Q3TTY5	keratin 2	Krt2	-1.40253	0.0944282	0.218785	0.0944282		-1.09631	0.156069	0.374267	0.156069			-0.30623	1	2	2	Q3TTY5	Q3TTY5	Q3TTY5
Q8BJH1	Zinc finger, C2HC-type containing 1A	Zc2hc1a	0.66901	0.101133	0.218785	0.101133		0.539961	0.156069	0.197567	0.156069			0.129049	3	2	1	Q8BJH1-2 Q8BJH1	Q8BJH1-2 Q8BJH1	Q8BJH1-2 Q8BJH1
E9QN77	Transmembrane and ubiquitin-like domain containing 1	Tmub1	0.719895	0.045662	0.14362	0.045662	yes	0.43528	0.156069	0.267645	0.156069		yes	0.284615	2	1	1	Q9JMG3-2 E9QN77 D3Z108 D3Z5X7 Q9JMG3	Q9JMG3-2 E9QN77 D3Z108 D3Z5X7 Q9JMG3	Q9JMG3-2 E9QN77 D3Z108 D3Z5X7 Q9JMG3
Q4KMM3	Oxidation resistance 1	Oxr1	0.0114291	0.575445	0.351281	0.351281		-0.210892	0.200359	0.156451	0.156451			0.222321	5	3	5	Q4KMM3-2 Q4KMM3-4 Q4KMM3-3 E9Q0A7 Q4KMM3	Q4KMM3-4 Q4KMM3	Q4KMM3-2 Q4KMM3-4 Q4KMM3-3 E9Q0A7 Q4KMM3
Q91XU3	Phosphatidylinositol-5-phosphate 4-kinase, type II, gamma	Pip4k2c	-0.852311	0.078995	0.130225	0.078995		-0.501529	0.196352	0.156718	0.156718			-0.350782	1	1	0	Q91XU3	Q91XU3
A2AUK8	Erythrocyte membrane protein band 4.1 like 1	Epb4.1l1	0.214138	0.439868	0.550828	0.439868		0.724714	0.156744	0.166191	0.156744			-0.510576	10	1	1	Q9Z2H5-3 Q9Z2H5-2 A2AUK7 A2AUK5 A2AUK6 A2AUK8 Q9Z2H5	Q9Z2H5-3 Q9Z2H5-2 A2AUK7 A2AUK5 A2AUK6 A2AUK8 Q9Z2H5	Q9Z2H5-3 Q9Z2H5-2 A2AUK7 A2AUK5 A2AUK6 A2AUK8 Q9Z2H5
Q8BGU5	Cyclin Y	Ccny	0.158588	0.364062	0.376048	0.364062		0.351427	0.156744	0.259917	0.156744			-0.19284	3	3	2	Q8BGU5 Q8BGU5-2 E9Q226 A0A087WPI4 D3YUJ3	Q8BGU5 Q8BGU5-2 E9Q226 A0A087WPI4 D3YUJ3	Q8BGU5 Q8BGU5-2 E9Q226 A0A087WPI4 D3YUJ3
G3UZM4	Cell adhesion molecule 2	Cadm2	0.128023	0.338785	0.372526	0.338785		0.257803	0.156744	0.27815	0.156744			-0.12978	11	12	10	G3UZM4 Q8BLQ9 Q8BLQ9-3 Q8BLQ9-2 D3Z0N3	G3UZM4 Q8BLQ9 Q8BLQ9-3 Q8BLQ9-2 D3Z0N3	G3UZM4 D3Z0N3 Q8BLQ9 Q8BLQ9-3 Q8BLQ9-2
P63321	V-ral simian leukemia viral oncogene A (ras related)	Rala	0.227866	0.230066	0.351281	0.230066		0.304826	0.156744	0.237627	0.156744			-0.0769596	10	3	2	P63321	P63321	P63321
A0A0R4J093	Cytidine monophosphate (UMP-CMP) kinase 1	Cmpk1	-0.682991	0.141666	0.199348	0.141666		-0.657423	0.156744	0.294216	0.156744			-0.0255686	6	6	5	Q9DBP5 A0A0R4J093	Q9DBP5 A0A0R4J093 F6TY56 D6RIL5	Q9DBP5 A0A0R4J093
Q8JZQ2	AFG3-like AAA ATPase 2	Afg3l2	0.385046	0.14126	0.226733	0.14126		0.36801	0.156744	0.225575	0.156744			0.0170362	12	7	12	Q8JZQ2 Q920A7	Q8JZQ2	Q8JZQ2
Q8VED5	Keratin 79	Krt79	-1.20207	0.160148	0.291516	0.160148		-1.24665	0.156744	0.420303	0.156744			0.044574	2	1	1	Q8VED5	Q8VED5	Q8VED5
Q62351	Transferrin receptor	Tfrc	0.538723	0.130949	0.289103	0.130949		0.490093	0.156744	0.201847	0.156744			0.0486301	0	1	1		Q8C872 Q62351	Q8C872 Q62351
Q6A065	Centrosomal protein 170	Cep170	0.511103	0.100733	0.339903	0.100733		0.401469	0.156744	0.312832	0.156744			0.109634	3	2	0	A0A0A6YXK7 Q6A065 H7BX26 Q6A065-2	Q6A065-3 A0A0A6YVZ3 A0A0A6YXK7 A0A0A6YX99 Q6A065 H7BX26
Q9WUR2	Enoyl-Coenzyme A delta isomerase 2	Eci2	1.15911	0.129967	0.354378	0.129967		1.03116	0.156744	0.289744	0.156744			0.127945	3	1	1	Q9WUR2 Q3TCD4 Q9WUR2-2 E9PY42 Q78JN3	Q9WUR2 E9PUY9 E9PVM6 Q3TCD4 E9PY42 E9PYA9 E9Q858 Q9WUR2-2 E9PYC6 E9Q7A8 Q78JN3	Q9WUR2 Q3TCD4 Q9WUR2-2
Q9ERR1	NudE neurodevelopment protein 1 like 1	Ndel1	0.759649	0.0667998	0.237513	0.0667998		0.482611	0.156744	0.236789	0.156744			0.277038	2	1	0	Q9ERR1-2 Q9ERR1 Q9CZA6-2 Q9CZA6-3 Q9CZA6 Q9CZA6-4 F6Q325	Q9ERR1-2 Q9ERR1 Q9CZA6-2 Q9CZA6-3 Q9CZA6 Q9CZA6-4 F6Q325
E9PXY8	Ubiquitin specific peptidase 7	Usp7	0.142143	0.425021	0.389469	0.389469		0.451992	0.156845	0.22005	0.156845			-0.309849	1	0	1	G3UWR8 E9PXY8 Q6A4J8-2 Q6A4J8-3 Q6A4J8 F8VPX1		G3UWR8 E9PXY8 Q6A4J8-2 Q6A4J8-3 Q6A4J8 F8VPX1
Q9WUR9	Adenylate kinase 4	Ak4	0.166513	0.342085	0.361886	0.342085		0.337804	0.15709	0.29382	0.15709			-0.171291	2	2	5	Q9WUR9 A2ARF6	Q9WUR9 A2ARF6 A2ARF5	Q9WUR9 A2ARF6 F6TEU8
Q3UGX2	Spectrin beta, erythrocytic	Sptb	-1.40774	0.135316	0.224671	0.135316		-1.29697	0.15709	0.166747	0.15709			-0.11077	15	3	5	P15508 E9Q397 Q3UGX2	P15508 E9Q397 Q3UGX2	P15508 E9Q397 Q3UGX2
Q60963	Phospholipase A2, group VII (platelet-activating factor acetylhydrolase, plasma)	Pla2g7	0.917652	0.0579947	0.138381	0.0579947		0.547871	0.157726	0.174336	0.157726			0.369781	1	3	1	Q60963	Q60963	Q60963
Q9DC69	NADH:ubiquinone oxidoreductase subunit A9	Ndufa9	0.321427	0.308131	0.357751	0.308131		0.573769	0.158339	0.228523	0.158339			-0.252342	26	8	12	A0A0R3P9C8 Q9DC69	A0A0R3P9C8 Q9DC69	A0A0R3P9C8 Q9DC69
Q91VA7	Isocitrate dehydrogenase 3 (NAD+) beta	Idh3b	0.121869	0.441522	0.404678	0.404678		0.399163	0.159408	0.222362	0.159408			-0.277294	38	22	30	Q91VA7 V9GXV0	Q91VA7 V9GXV0	Q91VA7 V9GXV0
G3UXL2	Phosphoribosyl pyrophosphate synthetase 1-like 3	Prps1l3	-1.22832	0.255942	0.517613	0.255942		-2.13172	0.159551	0.226265	0.159551			0.903401	3	0	4	G3UXL2 Q8C5R8 Q9CS42 Q9D7G0		G3UXL2 Q9CS42 Q9D7G0
Q91V76	RIKEN cDNA 4931406C07 gene	4931406C07Rik	0.00567633	0.586858	0.461131	0.461131		-0.406231	0.235545	0.159596	0.159596			0.411908	1	1	1	Q91V76	Q91V76	Q91V76
P63037	DnaJ heat shock protein family (Hsp40) member A1	Dnaja1	-0.0535931	0.488011	0.343755	0.343755		0.249218	0.159642	0.27815	0.159642			-0.302811	13	2	6	P63037 B1AXY1 B1AXY0	P63037	P63037 B1AXY1
Q8BWJ3	Phosphorylase kinase alpha 2	Phka2	-1.11363	0.364293	0.477127	0.364293		-2.50001	0.160485	0.300745	0.160485			1.38637	3	1	1	Q8BWJ3 Q6PE66 A2AHQ7	Q8BWJ3 Q6PE66 A2AHQ7	Q8BWJ3 Q6PE66 A2AHQ7
Q9WV69	Dematin actin binding protein	Dmtn	0.389067	0.255942	0.391673	0.255942		0.57842	0.160664	0.160938	0.160664			-0.189353	2	0	1	Q9WV69-2 Q9WV69-3 Q9WV69-4 Q9WV69		Q9WV69-2 Q9WV69-3 Q9WV69-4 Q9WV69
Q64012	HnRNP-associated with lethal yellow	Raly	-0.613608	0.0521503	0.0780363	0.0521503		0.38134	0.161583	0.277907	0.161583			-0.994947	2	2	1	Q64012 Q64012-2 A2AU60 A2AU62 A2AU61	Q64012 Q64012-2 A2AU60 A2AU62 A2AU61	Q64012 Q64012-2 A2AU60 A2AU62 A2AU61
F6ZYH6	Gamma-aminobutyric acid (GABA) A receptor, subunit beta 3	Gabrb3	0.255827	0.396083	0.523002	0.396083		0.672241	0.161583	0.18746	0.161583			-0.416414	0	1	1		F6ZYH6 Q8C446 P63080	F6ZYH6 Q8C446 P63080
Q8BG02	Protein phosphatase 2, regulatory subunit B, gamma	Ppp2r2c	0.11697	0.435266	0.370706	0.370706		0.378029	0.161583	0.322472	0.161583			-0.261059	1	1	0	Q6ZWR4-3 Q8BG02 Q6ZWR4-2 F6RV17 Q925E7 Q6ZWR4	Q6ZWR4-3 Q8BG02 Q6ZWR4-2 F6RV17 Q925E7 Q6ZWR4
P97445	Calcium channel, voltage-dependent, P/Q type, alpha 1A subunit	Cacna1a	0.218305	0.347728	0.402029	0.347728		0.445289	0.161583	0.217398	0.161583			-0.226984	3	1	1	P97445 E9Q1R5	E9Q1R5 P97445	E9Q1R5 P97445
P51863	ATPase, H+ transporting, lysosomal V0 subunit D1	Atp6v0d1	0.582497	0.0500795	0.124841	0.0500795		0.35402	0.161583	0.257454	0.161583			0.228477	56	21	32	P51863	P51863	P51863
E9Q0N0	Intersectin 1 (SH3 domain protein 1A)	Itsn1	0.966028	0.0235973	0.00920917	0.00920917	yes	0.467099	0.161583	0.272567	0.161583		yes	0.498929	7	2	1	Q6NZJ5 E9Q3I4 E9Q3I9 E9Q0N0 Q9Z0R4 E9Q3I5 Q9Z0R4-2 E9Q3I8	E9Q0N0 Q9Z0R4 E9Q3I4 E9Q3I9 E9Q3I5 Q9Z0R4-2 E9Q3I8	E9Q0N0 Q9Z0R4
P23116	Eukaryotic translation initiation factor 3, subunit A	Eif3a	-0.583367	0.190521	0.273204	0.190521		0.65716	0.162252	0.261789	0.162252			-1.24053	41	13	14	P23116	P23116	P23116
A0A0R4J008	Histone deacetylase 2	Hdac2	-0.261189	0.343961	0.259672	0.259672		0.533854	0.162832	0.324865	0.162832			-0.795044	1	1	0	D3YYI8 A0A0R4J008 Q8BQ10 O09106 P70288	A0A0R4J008 P70288
Q9CZN7	Serine hydroxymethyltransferase 2 (mitochondrial)	Shmt2	-1.3426	0.108897	0.178411	0.108897		-1.04853	0.162832	0.278948	0.162832			-0.294064	2	1	0	Q9CZN7	Q9CZN7
Q8C079	Striatin interacting protein 1	Strip1	0.182535	0.334353	0.350844	0.334353		0.353011	0.162832	0.291308	0.162832			-0.170476	1	1	1	Q8C079-3 Q8C079-2 Q8C079-4 Q8C079	Q8C079-3 Q8C079-2 Q8C079-4 Q8C079	Q8C079-3 Q8C079-2 Q8C079-4 Q8C079
Q61411	Harvey rat sarcoma virus oncogene	Hras	0.339863	0.199442	0.260617	0.199442		0.392608	0.162832	0.236789	0.162832			-0.0527449	8	5	4	Q61411-2 Q61411	Q61411-2 Q61411	Q61411-2 Q61411
P62737	Actin, alpha 2, smooth muscle, aorta	Acta2	-0.193881	0.39964	0.351281	0.351281		-0.515573	0.162836	0.20799	0.162836			0.321692	9	0	2	P63268 P62737 P68033 P68134 A0A0U1RQ96 D3YZY0		D3Z2K3 P63268 A0A1D5RM20 P62737 P68134 D3YZY0 A0A0U1RQ96 P68033
A0A0R4J0S3	Reticulon 4 interacting protein 1	Rtn4ip1	0.744509	0.0359808	0.0579571	0.0359808	yes	0.408687	0.162836	0.261789	0.162836		yes	0.335822	2	2	1	A0A0R4J0S3 D3Z792 Q924D0	A0A0R4J0S3 D3Z792 Q924D0	A0A0R4J0S3 D3Z792 Q924D0
F8VPK8	Protocadherin 9	Pcdh9	-0.146597	0.395288	0.299431	0.299431		-0.378541	0.16301	0.171745	0.16301			0.231944	2	0	1	A0A0A6YWY8 A0A0A6YY37 A0A0A6YWM0 F8VPK8 A0A0A6YY09		A0A0A6YWY8 A0A0A6YY37 A0A0A6YWM0 F8VPK8 A0A0A6YY09
Q9QZD9	Eukaryotic translation initiation factor 3, subunit I	Eif3i						0.557847	0.30439	0.163509	0.163509				5	3	6	Q9QZD9 A2AE03	Q9QZD9	Q9QZD9
P13707	Glycerol-3-phosphate dehydrogenase 1 (soluble)	Gpd1	-1.05202	0.253991	0.41181	0.253991		-1.49467	0.163606	0.182243	0.163606			0.442652	10	3	7	E0CXN5 P13707	E0CXN5 P13707	E0CXN5 P13707
A0A0R4J117	Immunoglobulin superfamily, member 8	Igsf8	0.317852	0.223145	0.291836	0.223145		0.399541	0.164492	0.277907	0.164492			-0.0816892	40	11	18	G3UYZ1 A0A0R4J117 Q8R366 D3Z4Q8	G3UYZ1 A0A0R4J117 Q8R366 D3Z4Q8	G3UYZ1 A0A0R4J117 Q8R366 D3Z4Q8
P08228	Superoxide dismutase 1, soluble	Sod1	-0.809337	0.137155	0.226733	0.137155		-0.731477	0.164492	0.317376	0.164492			-0.0778599	10	5	10	P08228	P08228	P08228
P26883	FK506 binding protein 1a	Fkbp1a	0.122756	0.370154	0.408961	0.370154		-0.245221	0.187545	0.164655	0.164655			0.367976	4	2	1	P26883	P26883	P26883
Q3TC33	Coiled-coil domain containing 127	Ccdc127	0.663157	0.0851125	0.272891	0.0851125		0.465558	0.164946	0.300635	0.164946			0.197599	1	1	0	E0CYX9 Q3TC33 Q3TC33-2 E0CYP1	E0CYX9 Q3TC33 Q3TC33-2 E0CYP1
Q9DBZ5	Eukaryotic translation initiation factor 3, subunit K	Eif3k	-0.0183256	0.582884	0.407209	0.407209		0.521583	0.24243	0.165166	0.165166			-0.539909	3	1	2	A0A140LJ59 Q9DBZ5 Q3TY56 Q9DBZ5-2	Q3TY56 Q9DBZ5-2 Q9DBZ5	A0A140LJ59 Q9DBZ5 Q3TY56 Q9DBZ5-2
Q3UH59	Myosin, heavy polypeptide 10, non-muscle	Myh10	-0.150849	0.462722	0.376994	0.376994		0.555325	0.165664	0.278948	0.165664			-0.706174	44	23	21	Q8BXF2 Q5SV64 Q3UH59 Q61879	Q8BXF2 Q5SV64 Q3UH59 Q61879	Q8BXF2 Q5SV64 Q3UH59 Q61879
E9Q2E4	HECT domain E3 ubiquitin protein ligase 4	Hectd4						0.845861	0.165674	0.319483	0.165674				2	2	0	E9Q2E4 A0A0J9YUS1	E9Q2E4 A0A0J9YUS1
Q99JB2	Stomatin (Epb7.2)-like 2	Stoml2	-0.293151	0.393975	0.404931	0.393975		-0.743307	0.166612	0.254523	0.166612			0.450156	0	5	4		F6WI02 Q99JB2 A2AG39 A2AG41	Q99JB2 A2AG41 F6WI02 A2AG39
Q9CQF9	Prenylcysteine oxidase 1	Pcyox1	0.214793	0.448677	0.468972	0.448677		-0.687872	0.180098	0.166783	0.166783			0.902665	1	0	1	Q9CQF9 A0A0N4SWD3		Q9CQF9 A0A0N4SWD3
Q9D2R6	cytochrome C oxidase assembly factor 3	Coa3	0.302328	0.251438	0.35382	0.251438		0.416644	0.167855	0.208608	0.167855			-0.114317	2	3	2	Q9D2R6	Q9D2R6 E9Q6W2	Q9D2R6 E9Q6W2
E9QP87	Megalencephalic leukoencephalopathy with subcortical cysts 1 homolog (human)	Mlc1	-0.754307	0.138756	0.199633	0.138756		-0.67191	0.167855	0.167976	0.167855			-0.082397	3	0	1	Q8VHK5 E9QP87		Q8VHK5 E9QP87
P12787	cytochrome c oxidase subunit 5A	Cox5a	0.337006	0.204707	0.290778	0.204707		0.388651	0.167855	0.303566	0.167855			-0.0516445	44	14	31	P12787	P12787	P12787
Q8BHC4	Dephospho-CoA kinase domain containing	Dcakd	0.502078	0.124561	0.251942	0.124561		0.427432	0.167855	0.285619	0.167855			0.0746455	3	1	2	Q8BHC4 B0QZX9	Q8BHC4	Q8BHC4 B0QZX9
Q64516	Glycerol kinase	Gk	0.637426	0.0707999	0.277218	0.0707999		0.408105	0.167855	0.324865	0.167855			0.229321	1	1	0	Q64516-2 Q64516-1 Q64516 B1ASZ3	Q64516-2 Q64516-1 Q64516 B1ASZ3
A0A0R4J0F6	Cyclin G associated kinase	Gak	0.745895	0.0521503	0.153734	0.0521503		0.450054	0.167855	0.23667	0.167855			0.29584	5	1	1	Q99KY4 Q99KY4-2 A0A0R4J0F6 A0A0G2JFZ0 F6SLK1 F7BG02	Q99KY4 F7BG02 Q99KY4-2 A0A0R4J0F6	Q99KY4 A0A0G2JFZ0 F6SLK1 Q99KY4-2 A0A0R4J0F6
P21981	Transglutaminase 2, C polypeptide	Tgm2	0.467051	0.313362	0.504909	0.313362		-0.970233	0.167855	0.235014	0.167855			1.43728	2	0	2	P21981		P21981
Q9QZQ8	MacroH2A.1 histone	H2afy	-2.14549	0.0211435	0.00100035	0.00100035	yes	-0.945835	0.176291	0.167976	0.167976		yes	-1.19966	56	26	20	Q9QZQ8-2 Q9QZQ8	Q9QZQ8-2 Q9QZQ8	Q9QZQ8-2 Q9QZQ8
P52196	Thiosulfate sulfurtransferase, mitochondrial	Tst	-0.671603	0.209487	0.300951	0.209487		-0.674163	0.204502	0.167976	0.167976			0.00255995	6	2	8	P52196	P52196	P52196
P70297	Signal transducing adaptor molecule (SH3 domain and ITAM motif) 1	Stam	0.448668	0.195952	0.356173	0.195952		-0.475854	0.180098	0.167976	0.167976			0.924523	0	1	1		P70297 Q3UGN9 A2ARJ0	P70297 B0R0N7 Q3UGN9 O88811 A2ARJ0
Q60864	Stress-induced phosphoprotein 1	Stip1	0.680414	0.14126	0.344879	0.14126		-0.309697	0.328834	0.167976	0.167976			0.990111	5	3	4	Q60864	Q60864	Q60864
Q3UPL0	Sec31 homolog A (S. cerevisiae)	Sec31a						-1.03963	0.32966	0.167976	0.167976				0	5	5		Q3UPL0 Q3UPL0-2 S4R2A9 S4R1T5 Q3UPL0-3 S4R256 S4R192	Q3UPL0 Q3UPL0-2 S4R2A9 S4R1T5 Q3UPL0-3 S4R256
A0A087WP80	Limbic system-associated membrane protein	Lsamp	0.258769	0.253991	0.306382	0.253991		0.359021	0.169108	0.239126	0.169108			-0.100253	36	8	19	Q3TYE5 Q8BLK3 A0A087WP80 A0A087WP06 A0A087WP70 F6SB80	Q3TYE5 Q8BLK3 A0A087WP80 A0A087WP70 F6SB80	Q3TYE5 Q8BLK3 A0A087WP80 A0A087WP70 F6SB80 A0A087WP06
Q8VDT9	Mitochondrial ribosomal protein L50	Mrpl50	0.409281	0.179721	0.326335	0.179721		0.501403	0.169108	0.207231	0.169108			-0.0921226	2	0	1	Q8VDT9		Q8VDT9
Q9WV02	RNA binding motif protein, X chromosome	Rbmx	1.20577	0.0736663	0.0992693	0.0736663		0.80249	0.169108	0.259983	0.169108			0.40328	9	3	1	Q9WV02 Q91VM5 S4R1F6 A2AFI3 Q9WV02-2 A2AFI4	Q9WV02 Q91VM5 S4R1F6 A2AFI3 Q9WV02-2	A2AFI3 Q9WV02-2 A2AFI4 Q9WV02 Q91VM5
P08122	Collagen, type IV, alpha 2	Col4a2	0.418321	0.323713	0.533529	0.323713		-0.401216	0.31557	0.169115	0.169115			0.819537	6	2	2	P08122	P08122	P08122
P47757	Capping protein (actin filament) muscle Z-line, beta	Capzb	0.254743	0.172126	0.30414	0.172126		0.260986	0.169918	0.282194	0.169918			-0.00624369	5	3	7	P47757 P47757-4 P47757-2 A2AMW0	P47757 P47757-4 P47757-2 A2AMW0	P47757 P47757-4 P47757-2 A2AMW0
E9QK41	Actin-binding LIM protein 1	Ablim1	0.587499	0.170402	0.277218	0.170402		0.598648	0.170105	0.216959	0.170105			-0.0111482	1	0	1	E9Q030 E9Q9C7 E9QK41 E9Q9D2 Q8K4G5-3 Q8K4G5-2 E9Q9D1 Q8K4G5 E9Q9C4 E9Q9C1 E9Q9C0 Q8K4G5-4 E9Q9Q7 E9Q9C2		E9Q030 E9Q9C7 E9QK41 E9Q9D2 Q8K4G5-3 Q8K4G5-2 E9Q9D1 Q8K4G5 E9Q9C4 E9Q9C1 E9Q9C0 Q8K4G5-4 E9Q9Q7 E9Q9C2
Q07417	Acyl-Coenzyme A dehydrogenase, short chain	Acads	-2.21772	0.195952	0.244282	0.195952		-2.47742	0.170392	0.340311	0.170392			0.259697	0	1	5		Q07417	Q07417
P09411	Phosphoglycerate kinase 1	Pgk1	-0.0450827	0.534372	0.363633	0.363633		-0.332122	0.170649	0.174923	0.170649			0.287039	27	8	20	P09411 S4R2M7	P09411 S4R2M7	P09411 S4R2M7
Q9Z1G3	ATPase, H+ transporting, lysosomal V1 subunit C1	Atp6v1c1	0.645941	0.037003	0.0692498	0.037003	yes	0.348029	0.170649	0.316175	0.170649		yes	0.297913	19	9	6	Q9Z1G3	Q9Z1G3	Q9Z1G3
P57746	ATPase, H+ transporting, lysosomal V1 subunit D	Atp6v1d	0.47191	0.124561	0.225902	0.124561		0.394655	0.170915	0.257454	0.170915			0.0772554	20	3	6	P57746	P57746	P57746
Q8K3C0	Ribonuclease, RNase K	Rnasek	0.0500684	0.5529	0.49789	0.49789		0.501469	0.170972	0.277907	0.170972			-0.4514	0	1	2		H3BLR9 Q8K3C0	H3BLR9 Q8K3C0
Q8C8R3-2	Nodescr	Nodescr	0.988686	0.222619	0.351281	0.222619		1.19982	0.170972	0.312832	0.170972			-0.21113	19	5	12	Q8C8R3 Q8C8R3-5 S4R2F3 Q8C8R3-2 S4R2T7 S4R1J9	S4R1J9 S4R2F3 Q8C8R3-2 S4R2T7	S4R1J9 S4R2F3 Q8C8R3-2 S4R2T7
Q9CZU6	Citrate synthase	Cs	0.463247	0.0808719	0.225151	0.0808719		0.315204	0.170972	0.246972	0.170972			0.148042	53	14	22	Q9CZU6 Q80X68	Q9CZU6 Q80X68	Q9CZU6 Q80X68
Q8R1V4	Transmembrane p24 trafficking protein 4	Tmed4	0.935715	0.0736663	0.140882	0.0736663		0.595099	0.170972	0.209364	0.170972			0.340616	4	0	3	Q5SVW9 Q8R1V4		Q5SVW9 Q8R1V4
Q8R5H6	WASP family, member 1	Wasf1	0.949692	0.018028	0.0956272	0.018028	yes	0.371419	0.170972	0.346621	0.170972		yes	0.578272	3	2	0	Q8R5H6	Q8R5H6
P70392	RAS protein-specific guanine nucleotide-releasing factor 2	Rasgrf2	-1.18073	0.0736663	0.0902822	0.0736663		-0.740976	0.18158	0.171216	0.171216			-0.439759	3	2	1	F6TYF8 P70392 D3Z6K8 F7B9R2	P70392 D3Z6K8 D3Z685	P70392 D3Z6K8 D3Z685
O35593	Proteasome (prosome, macropain) 26S subunit, non-ATPase, 14	Psmd14	-0.149215	0.356349	0.268984	0.268984		-0.264293	0.206451	0.171216	0.171216			0.115078	1	1	0	O35593	O35593
Q9D2M8	Ubiquitin-conjugating enzyme E2 variant 2	Ube2v2	-0.121884	0.435466	0.308642	0.308642		-0.308222	0.218175	0.172561	0.172561			0.186339	1	3	0	Q9D2M8 Q9D2M8-2 A6X925 B2KF55	Q9D2M8 Q9D2M8-2 A6X925 B2KF55
Q9CWF2	tubulin, beta 2B class IIB	Tubb2b	-0.182564	0.387974	0.38494	0.38494		0.423405	0.173452	0.246972	0.173452			-0.605969	6	4	3	Q9CWF2	Q9CWF2	Q9CWF2
E9QAU4	Enhancer trap locus 4	Etl4	-0.146539	0.398849	0.351281	0.351281		-0.361638	0.173452	0.232307	0.173452			0.215099	8	2	1	A2AQ25 A2AQ25-5 A2AQ25-3 A2AQ25-2 A2AQ25-4 A2AQ25-6 A2AQ25-8 A2AQ25-9 E9QAU4 D3Z781 Q8BHR1	A2AQ25 A2AQ25-5 A2AQ25-3 A2AQ25-2 A2AQ25-4 A2AQ25-6 A2AQ25-8 A2AQ25-9 E9QAU4 D3Z781 Q8BHR1 A2AQ25-7	A2AQ25 A2AQ25-5 A2AQ25-3 A2AQ25-2 A2AQ25-4 A2AQ25-6 A2AQ25-8 A2AQ25-9 E9QAU4 D3Z781
A0A0G2JGS4	Calcium/calmodulin-dependent protein kinase II, delta	Camk2d						0.565839	0.173452	0.323033	0.173452				23	8	6	Q8CCM0 E9QAJ4 E9Q1W0 D6RDQ8 A0A0G2JGS4 Q6PHZ2-2 E9Q1V9 Q6PHZ2 Q6PHZ2-4 Q6PHZ2-5 E9Q1T1 F6RWZ9 E9PXV3	Q8CCM0 E9QAJ4 E9Q1W0 D6RDQ8 A0A0G2JGS4 Q6PHZ2-2 E9Q1V9 Q6PHZ2 Q6PHZ2-4 Q6PHZ2-5 E9Q1T1 F6RWZ9 E9PXV3	Q8CCM0 E9QAJ4 E9Q1W0 D6RDQ8 A0A0G2JGS4 Q6PHZ2-2 E9Q1V9 Q6PHZ2 Q6PHZ2-4 Q6PHZ2-5 E9Q1T1 F6RWZ9 E9PXV3
Q8BH44	Coronin, actin binding protein, 2B	Coro2b						0.606908	0.173608	0.291308	0.173608				18	3	6	G3V005 Q8BH44 G3UW48 G3UWZ2	Q8BH44 G3V005 G3UW48	Q8BH44 G3UW48 G3UWZ2 G3V005
Q3U4N2	Isoprenylcysteine carboxyl methyltransferase	Icmt	0.623873	0.0484473	0.0834221	0.0484473	yes	0.354634	0.174225	0.324865	0.174225		yes	0.269239	4	2	1	Q9EQK7 Q3U4N2	Q9EQK7 Q3U4N2	Q9EQK7 Q3U4N2
A0A0R4J036	Neurofilament, medium polypeptide	Nefm	-0.210533	0.337743	0.299431	0.299431		-0.208739	0.317958	0.174336	0.174336			-0.00179458	91	30	46	P08553 D3YZ35 A0A0R4J036	P08553 A0A0R4J036 D3YZ35	P08553 D3YZ35 A0A0R4J036
P35293	RAB18, member RAS oncogene family	Rab18	-0.197648	0.277566	0.268742	0.268742		-0.284841	0.180902	0.174336	0.174336			0.0871925	8	2	7	P35293	P35293	P35293
Q3V2H3	Sorting nexin 12	Snx12	-0.280772	0.26817	0.264062	0.264062		-0.404008	0.178134	0.174336	0.174336			0.123236	3	0	1	Q3TGS7 Q6ZWQ5 Q3V2H3 O70493		Q3TGS7 Q6ZWQ5 Q3V2H3 O70493
O88704	Hyperpolarization activated cyclic nucleotide gated potassium channel 1	Hcn1	-0.320158	0.350412	0.354249	0.350412		-0.598176	0.181903	0.174336	0.174336			0.278018	3	1	2	O88704 O88703	O88704	O88704 O88703
P60843	Eukaryotic translation initiation factor 4A1	Eif4a1	-0.214428	0.432701	0.361633	0.361633		-0.573091	0.202262	0.174336	0.174336			0.358663	1	0	1	P60843		P60843
Q8R570	Synaptosomal-associated protein, 47	Snap47	0.487299	0.122359	0.199633	0.122359		0.397539	0.174857	0.282611	0.174857			0.0897609	2	5	2	Q8R570 B2FDF6 Q8R570-2	B2FDF6 Q8R570 Q8R570-2	B2FDF6 Q8R570 Q8R570-2
Q9D0R2	Threonyl-tRNA synthetase	Tars	0.0188595	0.574604	0.363075	0.363075		0.382615	0.175035	0.308173	0.175035			-0.363756	2	2	0	Q9D0R2	Q9D0R2
Q62318	Tripartite motif-containing 28	Trim28	0.0812414	0.501677	0.41181	0.41181		0.392026	0.175035	0.277907	0.175035			-0.310785	11	3	3	Q62318 Q62318-2	Q62318 Q62318-2	Q62318-2 Q62318
Q9ESW4	Acylglycerol kinase	Agk	0.550777	0.17386	0.278246	0.17386		0.555892	0.175035	0.233855	0.175035			-0.00511411	4	0	1	Q9ESW4 Q9ESW4-2 A0A0J9YU24		Q9ESW4 Q9ESW4-2 A0A0J9YU24
D3Z4J3	Myosin VA	Myo5a	0.510317	0.119616	0.199633	0.119616		0.406801	0.175035	0.312832	0.175035			0.103516	46	27	21	D6RFU0 Q99104 E9Q1F5 D3YZ62 D3Z4J3 F6TDE5 B8JK05 F6Z2S4	Q99104 D3YZ62 D3Z4J3 G5E8G6 G3X9Y9 D3Z135 P21271 P21271-3 B8JK05 F6TDE5 F6Z2S4	Q99104 D3YZ62 D3Z4J3 F6TDE5 B8JK05 F6Z2S4
Q9QYG0	N-myc downstream regulated gene 2	Ndrg2	0.650474	0.0171553	0.0692498	0.0171553	yes	0.262637	0.175035	0.26104	0.175035		yes	0.387838	31	13	18	Q9QYG0-2 Q9QYG0	Q9QYG0-2 Q9QYG0	Q9QYG0-2 Q9QYG0
E9Q800	Inner membrane protein, mitochondrial	Immt	0.577415	0.185382	0.401065	0.185382		0.603229	0.175367	0.222525	0.175367			-0.0258146	1	2	1	E9QAY6 E9Q800	E9QAY6 E9Q800	E9QAY6 E9Q800
E9QNN1	DEAH (Asp-Glu-Ala-His) box polypeptide 9	Dhx9	-0.368971	0.217684	0.225006	0.217684		0.430099	0.176291	0.265851	0.176291			-0.799069	16	6	7	O70133-2 Q3UR42 O70133-3 E9QNN1 A0A087WPL5 O70133 A0A0R4J2C3 A0A087WRT3	O70133-2 O70133-3 E9QNN1 A0A087WPL5 O70133 Q3UR42 A0A0R4J2C3 A0A087WRT3	O70133-2 Q3UR42 E9QNN1 A0A0R4J2C3 A0A087WPL5 O70133 O70133-3 A0A087WRT3
Q8R164	Biphenyl hydrolase-like (serine hydrolase, breast epithelial mucin-associated antigen)	Bphl	-0.270729	0.372665	0.350012	0.350012		-0.582822	0.176997	0.223353	0.176997			0.312093	7	1	10	Q8R164	Q8R164	Q8R164
P83882	Ribosomal protein L36A	Rpl36a	0.201107	0.442252	0.504482	0.442252		0.611459	0.177761	0.293078	0.177761			-0.410352	2	2	1	A0A0A6YW33 P83882	A0A0A6YW33 P83882	A0A0A6YW33 P83882
P23819-4	Nodescr	Nodescr	0.293662	0.228555	0.346406	0.228555		0.356468	0.177761	0.232664	0.177761			-0.0628068	4	2	4	E9QKC0 P23819-4 P23819-3 A0A0A6YW90 G5E8H1 P23819 P23819-2	E9QKC0 P23819-4 P23819-3 A0A0A6YW90 G5E8H1 P23819 P23819-2	E9QKC0 P23819-4 G5E8H1 P23819 P23819-3 A0A0A6YW90 P23819-2
G5E896	Enhancer of mRNA decapping 4	Edc4	0.683795	0.0461947	0.165986	0.0461947	yes	0.45201	0.177761	0.289732	0.177761		yes	0.231785	2	1	1	A0A0R4J1Q0 Q3UJB9-2 F6ZJ27 G5E896 Q3UJB9 D6RE33	A0A0R4J1Q0 Q3UJB9-2 F6ZJ27 G5E896 Q3UJB9 D6RE33	A0A0R4J1Q0 Q3UJB9-2 F6ZJ27 G5E896 Q3UJB9 D6RE33
S4R1C4	ATPase, Ca++ transporting, plasma membrane 2	Atp2b2	0.194167	0.253991	0.347872	0.253991		-0.144652	0.31557	0.177877	0.177877			0.33882	2	2	2	S4R1C4	S4R1C4	S4R1C4
Q8R404	Mitochondrial contact site and cristae organizing system subunit 13	Micos13	0.349183	0.382164	0.49712	0.382164		0.782747	0.180098	0.178324	0.178324			-0.433563	3	0	1	Q8R404		Q8R404
Q9DB20	ATP synthase, H+ transporting, mitochondrial F1 complex, O subunit	Atp5o	0.350308	0.253991	0.415281	0.253991		0.45895	0.181311	0.178324	0.178324			-0.108642	48	21	12	F6XVM5 Q9DB20 F7D3P8	F6XVM5 Q9DB20 F7D3P8	Q9DB20 F7D3P8 F6XVM5
Q8VDM4	Proteasome (prosome, macropain) 26S subunit, non-ATPase, 2	Psmd2	0.592414	0.108871	0.292275	0.108871		0.417107	0.192884	0.178324	0.178324			0.175307	2	1	2	J3KMQ2 Q8VDM4	J3KMQ2 Q8VDM4	J3KMQ2 Q8VDM4
E9Q7E9	Phosphofurin acidic cluster sorting protein 2	Pacs2	0.0264594	0.559668	0.331233	0.331233		-0.217328	0.246789	0.178324	0.178324			0.243787	2	2	0	E9Q7E9 Q3V3Q7	E9Q7E9 Q3V3Q7
P15116	Cadherin 2	Cdh2	-0.340908	0.125532	0.158077	0.125532		-0.24762	0.206168	0.179101	0.179101			-0.0932878	6	3	2	P15116 D3YYT0	P15116 D3YYT0	P15116 D3YYT0
A2AGQ4	MAP-kinase activating death domain	Madd	-0.0470275	0.525319	0.35382	0.35382		0.300635	0.179384	0.237753	0.179384			-0.347662	7	2	5	A2AGQ2 Q80U28-3 A0A0R4J1F4 A2AGQ7 A2AGQ3 A2AGQ8 A2AGR0 A2AGQ6 A2AGQ4 Q80U28 E9QN47 Q80U28-14 A2AGR1 Q80U28-15 A2AGQ5 A2AGQ9 A6PWP8 Q80U28-2 Q80U28-5 Q80U28-13 Q80U28-7 Q80U28-9 Q80U28-11 Q80U28-6 Q80U28-10 Q80U28-12 Q80U28-4 Q80U28-8 A6PWP7	A2AGQ2 Q80U28-3 A0A0R4J1F4 A6PWP8 Q80U28-2 Q80U28-5 Q80U28-13 Q80U28-7 A2AGQ7 A2AGQ3 A2AGQ8 Q80U28-9 A2AGR0 Q80U28-11 A2AGQ6 A2AGQ4 Q80U28 E9QN47 Q80U28-14 A2AGR1 Q80U28-6 Q80U28-15 Q80U28-10 Q80U28-12 Q80U28-4 Q80U28-8 A2AGQ5 A2AGQ9	A2AGQ2 Q80U28-3 A0A0R4J1F4 A6PWP8 Q80U28-2 Q80U28-5 Q80U28-13 Q80U28-7 A2AGQ7 A2AGQ3 A2AGQ8 Q80U28-9 A2AGR0 Q80U28-11 A2AGQ6 A2AGQ4 Q80U28 E9QN47 Q80U28-14 A2AGR1 Q80U28-6 Q80U28-15 Q80U28-10 Q80U28-12 Q80U28-4 Q80U28-8 A2AGQ5 A2AGQ9 A6PWP7
Q9DCW4	Electron transferring flavoprotein, beta polypeptide	Etfb	-0.789358	0.168092	0.237513	0.168092		-0.764396	0.179567	0.182243	0.179567			-0.024962	18	13	25	A0A0U1RNK9 A0A0U1RQB4 Q9DCW4 A0A0N4SVE0 A0A0U1RNP5 A0A0U1RNR3 A0A0N4SWE9	A0A0U1RNK9 A0A0U1RQB4 Q9DCW4 A0A0N4SVE0 A0A0U1RNP5 A0A0U1RNR3 A0A0N4SWE9	A0A0U1RQB4 Q9DCW4 A0A0U1RNK9 A0A0N4SVE0 A0A0U1RNP5 A0A0U1RNR3 A0A0N4SWE9
P52825	Carnitine palmitoyltransferase 2	Cpt2	-0.551842	0.222219	0.213075	0.213075		-0.649263	0.179567	0.316175	0.179567			0.0974207	0	1	3		A2A8E7 P52825 A2A8E8	P52825 A2A8E8 A2A8E7
Q9DCZ4-3	Nodescr	Nodescr	-0.58489	0.280901	0.354249	0.280901		-0.87391	0.179567	0.191634	0.179567			0.28902	4	2	4	Q9DCZ4 Q9DCZ4-3 Q9DCZ4-2	Q9DCZ4 Q9DCZ4-3 Q9DCZ4-2	Q9DCZ4 Q9DCZ4-3 Q9DCZ4-2
D9J302	PDZ and LIM domain 5	Pdlim5	0.638721	0.141666	0.276886	0.141666		0.550475	0.17972	0.260525	0.17972			0.0882459	0	1	1		D9J301 E9Q8P5 Q8CI51-3 F8WJI6 D9J2Z9 Q8CI51-2 D9J302 Q9CRA2 A0A0G2JEJ0 D9J300 D9J303 Q8CI51	D9J301 E9Q8P5 Q8CI51-3 F8WJI6 D9J2Z9 Q8CI51-2 D9J302 Q9CRA2 A0A0G2JEJ0 D9J300 D9J303 Q8CI51
P27661	H2A.X variant histone	H2afx	-1.93729	0.018028	0.00104307	0.00104307	yes	-0.790133	0.180098	0.23667	0.180098		yes	-1.14715	14	5	3	P27661	P27661	P27661
A0A1B0GT88	Brain-enriched guanylate kinase-associated	Begain	0.271197	0.33556	0.371571	0.33556		0.488589	0.180098	0.274066	0.180098			-0.217392	3	1	2	A0A1B0GT88 F8WIG2 Q68EF6	A0A1B0GT88 F8WIG2 Q68EF6	A0A1B0GT88 F8WIG2 Q68EF6
Q80XU3	Nuclear casein kinase and cyclin-dependent kinase substrate 1	Nucks1	-0.751106	0.147803	0.238237	0.147803		-0.665785	0.180098	0.222106	0.180098			-0.0853208	1	0	1	A0A087WRY3 Q80XU3		A0A087WRY3 Q80XU3
E9PYV1	Nuclear receptor subfamily 3, group C, member 1	Nr3c1	0.345743	0.228555	0.343755	0.228555		0.419127	0.180098	0.252326	0.180098			-0.073384	1	0	1	E9Q310 P06537-3 P06537-2 E9PYV1 P06537-5 P06537 E9PUR6 E9Q8A6 P06537-4		E9Q310 P06537-3 P06537-2 E9PYV1 P06537-5 P06537 E9PUR6 E9Q8A6 P06537-4
Q80Z38	SH3 and multiple ankyrin repeat domains 2	Shank2	0.454699	0.178781	0.285069	0.178781		0.455745	0.180098	0.282194	0.180098			-0.0010457	9	2	4	Q80Z38 A0A1C7ZMY3 D3Z5K8 Q80Z38-2 Q80Z38-3	Q80Z38 D3Z5K8 Q80Z38-2 A0A1C7ZMY3 Q80Z38-3	Q80Z38 A0A1C7ZMY3 D3Z5K8 Q80Z38-2 Q80Z38-3
Q8BM55	Transmembrane protein 214	Tmem214	0.455809	0.144947	0.216263	0.144947		0.401782	0.180098	0.306859	0.180098			0.054027	1	1	1	Q8BM55 D3Z6S1	Q8BM55 D3Z6S1	Q8BM55 D3Z6S1
O55029	Coatomer protein complex, subunit beta 2 (beta prime)	Copb2	1.24214	0.161223	0.275466	0.161223		1.16154	0.180098	0.232307	0.180098			0.0805992	2	0	3	O55029		O55029
Q9JKD3	Secretory carrier membrane protein 5	Scamp5	0.644904	0.0621256	0.112587	0.0621256		0.384088	0.180098	0.272243	0.180098			0.260816	9	4	3	Q9JKD3	Q9JKD3	Q9JKD3
Q9D8L3	Signal sequence receptor, delta	Ssr4	-0.826251	0.309812	0.51342	0.309812		-1.3476	0.180098	0.19395	0.180098			0.521352	3	9	5	Q9D8L3 Q62186	Q9D8L3 Q62186	Q9D8L3 Q62186
Q9CXW2	Mitochondrial ribosomal protein S22	Mrps22	-0.305297	0.359072	0.343755	0.343755		-0.598398	0.180195	0.270014	0.180195			0.293102	1	1	1	Q9CXW2	Q9CXW2	Q9CXW2
Q9QXS1	Plectin	Plec	0.000461788	0.59096	0.351281	0.351281		-0.19952	0.295112	0.180537	0.180537			0.199982	112	29	42	Q9QXS1-6 Q9QXS1-13 Q9QXS1-7 Q9QXS1-9 Q9QXS1-5 Q9QXS1-14 Q9QXS1-12 Q9QXS1-3 Q9QXS1-2 Q9QXS1-10 E9Q3W4 Q9QXS1-15 Q9QXS1-11 Q9QXS1-16 Q9QXS1-4 Q9QXS1 Q9QXS1-8 F6R059 E9Q9J6 E9PW24 A0A0R4J221 A0A0R4J218 A0A0R4J223	Q9QXS1-6 Q9QXS1-13 Q9QXS1-7 Q9QXS1-9 Q9QXS1-5 Q9QXS1-14 Q9QXS1-12 Q9QXS1-3 Q9QXS1-2 Q9QXS1-10 E9Q3W4 Q9QXS1-15 Q9QXS1-11 Q9QXS1-16 Q9QXS1-4 Q9QXS1 Q9QXS1-8 F6R059 E9Q9J6 E9PW24 A0A0R4J221 A0A0R4J218 A0A0R4J223	Q9QXS1-6 Q9QXS1-13 Q9QXS1-7 Q9QXS1-9 Q9QXS1-5 Q9QXS1-14 Q9QXS1-12 Q9QXS1-3 Q9QXS1-2 Q9QXS1-10 E9Q3W4 Q9QXS1-15 Q9QXS1-11 Q9QXS1-16 Q9QXS1-4 Q9QXS1 Q9QXS1-8 F6R059 E9Q9J6 E9PW24 A0A0R4J221 A0A0R4J218 A0A0R4J223
E9QB02	Methionine-tRNA synthetase 1	Mars	0.0579843	0.562894	0.540257	0.540257		0.684926	0.180902	0.223531	0.180902			-0.626942	3	2	3	E9QB02 Q68FL6 F6W0G8	F6W0G8 E9QB02 Q68FL6	E9QB02 Q68FL6 F6W0G8
Q9CXV1	Succinate dehydrogenase complex, subunit D, integral membrane protein	Sdhd	0.0412987	0.537258	0.386218	0.386218		0.299503	0.180902	0.239199	0.180902			-0.258204	2	3	4	Q9CXV1	Q9CXV1	Q9CXV1
Q7TT50	CDC42 binding protein kinase beta	Cdc42bpb	0.186413	0.399251	0.376432	0.376432		0.441621	0.180902	0.371845	0.180902			-0.255208	8	5	4	Q7TT50	Q7TT50	Q7TT50
Q6XE40	membrane protein, palmitoylated 3 (MAGUK p55 subfamily member 3)	Mpp3	0.109997	0.4294	0.424803	0.424803		0.306201	0.180902	0.249177	0.180902			-0.196204	4	2	2	Q6XE40 O88910	Q6XE40 O88910	Q6XE40 O88910
A0A0A6YWG7	Rap guanine nucleotide exchange factor (GEF) 2	Rapgef2	0.240049	0.320226	0.356649	0.320226		0.401335	0.180902	0.319483	0.180902			-0.161286	5	3	1	A0A0A6YWG7 Q8CHG7 E9QNQ4	A0A0A6YWG7 Q8CHG7 E9QNQ4	A0A0A6YWG7 Q8CHG7 E9QNQ4
A0A1B0GS68	Predicted gene 45713	Gm45713	0.517221	0.124561	0.268742	0.124561		0.412133	0.180902	0.297534	0.180902			0.105088	4	4	8	A0A1B0GS68 A0A1B0GTA1 P19253 A0A1B0GT00 A0A1B0GSQ6 A0A1B0GSB2 A0A1B0GQW6 A0A1B0GSF0	A0A1B0GQW6 A0A1B0GSF0 A0A1B0GS68 A0A1B0GTA1 P19253 A0A1B0GT00 A0A1B0GSQ6 A0A1B0GSB2	A0A1B0GQW6 A0A1B0GSF0 A0A1B0GS68 A0A1B0GTA1 P19253 A0A1B0GT00 A0A1B0GSQ6 A0A1B0GSB2
A0A0U1RPL0	Ataxin 2-like	Atxn2l	-0.0874469	0.495626	0.391047	0.391047		-0.36589	0.203834	0.181498	0.181498			0.278443	1	0	2	Q7TQH0-3 Q7TQH0 Q7TQH0-2 E9Q5Q0 Q3TGG2 A0A0U1RPL0		Q7TQH0-3 Q7TQH0 Q7TQH0-2 E9Q5Q0 Q3TGG2 A0A0U1RPL0
Q9QUH0	glutaredoxin	Glrx	-0.339728	0.270694	0.383819	0.270694		-0.473513	0.181903	0.181707	0.181707			0.133785	1	1	1	Q9QUH0	Q9QUH0	Q9QUH0
P60766	Cell division cycle 42	Cdc42	0.406813	0.253991	0.343755	0.253991		0.527658	0.181903	0.213127	0.181903			-0.120844	9	6	3	P60766 P60766-1	P60766 P60766-1	P60766 P60766-1
A2ALV3	SH3-domain GRB2-like 2	Sh3gl2	0.396199	0.205474	0.341622	0.205474		0.426922	0.181903	0.275839	0.181903			-0.0307239	17	7	7	Q8BXU5 A2ALV1 Q62420 A2ALV3 F6ZL13	Q8BXU5 A2ALV1 Q62420 F6ZL13 A2ALV3	Q8BXU5 A2ALV1 Q62420 F6ZL13 A2ALV3
P30275	Creatine kinase, mitochondrial 1, ubiquitous	Ckmt1	0.400569	0.170591	0.308642	0.170591		0.385173	0.181903	0.217437	0.181903			0.015396	85	27	42	P30275 B0R0E9 B0R0F0 A2ARP5 B0R0E8 Q6P8J7	B0R0E9 P30275 B0R0F0 A2ARP5 B0R0E8 Q6P8J7	P30275 B0R0F0 A2ARP5 B0R0E9 B0R0E8
Q76MZ3	Protein phosphatase 2, regulatory subunit A, alpha	Ppp2r1a	0.385088	0.139871	0.237552	0.139871		0.322395	0.181903	0.23667	0.181903			0.0626935	13	3	5	Q76MZ3	Q76MZ3	Q76MZ3
Q9ESJ4	NCK interacting protein with SH3 domain	Nckipsd	0.468884	0.109634	0.214811	0.109634		0.345604	0.181903	0.269736	0.181903			0.12328	3	1	2	Q9ESJ4 A0A0A6YWW3	Q9ESJ4	Q9ESJ4
Q3U422	NADH:ubiquinone oxidoreductase core subunit V3	Ndufv3	-0.198663	0.412534	0.343755	0.343755		-0.499093	0.181903	0.213263	0.181903			0.30043	3	2	2	Q3U422 Q8BK30 A0A087WQ40	Q3U422 Q8BK30	Q3U422 Q8BK30
Q9Z0H8	CAP-GLY domain containing linker protein 2	Clip2	0.861038	0.0513669	0.127588	0.0513669		0.469925	0.181903	0.314226	0.181903			0.391113	1	1	1	Q9Z0H8-2 Q9Z0H8	Q9Z0H8-2 Q9Z0H8	Q9Z0H8
P97797	Signal-regulatory protein alpha	Sirpa	-0.191452	0.469161	0.501723	0.469161		-0.764963	0.181903	0.300635	0.181903			0.573511	11	5	5	P97797-2 P97797 P97797-3	P97797-2 P97797 P97797-3	P97797-2 P97797 P97797-3
Q8CCJ3	UFM1 specific ligase 1	Ufl1	0.0279168	0.582879	0.354475	0.354475		-1.00732	0.181903	0.29801	0.181903			1.03523	0	1	2		Q8CCJ3 Q8CCJ3-1 Q8CCJ3-2	Q8CCJ3 Q8CCJ3-1 Q8CCJ3-2
O88587	Catechol-O-methyltransferase	Comt	-0.253049	0.513592	0.410849	0.410849		-1.64082	0.181903	0.300635	0.181903			1.38777	1	2	2	O88587 O88587-2	O88587 O88587-2	O88587 O88587-2
Q9QYF1	Retinol dehydrogenase 11	Rdh11	1.06041	0.239326	0.383364	0.239326		-1.31951	0.181903	0.26176	0.181903			2.37992	0	1	1		Q9R1R8 Q9QYF1	Q9R1R8 Q9QYF1
D3YYT1	Glyoxylate reductase 1 homolog (Arabidopsis)	Glyr1						0.657392	0.181903	0.305745	0.181903				1	2	0	D3YYT1 Q922P9	D3YYT1 Q922P9
Q9JM96	CDC42 effector protein (Rho GTPase binding) 4	Cdc42ep4	-0.443015	0.350412	0.369299	0.350412		-0.767083	0.231354	0.182243	0.182243			0.324068	3	2	1	A2A6Q2 Q9JM96 A2A6Q3	A2A6Q2 Q9JM96 A2A6Q3	A2A6Q2 Q9JM96 A2A6Q3
O08579	Emerin	Emd	0.570241	0.186284	0.302945	0.186284		0.573455	0.182312	0.237753	0.182312			-0.00321372	3	0	1	O08579 B7FAU5 Q3THM8 I7HJS1		O08579 B7FAU5 Q3THM8
U5LHT8	Calmodulin regulated spectrin-associated protein family, member 3	Camsap3	-0.152159	0.494694	0.403378	0.403378		-0.519699	0.246656	0.182322	0.182322			0.36754	2	2	0	U5LHT8 Q80VC9 U5LK70 U5LGS1 U5LHU4 Q80VC9-2 U5LHW9 E9Q5B0 U5LK24	U5LHT8 Q80VC9 U5LK70 U5LHW9 U5LGS1 U5LHU4 Q80VC9-2 E9Q5B0 U5LK24
Q544X6	Ferrochelatase	Fech	-1.19594	0.151709	0.216263	0.151709		-1.05718	0.182322	0.2077	0.182322			-0.138756	6	2	2	P22315 Q544X6	P22315 Q544X6	P22315 Q544X6
E9QN98	Dipeptidylpeptidase 10	Dpp10	0.409247	0.0810325	0.199633	0.0810325		0.263265	0.182322	0.285619	0.182322			0.145982	2	2	4	E9QN98 Q6NXK7 D3Z5I7	E9QN98 Q6NXK7 D3Z5I7	E9QN98 Q6NXK7 D3Z5I7
Q8VDM6	Heterogeneous nuclear ribonucleoprotein U-like 1	Hnrnpul1	-0.486231	0.120051	0.14891	0.120051		-0.275771	0.248043	0.182662	0.182662			-0.210461	2	1	0	Q8VDM6 Q8VDM6-3 Q8VDM6-2	Q8VDM6 Q8VDM6-2
Q9CX56	Proteasome (prosome, macropain) 26S subunit, non-ATPase, 8	Psmd8	0.348014	0.264369	0.427352	0.264369		-0.252058	0.330367	0.182662	0.182662			0.600071	1	1	1	Q9CX56 Q3TG45 Q9CPS5	Q9CX56 Q3TG45 Q9CPS5	Q9CX56 Q3TG45 Q9CPS5
Q8CGY8	O-linked N-acetylglucosamine (GlcNAc) transferase (UDP-N-acetylglucosamine:polypeptide-N-acetylglucosaminyl transferase)	Ogt	0.544423	0.192328	0.319097	0.192328		0.555971	0.183025	0.323033	0.183025			-0.0115477	6	1	2	Q8CGY8-2 Q8CGY8	Q8CGY8-2 Q8CGY8	Q8CGY8-2 Q8CGY8
P47753	Capping protein (actin filament) muscle Z-line, alpha 1	Capza1	0.521531	0.201181	0.363633	0.201181		0.547334	0.183381	0.27894	0.183381			-0.0258033	2	3	2	P47753 Q5RKN9 A0A0G2JE27	P47753 Q5RKN9 A0A0G2JE27	P47753 Q5RKN9 A0A0G2JE27
P40237	CD82 antigen	Cd82	-0.0432792	0.508928	0.326335	0.326335		-0.164196	0.248043	0.183422	0.183422			0.120917	3	2	1	P40237	P40237	P40237
Q61503	5' nucleotidase, ecto	Nt5e	0.078507	0.434646	0.391047	0.391047		-0.176874	0.23971	0.183422	0.183422			0.255381	1	1	2	Q61503	Q61503	Q61503
Q9DA03	LYR motif containing 7	Lyrm7	0.654168	0.0808719	0.268363	0.0808719		-0.306729	0.248043	0.183422	0.183422			0.960898	0	1	1		Q9DA03	Q9DA03
Q9D6J5	NADH:ubiquinone oxidoreductase subunit B8	Ndufb8	0.399272	0.22227	0.363075	0.22227		0.452521	0.183619	0.285619	0.183619			-0.0532486	9	2	5	E9Q9J5 Q3V406 Q9D6J5	Q9D6J5	Q9D6J5
P49025-5	Nodescr	Nodescr	0.60363	0.137155	0.261645	0.137155		0.494396	0.183619	0.323033	0.183619			0.109234	13	5	3	P49025-4 P49025 P49025-3 P49025-5 D3Z1U0 F6SBR5 E9QL53 D3YU89	P49025-4 P49025 P49025-3 P49025-5 D3Z1U0 F6SBR5 E9QL53 D3YU89	P49025-4 P49025 P49025-3 P49025-5 D3Z1U0 F6SBR5 E9QL53 D3YU89
Q8BMK4	Cytoskeleton-associated protein 4	Ckap4	0.601607	0.108871	0.218617	0.108871		0.432132	0.183619	0.265851	0.183619			0.169475	7	1	4	Q8BMK4	Q8BMK4	Q8BMK4
G5E8G3	Opioid binding protein/cell adhesion molecule-like	Opcml	0.0661465	0.488011	0.401261	0.401261		0.272992	0.184879	0.257454	0.184879			-0.206845	26	17	19	Q6DFY2 G5E8G3	Q6DFY2 G5E8G3	Q6DFY2 G5E8G3
O08601-2	Nodescr	Nodescr	-0.214665	0.553529	0.408956	0.408956		-2.08	0.18606	0.475441	0.18606			1.86533	0	3	12		O08601 O08601-2	O08601 O08601-2
Q8BHC1	RAB39B, member RAS oncogene family	Rab39b	0.327561	0.142664	0.291779	0.142664		0.275788	0.186613	0.324087	0.186613			0.0517726	1	2	3	Q8BHC1	Q8BHC1 Q8BHD0	Q8BHC1 Q8BHD0
Q9DC61	Peptidase (mitochondrial processing) alpha	Pmpca	-0.320671	0.38167	0.346507	0.346507		-0.68821	0.187545	0.213263	0.187545			0.36754	0	1	1		Q9DC61 A2AIW9	Q9DC61 A2AIW9
P28652	Calcium/calmodulin-dependent protein kinase II, beta	Camk2b						0.656491	0.187545	0.213127	0.187545				1	1	0	P28652 Q5SVI3 Q5SVI9 Q5SVI0 Q5SVJ1 Q5SVI2	P28652 Q5SVI3 Q5SVI9 Q5SVI0 Q5SVJ1 Q5SVI2
P21126	Ubiquitin-like 4A	Ubl4a	0.351961	0.248164	0.332334	0.248164		0.437716	0.188539	0.258536	0.188539			-0.0857544	2	0	1	P21126		P21126
Q9CPQ1	Cytochrome c oxidase subunit 6C	Cox6c	0.402123	0.212698	0.356649	0.212698		0.432709	0.18876	0.281686	0.18876			-0.0305866	10	8	8	Q9CPQ1	Q9CPQ1	Q9CPQ1 D3Z6E1
Q8BL66	Early endosome antigen 1	Eea1	0.681663	0.190521	0.345545	0.190521		0.678963	0.18876	0.367051	0.18876			0.00269937	3	2	0	Q8BL66	Q8BL66
O35857	Translocase of inner mitochondrial membrane 44	Timm44	0.0971117	0.483328	0.531379	0.483328		0.467	0.189135	0.259888	0.189135			-0.369889	2	2	1	O35857	O35857	O35857
Q9D0M3	Cytochrome c-1	Cyc1	0.276905	0.220062	0.346507	0.220062		0.305796	0.189135	0.23667	0.189135			-0.0288904	38	12	34	Q9D0M3 Q9D0M3-2	Q9D0M3 Q9D0M3-2	Q9D0M3 Q9D0M3-2
P56379	ATP synthase membrane subunit 6.8PL	Atp5mpl	-0.414418	0.22554	0.259672	0.22554		-0.468604	0.189135	0.232307	0.189135			0.0541857	9	5	5	P56379	P56379	P56379
P57780	Actinin alpha 4	Actn4	0.80949	0.145434	0.174871	0.145434		-0.778591	0.189958	0.324865	0.189958			1.58808	2	0	1	P57780		P57780 E9Q2W9
E0CXB9	Catenin (cadherin associated protein), alpha 2	Ctnna2	0.47205	0.228555	0.39006	0.228555		0.538971	0.190456	0.277148	0.190456			-0.066921	10	1	2	Q61301-2 E0CXB9 A0A0N4SUZ7 Q61301-3 Q61301 Q8BS72	Q61301-2 Q8BS72 E0CXB9 Q61301-3 Q61301	Q61301-2 E0CXB9 Q61301-3 Q61301 Q8BS72
P14211	Calreticulin	Calr	-0.27915	0.367697	0.370759	0.367697		-0.492101	0.217958	0.191023	0.191023			0.212951	10	12	16	P14211	P14211	P14211
Q9JJL8	Seryl-aminoacyl-tRNA synthetase 2	Sars2	0.169366	0.414117	0.434416	0.414117		0.432729	0.191032	0.219279	0.191032			-0.263363	1	0	1	Q9JJL8 A0A140LIM8		Q9JJL8
Q60902	Epidermal growth factor receptor pathway substrate 15-like 1	Eps15l1	0.853757	0.0111949	0.0110255	0.0110255	yes	0.266551	0.192149	0.315093	0.192149		yes	0.587206	2	3	2	Q60902-4 Q60902-3 Q60902-2 Q60902 A0A1D5RLS1	Q60902-4 Q60902-3 Q60902-2 Q60902 A0A1D5RLS1	Q60902-4 Q60902-3 Q60902-2 Q60902 A0A1D5RLS1
Q9CQR6	Protein phosphatase 6, catalytic subunit	Ppp6c	-0.251467	0.22227	0.26072	0.22227		0.277905	0.192502	0.308173	0.192502			-0.529372	4	2	4	Q9CQR6 A0A0N4SVE2 A0A0N4SVL9	Q9CQR6 A0A0N4SVL9	Q9CQR6 A0A0N4SVE2 A0A0N4SVL9
P45376	Aldo-keto reductase family 1, member B3 (aldose reductase)	Akr1b1	-0.281508	0.275989	0.289103	0.275989		-0.388357	0.192502	0.235222	0.192502			0.106849	5	0	3	D3YVJ7 P45376		D3YVJ7 P45376
Q91VE0	Solute carrier family 27 (fatty acid transporter), member 4	Slc27a4	0.620703	0.141381	0.326994	0.141381		0.505757	0.193054	0.26104	0.193054			0.114946	7	1	5	Q91VE0	Q91VE0	Q91VE0
Q3UV17	Keratin 76	Krt76	-1.48745	0.21172	0.351281	0.21172		-1.57352	0.193365	0.455812	0.193365			0.0860747	1	0	2	Q3UV17		Q3UV17
P70441	Solute carrier family 9 (sodium/hydrogen exchanger), member 3 regulator 1	Slc9a3r1	-0.68904	0.138756	0.134435	0.134435		-0.550946	0.193672	0.28949	0.193672			-0.138095	9	2	6	P70441	P70441	P70441
Q9JHI5	Isovaleryl coenzyme A dehydrogenase	Ivd	-1.9726	0.0204372	0.00412363	0.00412363	yes	-0.797091	0.194438	0.223551	0.194438		yes	-1.17551	3	2	7	Q9JHI5	Q9JHI5	Q9JHI5
Q7TNM2	Tripartite motif-containing 46	Trim46	0.465257	0.311406	0.444472	0.311406		0.727454	0.194727	0.38953	0.194727			-0.262197	1	2	0	D3YXA6 Q7TNM2	Q3TC52 D3YXA6 Q7TNM2
O88998	Olfactomedin 1	Olfm1	0.364043	0.283126	0.361633	0.283126		0.508419	0.195415	0.321556	0.195415			-0.144376	5	4	2	O88998-4 Q8R357 G3X9Q7 A3KGE4 O88998-2 O88998 O88998-3	O88998-4 Q8R357 G3X9Q7 A3KGE4 O88998-2 O88998 O88998-3	O88998-4 Q8R357 G3X9Q7 A3KGE4 O88998-2 O88998 O88998-3
P97798	Neogenin	Neo1	-1.03705	0.0362655	0.0445997	0.0362655	yes	-0.51929	0.196352	0.309759	0.196352		yes	-0.517765	1	1	1	P97798-5 P97798 E9QK04 P97798-3 P97798-4 P97798-2	P97798-5 P97798 E9QK04 P97798-3 P97798-4 P97798-2	P97798-5 P97798 E9QK04 P97798-3 P97798-4 P97798-2
O55022	Progesterone receptor membrane component 1	Pgrmc1	0.92888	0.0359808	0.11494	0.0359808	yes	0.441699	0.196352	0.259917	0.196352		yes	0.487181	28	16	30	O55022	O55022	O55022
Q9DBF1	Aldehyde dehydrogenase family 7, member A1	Aldh7a1	-0.0188655	0.582928	0.534556	0.534556		-0.777274	0.196352	0.257454	0.196352			0.758409	0	1	5		Q9DBF1 Q9DBF1-2	E9Q1H3 G3UY72 G3UYR8 Q9DBF1 Q9DBF1-2 E9Q1G1
Q9JLB0	Membrane protein, palmitoylated 6 (MAGUK p55 subfamily member 6)	Mpp6	-0.65411	0.187845	0.341622	0.187845		-0.628614	0.196754	0.291308	0.196754			-0.025496	1	5	2	Q9JLB0 Q9JLB0-2	Q9JLB0 Q9JLB0-2 E9PWC5	Q9JLB0 Q9JLB0-2 E9PWC5
Q9EQF6	Dihydropyrimidinase-like 5	Dpysl5	-0.659345	0.284568	0.532935	0.284568		-0.91948	0.196754	0.329445	0.196754			0.260136	4	2	1	Q9EQF6	Q9EQF6	Q9EQF6
P61953	Guanine nucleotide binding protein (G protein), gamma 11	Gng11	0.448144	0.214708	0.361633	0.214708		-0.472484	0.196754	0.209105	0.196754			0.920628	2	0	1	P61953 Q61012		P61953
Q7M759	Abhydrolase domain containing 17B	Abhd17b	0.408507	0.222219	0.383364	0.222219		0.442893	0.196933	0.344191	0.196933			-0.0343864	1	1	0	Q7M759	Q7M759
Q3UHD9	ArfGAP with GTPase domain, ankyrin repeat and PH domain 2	Agap2	0.389625	0.179029	0.305409	0.179029		0.363512	0.196933	0.244513	0.196933			0.0261131	1	2	4	Q3UHD9-2 Q3UHD9	Q3UHD9-2 Q3UHD9	Q3UHD9-2 Q3UHD9
P97379	GTPase activating protein (SH3 domain) binding protein 2	G3bp2	0.943934	0.144253	0.354378	0.144253		0.517344	0.313255	0.197148	0.197148			0.42659	3	1	1	P97379 P97379-2 A0A0J9YUY8 A0A0J9YTQ8	P97379 P97379-2	P97379 P97379-2
Q9EP69	SAC1 suppressor of actin mutations 1-like (yeast)	Sacm1l						-0.44113	0.462367	0.197148	0.197148				5	3	2	Q9EP69	Q9EP69	Q9EP69
Q6P5B5	Fragile X mental retardation, autosomal homolog 2	Fxr2	0.560657	0.160148	0.244282	0.160148		0.484989	0.197335	0.308074	0.197335			0.0756683	4	2	1	Q9WVR4 Q6P5B5	Q9WVR4 Q6P5B5	Q9WVR4 Q6P5B5
Q80U23-2	Nodescr	Nodescr	0.359925	0.216253	0.351281	0.216253		0.379262	0.198123	0.28949	0.198123			-0.0193368	1	1	1	Q80U23-2 Q80U23-3 Q80U23	Q80U23-2 Q80U23-3 Q80U23	Q80U23-2 Q80U23-3 Q80U23
Q91V61	Sideroflexin 3	Sfxn3	0.210151	0.39964	0.399277	0.399277		0.46724	0.198263	0.271774	0.198263			-0.257089	24	11	19	Q3U4F0 Q91V61-2 Q91V61	Q3U4F0 Q91V61-2 Q91V61	Q3U4F0 Q91V61-2 Q91V61
E9Q0F0	Keratin 78	Krt78	-1.23667	0.209001	0.408956	0.209001		-1.26895	0.198289	0.354659	0.198289			0.0322739	3	3	6	E9Q0F0	E9Q0F0	E9Q0F0
A0A1B0GRA5	Stromal interaction molecule 1	Stim1	0.814245	0.0822045	0.108538	0.0822045		0.492497	0.198304	0.34113	0.198304			0.321748	7	2	3	A0A1B0GR78 A0A1B0GRA5 P70302	A0A1B0GR78 A0A1B0GRA5 P70302	A0A1B0GR78 A0A1B0GRA5 P70302
Q925N0	Sideroflexin 5	Sfxn5	-0.685296	0.226475	0.225902	0.225902		-0.715829	0.211254	0.198389	0.198389			0.0305329	9	4	9	Q925N0 D3YXH5 Q8BRQ9	Q925N0 Q8BRQ9 D3YXH5	Q925N0 D3YXH5 Q8BRQ9
Q9JMC3	DnaJ heat shock protein family (Hsp40) member A4	Dnaja4	-0.594208	0.0951518	0.170426	0.0951518		0.375278	0.199052	0.25303	0.199052			-0.969486	4	0	1	Q9JMC3		Q9JMC3
P23198	Chromobox 3	Cbx3	-0.891516	0.135173	0.138809	0.135173		-0.677237	0.203364	0.199537	0.199537			-0.21428	5	2	1	Q9DCC5 P23198 Q61686	Q9DCC5 D3Z313 P23198	Q9DCC5 P23198
Q62465	Vesicle amine transport 1	Vat1	0.0702459	0.473523	0.393084	0.393084		-0.122554	0.351435	0.199537	0.199537			0.1928	6	4	4	Q62465	Q62465	Q62465
Q99L47	Suppression of tumorigenicity 13	St13	0.506232	0.108564	0.237513	0.108564		-0.310206	0.225759	0.199537	0.199537			0.816438	3	2	4	F8WJK8 Q99L47 E9Q1V0	E9Q1V0 F8WJK8 Q99L47	F8WJK8 Q99L47 E9Q1V0
F8VQC7	Kinectin 1	Ktn1	0.50069	0.259921	0.465534	0.259921		0.627013	0.200359	0.319483	0.200359			-0.126323	6	1	3	Q61595-10 A0A087WPW5 Q61595-4 A0A087WS23 A0A087WQD0 Q61595-16 Q61595-14 Q61595-13 Q61595-12 A0A087WS29 Q61595-2 A0A087WQ25 A0A087WQI3 A0A087WPX0 A0A087WP14 Q61595-3 Q61595-9 Q61595-5 F8VQC7 A0A087WRS1 A0A087WP85 Q61595-11 A0A087WQF8 A0A087WQQ5 A0A087WQG4 Q61595-15 Q61595 A0A087WP48 Q61595-6 Q61595-8 A0A087WNW3 A0A087WS04 Q61595-7	Q61595-10 A0A087WPW5 Q61595-4 A0A087WS23 A0A087WQD0 Q61595-16 Q61595-14 Q61595-13 Q61595-12 A0A087WS29 Q61595-2 A0A087WQ25 A0A087WQI3 A0A087WPX0 A0A087WP14 Q61595-3 Q61595-9 Q61595-5 F8VQC7 A0A087WRS1 A0A087WP85 Q61595-11 A0A087WQF8 A0A087WQQ5 A0A087WQG4 Q61595-15 Q61595 A0A087WP48 Q61595-6 Q61595-8 A0A087WNW3 A0A087WS04 Q61595-7	Q61595-10 A0A087WPW5 Q61595-4 A0A087WS23 A0A087WQD0 Q61595-16 Q61595-14 Q61595-13 Q61595-12 A0A087WS29 Q61595-2 A0A087WQ25 A0A087WQI3 A0A087WPX0 A0A087WP14 Q61595-3 Q61595-9 Q61595-5 F8VQC7 A0A087WRS1 A0A087WP85 Q61595-11 A0A087WQF8 A0A087WQQ5 A0A087WQG4 Q61595-15 Q61595 A0A087WP48 Q61595-6 Q61595-8 A0A087WNW3 A0A087WS04 Q61595-7
Q923T9	Calcium/calmodulin-dependent protein kinase II gamma	Camk2g	-0.139413	0.424354	0.34415	0.34415		0.34695	0.200564	0.308074	0.200564			-0.486363	6	4	4	Q923T9 Q923T9-2 Q923T9-3	Q923T9 Q923T9-2 Q923T9-3	Q923T9 Q923T9-2 Q923T9-3
Q9CRB8	Mitochondrial fission process 1	Mtfp1	0.338913	0.254041	0.401065	0.254041		0.411102	0.202262	0.291308	0.202262			-0.0721883	6	3	5	Q9CRB8	Q9CRB8	Q9CRB8
P09813	Apolipoprotein A-II	Apoa2						-1.04733	0.31072	0.20256	0.20256				0	1	2		P09813	P09813
P09055	Integrin beta 1 (fibronectin receptor beta)	Itgb1	0.496875	0.16193	0.236929	0.16193		0.428535	0.203273	0.319483	0.203273			0.0683401	6	2	4	P09055 P09055-2	P09055	P09055 P09055-2
P80314	Chaperonin containing Tcp1, subunit 2 (beta)	Cct2	-0.32465	0.302165	0.324873	0.302165		0.469353	0.203364	0.291308	0.203364			-0.794003	28	15	12	P80314	P80314	P80314
A0A0A0MQF6	Glyceraldehyde-3-phosphate dehydrogenase	Gapdh	-0.832373	0.108564	0.0890779	0.0890779		-0.563971	0.203364	0.260525	0.203364			-0.268401	83	37	49	A0A1D5RLD8 V9GX06 A0A0A0MQF6 D3YYI5 P16858 S4R1W1 S4R257 V9GXA7 V9GXK0	A0A1D5RLD8 V9GX06 A0A0A0MQF6 D3YYI5 P16858 S4R1W1 S4R257 V9GXA7	A0A1D5RLD8 V9GX06 A0A0A0MQF6 D3YYI5 P16858 S4R1W1 S4R257 V9GXA7
P32037	Solute carrier family 2 (facilitated glucose transporter), member 3	Slc2a3	0.347434	0.158346	0.244282	0.158346		0.294355	0.203364	0.285619	0.203364			0.0530791	10	6	4	P32037	P32037	P32037
P56383	ATP synthase, H+ transporting, mitochondrial F0 complex, subunit C2 (subunit 9)	Atp5g2	-1.04952	0.0343713	0.0182686	0.0182686	yes	-0.47734	0.203794	0.326353	0.203794		yes	-0.572184	1	3	2	Q9CR84 P56383 P56384 A0A087WQS5	Q9CR84 P56383 P56384 A0A087WQS5	Q9CR84 P56383 P56384 A0A087WQS5
Q8BJY1	Proteasome (prosome, macropain) 26S subunit, non-ATPase, 5	Psmd5	0.0938285	0.471756	0.391047	0.391047		0.311022	0.204476	0.250135	0.204476			-0.217194	3	2	1	Q8BJY1	Q8BJY1	Q8BJY1
Q8CHT0	Aldehyde dehydrogenase 4 family, member A1	Aldh4a1	-1.16736	0.15012	0.236929	0.15012		-0.951243	0.204502	0.362351	0.204502			-0.216117	2	2	12	Q8CHT0	Q8CHT0	Q8CHT0
Q9ERK4	Chromosome segregation 1-like (S. cerevisiae)	Cse1l	0.295387	0.323713	0.418955	0.323713		0.463067	0.204502	0.23667	0.204502			-0.16768	0	2	1		F6ZEW4 Q9ERK4 E9Q1T9	F6ZEW4 Q9ERK4 E9Q1T9
Q8BXC6	COMM domain containing 2	Commd2	0.294402	0.208157	0.34415	0.208157		0.294551	0.204502	0.291323	0.204502			-0.000148672	2	0	2	Q8BXC6 G3X955		Q8BXC6 G3X955
Q9QUM9	Proteasome subunit alpha 6	Psma6	-0.856833	0.230066	0.343755	0.230066		-0.943234	0.204502	0.30678	0.204502			0.0864009	0	1	2		Q9QUM9 E0CXB1	Q9QUM9 E0CXB1
P42337	Phosphatidylinositol-4,5-bisphosphate 3-kinase catalytic subunit alpha	Pik3ca	0.373805	0.11933	0.356173	0.11933		0.258217	0.204502	0.374267	0.204502			0.115588	1	1	0	P42337	P42337
O88844	Isocitrate dehydrogenase 1 (NADP+), soluble	Idh1	-0.66595	0.401433	0.531063	0.401433		-1.48396	0.204502	0.233593	0.204502			0.818006	0	3	8		O88844	O88844 A0A087WPT4 A0A087WRS9
P46061	RAN GTPase activating protein 1	Rangap1	-0.032052	0.563194	0.450843	0.450843		-0.232712	0.303891	0.20465	0.20465			0.20066	2	3	1	P46061	P46061	P46061
P61294	RAB6B, member RAS oncogene family	Rab6b	-0.269634	0.276962	0.268677	0.268677		-0.352118	0.205685	0.23151	0.205685			0.0824847	1	1	3	P61294	P61294	P61294
A0A087WPC9	Dynein, axonemal, heavy chain 7B	Dnah7b	-0.902555	0.156026	0.138809	0.138809		-0.651539	0.234815	0.206039	0.206039			-0.251016	1	1	0	A0A087WPC9	A0A087WPC9
P62806	H4 clustered histone 1	Hist1h4a	-1.67991	0.0306438	0.00384475	0.00384475	yes	-0.725188	0.206168	0.291308	0.206168		yes	-0.954725	199	84	87	P62806	P62806	P62806
O54946	DnaJ heat shock protein family (Hsp40) member B6	Dnajb6	-0.215177	0.223145	0.236929	0.223145		0.227159	0.206168	0.317561	0.206168			-0.442336	1	1	1	A0A0G2JEI3 G3X8S5 O54946 O54946-2 A0A0G2JER9 A0A0G2JGN9 Q9QYI8	A0A0G2JEI3 G3X8S5 O54946 O54946-2 A0A0G2JER9 A0A0G2JGN9 Q9QYI8	A0A0G2JEI3 G3X8S5 O54946 O54946-2 A0A0G2JER9 A0A0G2JGN9 Q9QYI8
Q56A07	Sodium channel, voltage-gated, type II, beta	Scn2b	0.314977	0.276962	0.356649	0.276962		0.413435	0.206168	0.263355	0.206168			-0.0984578	1	1	1	Q56A07	Q56A07	Q56A07
P40630	Transcription factor A, mitochondrial	Tfam	0.172069	0.280767	0.361633	0.280767		0.228004	0.206168	0.300745	0.206168			-0.055935	6	4	5	A0A0R4J1N9 D3Z0F3 P40630-2 P40630	A0A0R4J1N9 D3Z0F3 P40630-2 P40630	A0A0R4J1N9 D3Z0F3 P40630-2 P40630
O09111	NADH:ubiquinone oxidoreductase subunit B11	Ndufb11	0.369217	0.227506	0.345178	0.227506		0.395788	0.206168	0.330059	0.206168			-0.0265713	6	3	4	O09111	O09111	O09111
P70333	Heterogeneous nuclear ribonucleoprotein H2	Hnrnph2	0.967027	0.0365181	0.0992693	0.0365181	yes	0.416817	0.206168	0.399668	0.206168		yes	0.55021	1	1	0	P70333	P70333
E9PYH2	Acyl-CoA thioesterase 7	Acot7	-1.84944	0.0992162	0.0621094	0.0621094		-1.1868	0.206451	0.251255	0.206451			-0.662639	2	3	4	E9PYH2 Q91V12-4 Q91V12 Q91V12-2	Q91V12-3 E9PYH2 Q91V12-4 Q91V12 Q91V12-2	E9PYH2 Q91V12-4 Q91V12 Q91V12-2
F8SLQ1	Peroxisomal biogenesis factor 5-like	Pex5l	0.449188	0.110085	0.218617	0.110085		0.302991	0.206451	0.278948	0.206451			0.146197	4	3	4	D3YYH0 F8SLQ1 Q8C437 Q8C437-3 F8SLQ3 F8SLP9 Q8C437-4	Q8C437-4 D3YYH0 F8SLQ1 Q8C437 Q8C437-3 F8SLQ3 F8SLP9	D3YYH0 F8SLQ1 Q8C437 Q8C437-3 F8SLQ3 F8SLP9 Q8C437-4
P14094	ATPase, Na+/K+ transporting, beta 1 polypeptide	Atp1b1	-0.558352	0.142664	0.218617	0.142664		-0.435768	0.207005	0.232307	0.207005			-0.122585	31	16	20	P14094 A0A0A6YX05	P14094 A0A0A6YX05	P14094 A0A0A6YX05
G3X8S1	DnaJ heat shock protein family (Hsp40) member C19	Dnajc19	0.537907	0.241233	0.383364	0.241233		0.607258	0.207005	0.305745	0.207005			-0.0693509	0	1	1		G3X8S1 D3Z5K6 Q9CQV7-2 Q9CQV7-3 Q9CQV7	G3X8S1 D3Z5K6 Q9CQV7-2 Q9CQV7-3 Q9CQV7
P11725	Ornithine transcarbamylase	Otc						-1.18638	0.207005	0.226698	0.207005				1	4	19	P11725 Q8R1A8	P11725 Q8R1A8	P11725 Q8R1A8
Q920R0	Alsin Rho guanine nucleotide exchange factor	Als2	0.42632	0.15012	0.244282	0.15012		0.341957	0.207916	0.319046	0.207916			0.0843629	1	1	1	Q920R0-2 Q920R0	Q920R0-2 Q920R0	Q920R0-2 Q920R0
P63163	Small nuclear ribonucleoprotein N	Snrpn	-1.05798	0.0484473	0.0533445	0.0484473	yes	-0.498276	0.220264	0.208465	0.208465		yes	-0.559707	5	2	2	A0A0G2JGN4 P27048 P63163	A0A0G2JGN4 P27048 P63163	A0A0G2JGN4 P27048 P63163
Q80YN3	Breast carcinoma amplified sequence 1	Bcas1	-0.142365	0.386904	0.289103	0.289103		-0.207019	0.281562	0.208608	0.208608			0.0646544	9	6	4	Q80YN3 A2AVX1 E9Q8Q5 F7BNZ5	Q80YN3 F7BNZ5 A2AVX1 E9Q8Q5	Q80YN3 A2AVX1 E9Q8Q5 F7BNZ5
Q6GSS7	H2A clustered histone 18	Hist2h2aa1;	-2.26587	0.0359808	0.00665251	0.00665251	yes	-0.953349	0.208733	0.319483	0.208733		yes	-1.31252	10	0	2	Q64523 F8WIX8 Q6GSS7 Q8BFU2 P22752 Q8CGP5 Q8CGP6		Q8BFU2 P22752 Q8CGP5 F8WIX8 Q8CGP6 Q6GSS7
P0DN34	NADH:ubiquinone oxidoreductase subunit B1	Ndufb1	0.47024	0.338075	0.50369	0.338075		0.766509	0.208804	0.288411	0.208804			-0.296269	4	0	3	P0DN34		P0DN34
Q5EG47	Protein kinase, AMP-activated, alpha 1 catalytic subunit	Prkaa1	-0.771095	0.118993	0.218785	0.118993		-0.509357	0.208909	0.248464	0.208909			-0.261739	1	2	0	Q5EG47	Q5EG47
Q9DBE8	Asparagine-linked glycosylation 2 (alpha-1,3-mannosyltransferase)	Alg2	0.590955	0.124982	0.239927	0.124982		0.462023	0.208909	0.296666	0.208909			0.128932	1	2	1	Q9DBE8 F6RBY3	Q9DBE8	Q9DBE8
Q9DC07	Nebulette	Nebl	0.718722	0.0863422	0.136704	0.0863422		0.432033	0.208909	0.381022	0.208909			0.28669	3	5	2	F6RM14 Q9DC07	Q9DC07 B7ZCI2 F6RM14	B7ZCI2 F6RM14 Q9DC07
P62264	Ribosomal protein S14	Rps14	0.102549	0.512826	0.493705	0.493705		0.495372	0.208911	0.326353	0.208911			-0.392823	7	4	12	P62264 D3YVF4 D3Z7I1	P62264 D3YVF4 D3Z7I1	P62264 D3YVF4 D3Z7I1
Q9D7M1	GID complex subunit 8	Gid8	0.420221	0.21172	0.31827	0.21172		0.417214	0.208911	0.289171	0.208911			0.0030071	1	0	1	Q9D7M1		Q9D7M1
P35235	Protein tyrosine phosphatase, non-receptor type 11	Ptpn11	0.00640094	0.582928	0.354378	0.354378		-0.205771	0.248043	0.209364	0.209364			0.212172	1	1	2	P35235 P35235-2	P35235 P35235-2	P35235 P35235-2
A0A0J9YUL3	Septin 11	Septin11	0.130263	0.371283	0.354378	0.354378		-0.164902	0.298294	0.209474	0.209474			0.295164	6	1	2	Q8C1B7 Q8C1B7-3 A0A0J9YUL3 A0A0J9YTY0 Q8C1B7-2 A0A0J9YUV6 A0A0J9YVA6	Q8C1B7 Q8C1B7-3 A0A0J9YUL3 A0A0J9YTY0 Q8C1B7-2	Q8C1B7 Q8C1B7-3 A0A0J9YUL3 A0A0J9YTY0 Q8C1B7-2 A0A0J9YUV6 A0A0J9YVA6
P51658	Hydroxysteroid (17-beta) dehydrogenase 2	Hsd17b2	1.15572	0.206661	0.387766	0.206661		-1.04651	0.225759	0.209474	0.209474			2.20223	0	1	5		P51658	P51658
Q9JKL5	Tescalcin	Tesc	0.199267	0.302272	0.354378	0.302272		0.280077	0.209565	0.28949	0.209565			-0.0808097	2	2	2	Q9JKL5	Q9JKL5	Q9JKL5
Q9D8N0	Eukaryotic translation elongation factor 1 gamma	Eef1g	-0.602744	0.122775	0.244282	0.122775		-0.305191	0.287494	0.209978	0.209978			-0.297553	12	5	9	Q9D8N0	Q9D8N0	Q9D8N0
E9Q1G8	Septin 7	Septin7	-0.19576	0.282696	0.338365	0.282696		-0.182867	0.290201	0.209978	0.209978			-0.0128932	35	11	13	E9Q1G8 E9Q9F5 O55131	E9Q1G8 E9Q9F5 O55131	E9Q1G8 E9Q9F5 O55131
J3QNK8	Abl interactor 1	Abi1	0.684626	0.102044	0.247206	0.102044		0.426882	0.21061	0.213263	0.21061			0.257744	8	1	3	Q8CBW3 B7ZCU4 Q8CBW3-3 B7ZCU5 J3QNK8 B7ZCU3 Q8CBW3-5 B7ZCU0 Q8CBW3-4 Q8CBW3-2 B7ZCU2	Q8CBW3 B7ZCU4 Q8CBW3-3 B7ZCU5 J3QNK8 B7ZCU3 Q8CBW3-5 B7ZCU0 Q8CBW3-4 Q8CBW3-2 B7ZCU2	Q8CBW3 B7ZCU4 Q8CBW3-3 B7ZCU5 J3QNK8 B7ZCU3 Q8CBW3-5 B7ZCU0 Q8CBW3-4 Q8CBW3-2 B7ZCU2
P18760	Cofilin 1, non-muscle	Cfl1	-0.585722	0.141666	0.244282	0.141666		-0.448426	0.210953	0.281686	0.210953			-0.137295	21	13	12	P18760 F8WGL3	P18760 F8WGL3	P18760 F8WGL3
G3X8R0	Receptor accessory protein 5	Reep5	0.647949	0.0343713	0.110307	0.0343713	yes	0.284754	0.210953	0.305232	0.210953		yes	0.363194	8	2	8	Q60870 G3X8R0	Q60870 G3X8R0	Q60870 G3X8R0
Q8BKX1	Brain-specific angiogenesis inhibitor 1-associated protein 2	Baiap2	0.638617	0.0988035	0.218617	0.0988035		0.401497	0.211254	0.274066	0.211254			0.23712	10	7	5	B1AZ46 Q8BKX1-3 Q8BKX1 Q8BKX1-2 Q8BKX1-4	B1AZ46 Q8BKX1-3 Q8BKX1 Q8BKX1-2 Q8BKX1-4	B1AZ46 Q8BKX1-3 Q8BKX1 Q8BKX1-2 Q8BKX1-4
Q9JL62	Glycolipid transfer protein	Gltp	0.0574468	0.534372	0.393879	0.393879		-0.360147	0.211254	0.23667	0.211254			0.417593	4	1	2	D3Z1H8 Q9JL62 D3Z1H9	D3Z1H8 Q9JL62 D3Z1H9	D3Z1H8 Q9JL62 D3Z1H9
Q9D6U8	Family with sequence similarity 162, member A	Fam162a	0.920836	0.0467915	0.13457	0.0467915	yes	0.419814	0.211254	0.337882	0.211254		yes	0.501022	2	1	0	Q9D6U8	Q9D6U8
Q6PGN3-3	Nodescr	Nodescr	0.286977	0.250397	0.404678	0.250397		0.328654	0.211482	0.363446	0.211482			-0.0416778	1	2	0	Q6PGN3-4 Q6PGN3-5 A0A0A6YWI6 Q6PGN3-3 A0A0A6YX33 A0A0A6YX71 Q6PGN3-2 Q6PGN3-6 Q6PGN3	Q6PGN3-4 Q6PGN3-5 A0A0A6YWI6 Q6PGN3-3 A0A0A6YX33 A0A0A6YX71 Q6PGN3-2 Q6PGN3-6 Q6PGN3
Q9WTQ5	A kinase (PRKA) anchor protein (gravin) 12	Akap12	0.0256423	0.563194	0.434416	0.434416		-0.14528	0.353012	0.213127	0.213127			0.170922	5	5	1	Q9WTQ5 Q9WTQ5-2	Q9WTQ5 Q9WTQ5-2	Q9WTQ5 Q9WTQ5-2
Q9JI75	N-ribosyldihydronicotinamide quinone reductase 2	Nqo2	0.157075	0.493375	0.457506	0.457506		-0.436497	0.291515	0.213127	0.213127			0.593572	1	0	2	Q9JI75		Q9JI75
Q8R4E6	Purine-rich element binding protein G	Purg	-1.18258	0.0207009	0.0459214	0.0207009	yes	-0.377754	0.22865	0.213263	0.213263		yes	-0.804825	0	1	1		Q8R4E6 Q8R4E6-2	Q8R4E6 Q8R4E6-2
Q922B2	Aspartyl-tRNA synthetase	Dars	-0.332555	0.302941	0.351281	0.302941		-0.251304	0.349786	0.213263	0.213263			-0.0812506	4	2	4	Q922B2 Q8BJY7	Q922B2	Q922B2 Q8BJY7
P20065-2	Nodescr	Nodescr	-0.325294	0.302272	0.260563	0.260563		-0.358131	0.267646	0.213263	0.213263			0.0328374	2	2	0	P20065-2 P20065	P20065-2 P20065
O70251	Eukaryotic translation elongation factor 1 beta 2	Eef1b	-0.206701	0.400717	0.407162	0.400717		-0.301602	0.298294	0.213263	0.213263			0.0949005	3	4	3	A0A087WS46 O70251	A0A087WS46 O70251	A0A087WS46 O70251
P47791	Glutathione reductase	Gsr	-0.235256	0.384265	0.329873	0.329873		-0.445767	0.220943	0.213263	0.213263			0.210511	2	0	2	P47791-2 P47791		P47791-2 P47791
M0QWP1	Agrin	Agrn						-0.261914	0.355929	0.213263	0.213263				5	1	1	Z4YJS5 A2ASQ1 A2ASQ1-3 Z4YK85 A2ASQ1-2 M0QWP1	Z4YJS5 A2ASQ1 A2ASQ1-3 Z4YK85 A2ASQ1-2 M0QWP1	Z4YJS5 A2ASQ1 A2ASQ1-3 Z4YK85 A2ASQ1-2 M0QWP1
F8VQJ3	Laminin, gamma 1	Lamc1	0.363843	0.272248	0.404626	0.272248		-0.216585	0.371556	0.213311	0.213311			0.580428	17	3	2	F8VQJ3 P02468 F6SFQ3	F8VQJ3 P02468	F8VQJ3 F6TLW1 P02468
Q0VF55	ATPase, Ca++ transporting, plasma membrane 3	Atp2b3	0.0635305	0.496063	0.391047	0.391047		0.256534	0.213513	0.299838	0.213513			-0.193004	1	0	1	Q0VF55		Q0VF55
E9Q828	ATPase, Ca++ transporting, plasma membrane 4	Atp2b4	-0.147739	0.442923	0.390988	0.390988		-0.339775	0.244423	0.214113	0.214113			0.192036	16	3	5	Q6Q477-2 Q6Q477 E9Q828 F7AAP4	Q6Q477-2 Q6Q477 E9Q828 F7AAP4	Q6Q477-2 Q6Q477 E9Q828 F7AAP4
Q8BFR4	Glucosamine (N-acetyl)-6-sulfatase	Gns	-0.250684	0.463179	0.370521	0.370521		-0.701672	0.234815	0.214113	0.214113			0.450988	0	1	1		Q8BFR4	Q8BFR4
Q07076	Annexin A7	Anxa7	0.699972	0.0336266	0.20804	0.0336266	yes	-0.185823	0.307496	0.214113	0.214113		yes	0.885794	7	2	0	Q07076	Q07076
Q8C522	Endonuclease domain containing 1	Endod1	0.230644	0.4294	0.538198	0.4294		0.560924	0.214227	0.257912	0.214227			-0.33028	6	2	4	Q8C522	Q8C522	Q8C522
Q9EPN1	Neurobeachin	Nbea	-1.15337	0.181012	0.213075	0.181012		-1.01035	0.214227	0.231491	0.214227			-0.143018	3	3	0	Q9EPN1-3 Q9EPN1-4 Q9EPN1-2 Q9EPN1	Q9EPN1-3 Q9EPN1-4 Q9EPN1
Q8K2P7	Solute carrier family 38, member 1	Slc38a1	0.225417	0.280377	0.391047	0.280377		0.29024	0.214227	0.289171	0.214227			-0.0648229	0	1	1		Q8K2P7 Q8K2P7-2	Q8K2P7 Q8K2P7-2
P48962	Solute carrier family 25 (mitochondrial carrier, adenine nucleotide translocator), member 4	Slc25a4	0.373051	0.214708	0.300058	0.214708		0.367189	0.214227	0.312832	0.214227			0.00586198	53	22	39	P48962	P48962	P48962
P07901	Heat shock protein 90, alpha (cytosolic), class A member 1	Hsp90aa1	-0.405871	0.241136	0.299431	0.241136		-0.443746	0.214227	0.260525	0.214227			0.0378741	23	6	13	P07901 B7ZC50 B7ZC49 A2A6A2	P07901 B7ZC50	P07901 B7ZC50 B7ZC49 A2A6A2
Q8VBZ3	Cleft lip and palate associated transmembrane protein 1	Clptm1	0.447341	0.170402	0.351281	0.170402		0.376318	0.214227	0.314226	0.214227			0.0710229	3	1	1	Q8VBZ3	Q8VBZ3	Q8VBZ3
Q8BMS4	Coenzyme Q3 methyltransferase	Coq3	0.406383	0.276962	0.391047	0.276962		0.514082	0.215186	0.226265	0.215186			-0.107698	2	0	2	Q8BMS4		Q8BMS4
E9QL80	Lysophosphatidylglycerol acyltransferase 1	Lpgat1	0.917585	0.0359808	0.0778141	0.0359808	yes	0.403984	0.215186	0.297155	0.215186		yes	0.513601	1	1	1	Q91YX5 E9QL80 D3YVK0	Q91YX5 E9QL80	Q91YX5 E9QL80
Q6ZQ38	Cullin associated and neddylation disassociated 1	Cand1	0.274151	0.503022	0.268742	0.268742		-1.14829	0.215363	0.246972	0.215363			1.42244	2	3	2	D3YWC5 Q6ZQ38	Q6ZQ38 D3YWC5	D3YWC5 Q6ZQ38
Q6NSQ9	Glucose 6 phosphatase, catalytic, 3	G6pc3	0.0263995	0.575536	0.458322	0.458322		0.619278	0.217198	0.353933	0.217198			-0.592878	2	1	1	Q6NSQ9	Q6NSQ9	Q6NSQ9
Q9JHU4	Dynein cytoplasmic 1 heavy chain 1	Dync1h1	-0.0678681	0.502941	0.345859	0.345859		0.281753	0.217198	0.317376	0.217198			-0.349621	139	52	67	Q9JHU4	Q9JHU4	Q9JHU4
P17751	Triosephosphate isomerase 1	Tpi1	-0.460947	0.238196	0.268677	0.238196		-0.492835	0.217198	0.330998	0.217198			0.0318884	24	12	17	H7BXC3 P17751	H7BXC3 P17751	H7BXC3 P17751
P99028	Ubiquinol-cytochrome c reductase hinge protein	Uqcrh	0.452643	0.173133	0.264911	0.173133		0.384205	0.217198	0.319483	0.217198			0.068438	22	8	8	P99028 Q9D2Q7	P99028 Q9D2Q7	P99028 Q9D2Q7
P70195	Proteasome (prosome, macropain) subunit, beta type 7	Psmb7	-0.896892	0.143992	0.251942	0.143992		-0.604711	0.239509	0.217536	0.217536			-0.292181	0	1	2		P70195	P70195
Q7TQG7	A disintegrin and metallopeptidase domain 11	Adam11	-0.116398	0.403796	0.278246	0.278246		-0.21341	0.248142	0.217536	0.217536			0.097012	2	1	0	Q7TQG7 Q9R1V4	Q7TQG7 Q9R1V4
P61202-2	Nodescr	Nodescr	0.393573	0.0851125	0.23211	0.0851125		0.227358	0.217958	0.323033	0.217958			0.166215	1	2	2	P61202 A2AQE4 P61202-2	P61202 A2AQE4 P61202-2	P61202 A2AQE4 P61202-2
Q9CQW1	YKT6 v-SNARE homolog (S. cerevisiae)	Ykt6	-0.762097	0.203407	0.282979	0.203407		-0.706495	0.218175	0.261789	0.218175			-0.055602	1	1	0	Q9CQW1	Q9CQW1
Q8JZN5	Acyl-Coenzyme A dehydrogenase family, member 9	Acad9	0.273424	0.227409	0.324777	0.227409		0.279266	0.218175	0.267251	0.218175			-0.00584218	5	2	4	A0A0G2JDY4 Q8JZN5	A0A0G2JDY4 Q8JZN5	A0A0G2JDY4 Q8JZN5
P00158	Mitochondrially encoded ATP synthase 6	Mt-cyb	0.396275	0.19055	0.259672	0.19055		0.354021	0.218175	0.323033	0.218175			0.0422532	1	1	1	P00158	P00158	P00158
Q9D0E1	Heterogeneous nuclear ribonucleoprotein M	Hnrnpm	0.0980162	0.430002	0.391047	0.391047		0.236585	0.2185	0.323892	0.2185			-0.138569	32	4	4	Q9D0E1-2 Q9D0E1 B8JK33 B8JK32 F6W322 G3X924 Q91VC4	Q9D0E1-2 Q9D0E1 B8JK33 B8JK32 F6W322	Q9D0E1-2 B8JK33 B8JK32 Q9D0E1 F6W322
Q9CZC8	Secernin 1	Scrn1	-0.974801	0.201592	0.229151	0.201592		-0.90091	0.2185	0.251255	0.2185			-0.0738911	7	3	1	A0A0N4SWD0 Q9CZC8 D3YXW0	D3YXW0 Q9CZC8 A0A0N4SWD0	D3YXW0 Q9CZC8
Q91WM6	Eva-1 homolog A (C. elegans)	Eva1a	-0.133569	0.409633	0.346406	0.346406		-0.287299	0.2185	0.218984	0.2185			0.15373	2	2	2	D3Z511 Q91WM6	D3Z511 Q91WM6	D3Z511 Q91WM6
Q91ZZ3	Synuclein, beta	Sncb	0.499104	0.104328	0.192144	0.104328		0.311636	0.218737	0.323033	0.218737			0.187469	7	2	1	Q91ZZ3 Q9Z0F7	Q91ZZ3	Q91ZZ3 Q9Z0F7
A0A1B0GRU0	Solute carrier family 17 (sodium-dependent inorganic phosphate cotransporter), member 7	Slc17a7	-0.788585	0.228555	0.343755	0.228555		-0.810961	0.218916	0.289744	0.218916			0.0223759	5	4	4	A0A1B0GRU0 Q3TXX4	A0A1B0GRU0 Q3TXX4	A0A1B0GRU0 Q3TXX4
P12023	Amyloid beta (A4) precursor protein	App	0.203391	0.365114	0.456142	0.365114		-0.38473	0.219223	0.222385	0.219223			0.588121	5	1	1	P12023-2 P12023 P12023-3	P12023-2 P12023 P12023-3	P12023-2 P12023 P12023-3
Q91V41	RAB14, member RAS oncogene family	Rab14	-0.566255	0.288568	0.369736	0.288568		-0.731786	0.219278	0.23667	0.219278			0.165531	4	4	4	Q91V41 A2AL34	Q91V41 A2AL34	Q91V41 A2AL34
Q91VR5	DEAD box helicase 1	Ddx1	-0.310453	0.310201	0.354249	0.310201		0.334077	0.279151	0.219279	0.219279			-0.64453	4	1	2	Q91VR5	Q91VR5	Q91VR5
Q9JI91	Actinin alpha 2	Actn2	0.391636	0.384975	0.494938	0.384975		0.752902	0.21993	0.393274	0.21993			-0.361267	1	1	3	Q9JI91	Q9JI91 D3YY95	Q9JI91 D3YY95
P14869	Ribosomal protein, large, P0	Rplp0	-0.304864	0.380568	0.408961	0.380568		-0.495328	0.248043	0.22005	0.22005			0.190464	2	2	12	P14869 D3YVM5 S4R1N1	P14869 S4R1N1	P14869 D3YVM5 S4R1N1
Q99J39	malonyl-CoA decarboxylase	Mlycd	-0.33683	0.389516	0.339903	0.339903		-0.594777	0.24243	0.22005	0.22005			0.257947	2	1	2	Q99J39-2 Q99J39	Q99J39-2 Q99J39	Q99J39-2 Q99J39
G3X973	Stabilin 1	Stab1	-1.98619	0.0527729	0.383364	0.0527729		-0.967575	0.220264	0.291308	0.220264			-1.01862	4	2	1	G3X973	G3X973	G3X973
Q9WU79	Proline dehydrogenase	Prodh	0.866088	0.238902	0.383938	0.238902		0.917582	0.220264	0.236789	0.220264			-0.0514936	5	0	5	Q9WU79 A0A0R4J1T9 E9PUR5 F6PYI8 F6YFQ5		Q9WU79 A0A0R4J1T9 F6XMC0 E9PUR5 F6YFQ5
Q02053	Ubiquitin-like modifier activating enzyme 1	Uba1	-0.244452	0.228555	0.244282	0.228555		-0.249762	0.220264	0.241597	0.220264			0.00530997	14	9	7	Q02053 P31254	Q02053 P31254	Q02053 P31254
Q99JI6	RAS related protein 1b	Rap1b	0.289078	0.21824	0.295466	0.21824		0.281352	0.220264	0.291308	0.220264			0.00772649	3	1	2	Q99JI6	Q99JI6	Q99JI6
Q9D0R8	LSM12 homolog	Lsm12	-0.0923871	0.539794	0.402086	0.402086		-0.713639	0.220264	0.34113	0.220264			0.621252	1	2	2	Q9D0R8	Q9D0R8	Q9D0R8 A0A0A0MQC9
P84104	Serine and arginine-rich splicing factor 3	Srsf3	-1.4384	0.0171553	0.0135277	0.0135277	yes	-0.47809	0.220897	0.30699	0.220897		yes	-0.960308	6	4	2	P84104-2 A2A4X6 P84104	P84104-2 A2A4X6 P84104	P84104-2 A2A4X6 P84104
Q60932-2	Nodescr	Nodescr	-0.0705799	0.502981	0.341622	0.341622		0.287538	0.220897	0.28949	0.220897			-0.358118	53	49	53	Q60932 Q60932-2 F2Z471	F2Z471 Q60932 Q60932-2	F2Z471 Q60932 Q60932-2
Q811D0-3	Nodescr	Nodescr	0.17741	0.396083	0.351187	0.351187		0.352198	0.220897	0.394613	0.220897			-0.174788	11	5	5	S4R2T8 Q811D0-2 H7BWY4 Q811D0 F6UDT8 Q811D0-3 E9Q9H0 D3Z3B8	S4R2T8 Q811D0-2 H7BWY4 Q811D0 Q811D0-3 E9Q9H0 D3Z3B8 F6UDT8	S4R2T8 Q811D0-2 H7BWY4 Q811D0 F6UDT8 Q811D0-3 E9Q9H0 D3Z3B8
Q8BH55	Threonine synthase-like 1 (bacterial)	Thnsl1	0.34457	0.260978	0.361633	0.260978		0.401605	0.220897	0.28949	0.220897			-0.0570349	1	1	2	Q8BH55	A2AUG7 Q8BH55 A2AUG6	A2AUG7 Q8BH55 A2AUG6
Q5IRJ6-2	Nodescr	Nodescr	0.442887	0.121228	0.238871	0.121228		0.295575	0.220897	0.28949	0.220897			0.147313	7	2	3	Q5IRJ6-2 Q5IRJ6 F8WHL1 A0A0J9YVB0	Q5IRJ6-2 Q5IRJ6 F8WHL1 A0A0J9YVB0	Q5IRJ6-2 Q5IRJ6 F8WHL1
Q8CGC7	Glutamyl-prolyl-tRNA synthetase	Eprs						0.643271	0.220897	0.226265	0.220897				8	5	6	Q8CGC7	Q8CGC7	Q8CGC7
H9KV00	Son DNA binding protein	Son	0.208959	0.4294	0.550187	0.4294		0.50193	0.220943	0.326353	0.220943			-0.292971	1	1	0	Q9QX47-3 Q9QX47-4 H9KV15 Q9QX47 H9KV01 Q9QX47-2 H9KV00	Q9QX47-3 Q9QX47-4 H9KV15 Q9QX47 H9KV01 Q9QX47-2 H9KV00
Q9D8Y1	Transmembrane protein 126A	Tmem126a	0.105076	0.385923	0.39232	0.385923		0.197839	0.220943	0.312832	0.220943			-0.0927622	1	2	1	Q9D8Y1	Q9D8Y1	Q9D8Y1
Q9R0P5	Destrin	Dstn	-0.906471	0.217407	0.244282	0.217407		-0.871122	0.220943	0.441653	0.220943			-0.0353499	7	2	4	Q9R0P5	Q9R0P5	Q9R0P5
Q3V4B5	COMM domain containing 6	Commd6	0.30321	0.229962	0.397493	0.229962		0.308969	0.220943	0.349217	0.220943			-0.00575889	1	1	0	Q3V4B5 B7ZNP3	Q3V4B5 B7ZNP3
P10922	H1.0 linker histone	H1f0	-2.0902	0.0046766	0.000242687	0.000242687	yes	-0.467703	0.221204	0.246972	0.221204		yes	-1.62249	10	10	5	P10922	P10922	P10922
Q6P5U7	NACHT and WD repeat domain containing 2	Nwd2	0.095101	0.487413	0.404678	0.404678		0.335372	0.221962	0.411259	0.221962			-0.240271	3	3	1	Q6P5U7	Q6P5U7	Q6P5U7
K3W4S4	Mitogen-activated protein kinase 8 interacting protein 3	Mapk8ip3	0.350613	0.254635	0.372526	0.254635		0.453915	0.222174	0.257454	0.222174			-0.103302	1	0	1	Q9ESN9-5 E9Q6E0 Q9ESN9-4 Q9ESN9-6 K3W4S4 Q9ESN9-3 E9Q6B6 J3QNR6 Q9ESN9 Q9ESN9-2		Q9ESN9-5 E9Q6E0 Q9ESN9-4 Q9ESN9-6 K3W4S4 Q9ESN9-3 E9Q6B6 J3QNR6 Q9ESN9 Q9ESN9-2
O88696	Caseinolytic mitochondrial matrix peptidase proteolytic subunit	Clpp	0.388169	0.216253	0.350768	0.216253		0.36945	0.222174	0.248464	0.222174			0.0187193	3	0	2	O88696		O88696
Q8VEJ9	Vacuolar protein sorting 4A	Vps4a	0.329024	0.142664	0.244282	0.142664		0.240629	0.222174	0.319413	0.222174			0.0883959	3	2	1	Q8VEJ9	Q8VEJ9	Q8VEJ9
Q91ZJ5	UDP-glucose pyrophosphorylase 2	Ugp2	-0.260618	0.373004	0.347872	0.347872		-0.460216	0.222174	0.224995	0.222174			0.199598	3	1	7	Q91ZJ5-2 Q91ZJ5	Q91ZJ5	Q91ZJ5-2 Q91ZJ5
Q922D8	Methylenetetrahydrofolate dehydrogenase (NADP+ dependent), methenyltetrahydrofolate cyclohydrolase, formyltetrahydrofolate synthase	Mthfd1	0.91831	0.147803	0.343755	0.147803		0.540794	0.279114	0.222385	0.222385			0.377515	4	4	16	Q922D8	Q922D8	Q922D8
Q3UHB1	5'-nucleotidase domain containing 3	Nt5dc3	0.668365	0.170266	0.267764	0.170266		0.53719	0.222448	0.289744	0.222448			0.131175	1	0	1	Q3UHB1		Q3UHB1
P62715	Protein phosphatase 2 (formerly 2A), catalytic subunit, beta isoform	Ppp2cb	0.33336	0.206661	0.354249	0.206661		0.305063	0.222978	0.29382	0.222978			0.0282968	3	2	2	P62715 P63330	P62715 P97470 P63330	P62715 P97470 P63330
Q8CG72	ADP-ribosylserine hydrolase	Adprhl2	-0.0548496	0.53841	0.421484	0.421484		-0.289336	0.261699	0.223531	0.223531			0.234486	1	1	1	Q8CG72 Q8CG72-2	Q8CG72 Q8CG72-2	Q8CG72 Q8CG72-2
A0A0R4J0I9	Low density lipoprotein receptor-related protein 1	Lrp1	0.314114	0.200408	0.350768	0.200408		0.280381	0.224422	0.306859	0.224422			0.0337326	12	2	9	A0A0R4J0I9 Q91ZX7 Q3U5J2	A0A0R4J0I9 Q91ZX7	A0A0R4J0I9 Q91ZX7 Q3U5J2
E9PX29	Spectrin beta, non-erythrocytic 4	Sptbn4	0.288764	0.302272	0.401319	0.302272		0.381958	0.224503	0.238102	0.224503			-0.0931946	12	4	4	E9PX29 E9PZC2 Q91ZE6	E9PX29 E9PZC2 Q91ZE6	E9PX29 E9PZC2 Q91ZE6
P62812	Gamma-aminobutyric acid (GABA) A receptor, subunit alpha 1	Gabra1	0.359969	0.120051	0.244282	0.120051		0.234282	0.224572	0.316175	0.224572			0.125687	14	6	7	P62812 A0A0U1RPE4 Q8BHJ7 P26049 P26048 B1AVY2 A0A0G2JGP5 A0A0H2UKB5 A0A140LJE7 E9Q2L8	P62812 A0A0U1RPE4 Q8BHJ7 P26049 P26048 B1AVY2 A0A0G2JGP5 A0A0H2UKB5 A0A140LJE7 E9Q2L8	P26049 P62812 P26048 B1AVY2 A0A0G2JGP5 A0A0H2UKB5 A0A140LJE7 A0A0U1RPE4 E9Q2L8 Q8BHJ7
E9QQ55	Coiled-coil domain containing 33	Ccdc33	-1.88955	0.0667998	0.0564861	0.0564861		-0.922569	0.224942	0.404071	0.224942			-0.966976	1	0	1	Q3ULW6-4 A0A0R4J0H2 Q3ULW6 E9QQ55 Q3ULW6-3 D3YU68		Q3ULW6-4 A0A0R4J0H2 Q3ULW6 E9QQ55 Q3ULW6-3 D3YU68
Q8BTS0	DEAD box helicase 5	Ddx5	-0.877259	0.0625178	0.0902822	0.0625178		-0.348852	0.277359	0.224995	0.224995			-0.528406	15	4	8	S4R1I6 Q61656 Q8BTS0 B1ARC0 S4R1E3 B1ARB9	B1ARC0 B1ARB9 S4R1I6 Q61656 Q8BTS0	S4R1I6 Q61656 Q8BTS0 B1ARC0 B1ARB9
Q9DCX2	ATP synthase, H+ transporting, mitochondrial F0 complex, subunit D	Atp5h	0.160416	0.419628	0.4686	0.419628		0.352205	0.225308	0.324865	0.225308			-0.191789	53	27	30	Q9DCX2 G3X9L6 B1ASE2	Q9DCX2 G3X9L6 B1ASE2	Q9DCX2 G3X9L6 B1ASE2
P58252	Eukaryotic translation elongation factor 2	Eef2	-0.72752	0.238482	0.326335	0.238482		-0.750166	0.225308	0.412248	0.225308			0.0226466	15	3	20	P58252	P58252	P58252
Q9CWS0	Dimethylarginine dimethylaminohydrolase 1	Ddah1	-0.0207823	0.573036	0.432968	0.432968		-0.231914	0.292951	0.225689	0.225689			0.211132	5	2	4	Q9CWS0 D3YU15	Q9CWS0	Q9CWS0
P47857	Phosphofructokinase, muscle	Pfkm	-0.745008	0.101133	0.194863	0.101133		-0.483198	0.225759	0.288824	0.225759			-0.26181	6	2	6	P47857-3 P47857 P47857-2	P47857-3 P47857 P47857-2	P47857-3 P47857 P47857-2
E9QKC6	Tripartite motif-containing 2	Trim2	0.12341	0.412534	0.370521	0.370521		0.260805	0.225759	0.34721	0.225759			-0.137395	7	1	2	Q9ESN6 E9QKC6 Q3UHH4	Q9ESN6 E9QKC6 Q3UHH4	Q9ESN6 E9QKC6 Q3UHH4
F6R1B7	Coiled coil domain containing 88A	Ccdc88a	0.477394	0.247532	0.351281	0.247532		0.504544	0.225759	0.281994	0.225759			-0.0271507	1	0	1	F6R1B7		F6R1B7
Q8K2Q0	COMM domain containing 9	Commd9	0.264413	0.253618	0.297468	0.253618		0.28677	0.225759	0.282611	0.225759			-0.0223565	2	2	1	Q8K2Q0	Q8K2Q0	Q8K2Q0
Q9DBC7	Protein kinase, cAMP dependent regulatory, type I, alpha	Prkar1a	-0.451844	0.238196	0.225151	0.225151		-0.461092	0.225759	0.228111	0.225759			0.00924768	5	6	4	Q9DBC7 A2AI69	A2AI69 Q9DBC7	Q9DBC7 A2AI69
F7A8H6	Nodescr	Nodescr	-0.184165	0.361528	0.326335	0.326335		-0.304995	0.225759	0.237753	0.225759			0.12083	2	1	1	O70325 S4R1E5 F7A8H6 Q91XR9 O70325-2	O70325 S4R1E5 F7A8H6 Q91XR9 O70325-2	O70325 S4R1E5 F7A8H6 Q91XR9 O70325-2
Q9R0A1	Chloride channel, voltage-sensitive 2	Clcn2	0.754547	0.0369398	0.135862	0.0369398	yes	0.300016	0.225759	0.308173	0.225759		yes	0.454531	1	0	1	D6RFS3 A9C437 Q9R0A1		D6RFS3 A9C437 Q9R0A1
Q922Q1	Mitochondrial amidoxime reducing component 2	Mtarc2						-0.637064	0.225759	0.277166	0.225759				11	6	9	Q922Q1 E0CZH6	Q922Q1 E0CZH6	E0CZH6 Q922Q1
A0A0R4J0Q5	Lamin B2	Lmnb2	0.372316	0.260787	0.354378	0.260787		0.417606	0.226143	0.413212	0.226143			-0.0452904	30	16	18	A0A0R4J0Q5 P21619 P21619-2	P21619-2 A0A0R4J0Q5 P21619	A0A0R4J0Q5 P21619 P21619-2
Q9D6Z1	NOP56 ribonucleoprotein	Nop56	-1.16941	0.0201066	0.0254871	0.0201066	yes	-0.25811	0.331685	0.226265	0.226265		yes	-0.911296	4	3	2	A2APD7 Q9D6Z1 E0CXZ0 F7CHP9 F7CHQ7 F6V095 F6U250	A2APD7 Q9D6Z1 E0CXZ0 F7CHP9 F7CHQ7	A2APD7 Q9D6Z1 E0CXZ0 F7CHP9
Q8BLF1	Neutral cholesterol ester hydrolase 1	Nceh1	0.31485	0.283002	0.339903	0.283002		0.384742	0.226649	0.281686	0.226649			-0.0698923	8	3	4	Q8BYQ0 Q8BLF1	Q8BYQ0 Q8BLF1	Q8BYQ0 Q8BLF1
Q9DC16	Endoplasmic reticulum-golgi intermediate compartment (ERGIC) 1	Ergic1	0.184744	0.289709	0.375883	0.289709		-0.128423	0.357146	0.226698	0.226698			0.313167	2	2	3	Q9DC16	Q9DC16 F6SLP4	Q9DC16 F6SLP4
P07724	Albumin	Alb	-0.271594	0.448677	0.4348	0.4348		-0.695781	0.227542	0.309759	0.227542			0.424186	7	4	35	P07724	P07724	P07724
P01027	Complement component 3	C3						-0.734494	0.309193	0.227615	0.227615				0	3	4		P01027	P01027
P49615	Cyclin-dependent kinase 5	Cdk5	-0.165268	0.324079	0.284563	0.284563		-0.128505	0.357682	0.228111	0.228111			-0.0367637	6	5	4	P49615 A0A0G2JDL3	P49615 A0A0G2JDL3	P49615 A0A0G2JDL3
P05202	Glutamatic-oxaloacetic transaminase 2, mitochondrial	Got2	-0.199183	0.256764	0.226733	0.226733		-0.204768	0.24413	0.228111	0.228111			0.00558461	67	32	42	P05202	P05202	P05202
Q8BGN3	Ectonucleotide pyrophosphatase/phosphodiesterase 6	Enpp6	-0.193115	0.350267	0.310235	0.310235		-0.228464	0.291995	0.228111	0.228111			0.0353494	10	4	4	D3YU63 Q8BGN3 A0A1B0GS66	D3YU63 Q8BGN3 A0A1B0GS66	D3YU63 Q8BGN3 A0A1B0GS66
O08553	Dihydropyrimidinase-like 2	Dpysl2	0.150705	0.277675	0.351281	0.277675		-0.108088	0.341948	0.228111	0.228111			0.258792	64	39	42	O08553	O08553	O08553
D3Z6I8	Tropomyosin 3, gamma	Tpm3	0.402641	0.0815783	0.2183	0.0815783		-0.0780424	0.42131	0.228111	0.228111			0.480684	1	1	1	D3Z6I8 A0A0R4J1P2 P21107 E9Q7Q3	D3Z6I8 A0A0R4J1P2 P21107 E9Q7Q3	D3Z6I8
A2A7S7	Tyrosyl-tRNA synthetase	Yars	-0.245082	0.228555	0.292275	0.228555		-0.189947	0.283233	0.228263	0.228263			-0.0551343	2	1	1	Q91WQ3 A2A7S7	Q91WQ3 A2A7S7	Q91WQ3 A2A7S7
Q8R050	G1 to S phase transition 1	Gspt1	-0.436302	0.206806	0.226733	0.206806		-0.391283	0.22845	0.306918	0.22845			-0.0450192	2	0	1	Q8R050 Q149F3 Q8R050-2		Q8R050 Q8R050-2
P20152	Vimentin	Vim	0.354399	0.22227	0.362082	0.22227		-0.134836	0.407742	0.228523	0.228523			0.489236	37	13	16	A0A0A6YWC8 A2AKJ2 P20152 P15331 P15331-2 G5E846 P15331-3 G3X981	A0A0A6YWC8 A2AKJ2 P20152 P15331 P15331-2 G5E846 P15331-3 G3X981	A0A0A6YWC8 A2AKJ2 P20152 P15331 P15331-2 G5E846 P15331-3 G3X981
Q9QXS6	Drebrin 1	Dbn1						-0.215469	0.367493	0.228523	0.228523				11	5	1	F7CPL2 Q9QXS6-3 Q9QXS6 A0A0R4J1E3 Q9QXS6-2	F7CPL2 Q9QXS6-3 Q9QXS6 A0A0R4J1E3 Q9QXS6-2	F7CPL2 Q9QXS6-3 Q9QXS6 A0A0R4J1E3 Q9QXS6-2
P42669	Purine rich element binding protein A	Pura	-1.37551	0.0171553	0.00542273	0.00542273	yes	-0.437823	0.22865	0.241597	0.22865		yes	-0.937683	12	6	7	P42669	P42669	P42669
Q61699	Heat shock 105kDa/110kDa protein 1	Hsph1	-0.424596	0.192328	0.267764	0.192328		-0.362011	0.22865	0.275839	0.22865			-0.0625851	3	7	1	E9Q0U7 Q61699 Q61699-2 D3Z3I9 D3Z027	E9Q0U7 Q61699 D3Z027 Q61699-2 D3Z3I9	E9Q0U7 Q61699 D3Z027 Q61699-2
Q8JZR6	Solute carrier family 4 (anion exchanger), member 8	Slc4a8	0.251388	0.269283	0.344879	0.269283		0.290182	0.22865	0.348995	0.22865			-0.0387941	2	1	1	Q5DTL9-2 Q8JZR6 B1AWV9 Q8JZR6-2	Q8JZR6 Q8JZR6-2	Q8JZR6 Q8JZR6-2
E9PUM4	Talin 2	Tln2	0.800619	0.0330522	0.0804672	0.0330522	yes	0.318249	0.229575	0.278948	0.229575		yes	0.482369	5	5	1	Q71LX4 E9PUM4	Q71LX4 E9PUM4	Q71LX4 E9PUM4
Q7M750	Oligodendrocytic myelin paranodal and inner loop protein	Opalin	0.179188	0.321401	0.366236	0.321401		0.24579	0.230678	0.319046	0.230678			-0.0666012	4	2	2	Q7M750	Q7M750	Q7M750
A2A699	Family with sequence similarity 171, member A2	Fam171a2	0.404974	0.235987	0.354378	0.235987		0.403604	0.230678	0.305745	0.230678			0.00136964	0	1	1		A2A699 A2A699-2	A2A699 A2A699-2
Q9DC70	NADH:ubiquinone oxidoreductase core subunit S7	Ndufs7	0.1231	0.473523	0.506671	0.473523		0.368956	0.230739	0.295353	0.230739			-0.245856	19	9	8	Q9DC70	Q9DC70	Q9DC70
Q9JHK4	Rab geranylgeranyl transferase, a subunit	Rabggta	-0.552531	0.0363614	0.14362	0.0363614	yes	-0.186083	0.293125	0.231039	0.231039		yes	-0.366449	4	2	1	Q9JHK4 Q9JHK4-2	Q9JHK4 Q9JHK4-2	Q9JHK4 Q9JHK4-2
Q64518	ATPase, Ca++ transporting, ubiquitous	Atp2a3	0.402706	0.184055	0.298335	0.184055		0.331932	0.231341	0.325021	0.231341			0.0707734	4	4	2	E9Q559 B1ATS5 Q64518-3 Q64518-2 Q64518 B1ATS4 Q8R429	E9Q559 B1ATS5 Q64518-3 Q64518-2 Q64518 B1ATS4 Q8R429	E9Q559 B1ATS5 Q64518-3 Q64518-2 Q64518 B1ATS4
P24270	Catalase	Cat	-0.596728	0.354785	0.41181	0.354785		-0.929601	0.231899	0.422847	0.231899			0.332873	15	7	67	A2AL20 P24270	A2AL20 P24270	A2AL20 P24270
Q91UZ1	Phospholipase C, beta 4	Plcb4	-0.243073	0.256833	0.218785	0.218785		-0.144507	0.360877	0.232307	0.232307			-0.0985659	2	3	0	Q91UZ1 V9GXQ9 A2AT91	Q91UZ1 A2AT93 V9GXQ9 A2AT91
A0A087WSJ2	Potassium large conductance calcium-activated channel, subfamily M, alpha member 1	Kcnma1	-0.131919	0.380568	0.275466	0.275466		-0.157974	0.31797	0.232307	0.232307			0.0260545	2	1	0	Q08460-5 Q08460-3 A0A087WQ41 E9Q9P4 A0A087WSJ2 Q08460 J3QN27 F6V0P5 F6WSZ3 Q08460-2 F7BHL0 Q08460-4 F6ZSN2 A0A087WQE1 J3QP84 A0A087WQN5 F6XW53 A0A087WRS4 J3QMT8	Q08460-5 F6V0P5 Q08460-3 F6WSZ3 Q08460-2 A0A087WQ41 F7BHL0 Q08460-4 E9Q9P4 F6ZSN2 A0A087WQE1 A0A087WSJ2 J3QP84 Q08460 A0A087WQN5 F6XW53 A0A087WRS4 J3QMT8 J3QN27
O08599	Syntaxin-binding protein 1 (Protein unc-18 homolog 1) (Unc18-1) (Protein unc-18 homolog A) (Unc-18A)	Stxbp1	0.110419	0.418567	0.386499	0.386499		-0.138293	0.349786	0.232307	0.232307			0.248711	1	1	1	O08599 O08599-2	O08599	O08599 O08599-2
Q6P069	Sorcin	Sri	0.345132	0.269062	0.391047	0.269062		-0.222319	0.355241	0.232307	0.232307			0.56745	1	1	0	Q6P069-2 Q6P069	Q6P069-2 Q6P069
D3Z230	Inositol polyphosphate-4-phosphatase, type I	Inpp4a	0.276906	0.271958	0.335631	0.271958		0.31781	0.23266	0.308173	0.23266			-0.040904	2	3	1	D3YUL8 D3YUD3 E9Q9A0 Q3UEQ1 D3Z230 F6V2U0 Q9EPW0 A0A0R4J0Q2 E9QAD0 F6R4N2 Q9EPW0-2	D3YUL8 A0A0R4J0Q2 D3YUD3 E9Q9A0 E9QAD0 F6R4N2 A0A0A6YXS5 Q3UEQ1 D3Z230 F6V2U0 Q9EPW0-2 Q9EPW0	D3YUL8 A0A0R4J0Q2 D3YUD3 E9Q9A0 E9QAD0 F6R4N2 Q3UEQ1 Q9EPW0-2 D3Z230 F6V2U0 Q9EPW0
B1AQZ2	Kinesin family member 3A	Kif3a	-0.534546	0.157304	0.220896	0.157304		0.391833	0.232908	0.349217	0.232908			-0.926379	4	1	0	P28741 P33174 E9PX57 Q3UI47 Q3TET1 B1AQZ2	P28741 Q3UI47 Q3TET1 B1AQZ2
Q9QXK3	Coatomer protein complex, subunit gamma 2	Copg2	-0.229842	0.429553	0.407162	0.407162		0.519371	0.232908	0.277907	0.232908			-0.749213	3	1	1	Q9QXK3 Q9QXK3-4 Q9QXK3-3 Q9QXK3-2	Q9QXK3 Q9QXK3-4	Q9QXK3 Q9QXK3-4
Q9CXJ4	ATP-binding cassette, sub-family B (MDR/TAP), member 8	Abcb8	0.0927064	0.517204	0.458322	0.458322		0.437023	0.232908	0.299638	0.232908			-0.344317	2	0	1	Q9CXJ4 F6ZFC5		F6ZFC5 Q9CXJ4
P61027	RAB10, member RAS oncogene family	Rab10	-0.464056	0.277675	0.351281	0.277675		-0.543143	0.232908	0.254523	0.232908			0.0790868	14	12	15	P61027 Q9DD03 D3YUS4	P61027 Q9DD03 D3YUS4	P61027 Q9DD03 D3YUS4
Q9EQZ6	Rap guanine nucleotide exchange factor (GEF) 4	Rapgef4						0.687502	0.232908	0.300635	0.232908				3	0	2	Q9EQZ6-3 Q9EQZ6 A2ASW8 Q9EQZ6-2		Q9EQZ6-3 Q9EQZ6 A2ASW8 Q9EQZ6-2
Q8R1Q8	Dynein cytoplasmic 1 light intermediate chain 1	Dync1li1	0.165947	0.444489	0.503484	0.444489		0.411053	0.233484	0.281994	0.233484			-0.245106	4	1	2	Q8R1Q8	Q8R1Q8	Q8R1Q8
Q9WUM5	Succinate-CoA ligase, GDP-forming, alpha subunit	Suclg1	0.0876312	0.483004	0.407411	0.407411		0.283168	0.233499	0.30734	0.233499			-0.195537	10	11	9	Q9WUM5 A0A0N4SVU4	Q9WUM5 A0A0N4SVU4	Q9WUM5 A0A0N4SVU4
P35700	Peroxiredoxin 1	Prdx1	-0.0664292	0.562894	0.50369	0.50369		-0.634323	0.233499	0.289171	0.233499			0.567894	18	16	27	P35700 B1AXW6 B1AXW5 B1AXW4	P35700 B1AXW6 B1AXW5 B1AXW4	P35700 B1AXW6 B1AXW5 B1AXW4
P16388	Potassium voltage-gated channel, shaker-related subfamily, member 1	Kcna1	-0.406215	0.326481	0.407758	0.326481		-0.269687	0.400601	0.234574	0.234574			-0.136529	3	3	1	P16388	P16388	P16388
Q9D2G2	Dihydrolipoamide S-succinyltransferase (E2 component of 2-oxo-glutarate complex)	Dlst	0.211722	0.248225	0.354378	0.248225		-0.129265	0.349786	0.23477	0.23477			0.340988	22	19	16	Q9D2G2-2 Q9D2G2	Q9D2G2 Q9D2G2-2	Q9D2G2-2 Q9D2G2
Q8R2Y8	Peptidyl-tRNA hydrolase 2	Ptrh2	0.222623	0.448677	0.430778	0.430778		0.572719	0.235192	0.289171	0.235192			-0.350096	1	2	5	Q8R2Y8	Q8R2Y8	Q8R2Y8
F6ZGR6	RIKEN cDNA D430041D05 gene	D430041d05rik	0.206787	0.333592	0.401065	0.333592		0.291316	0.235192	0.30907	0.235192			-0.0845287	4	2	1	D3YZ21 F6ZGR6	D3YZ21 F6ZGR6	D3YZ21 F6ZGR6
P97300	Neuroplastin	Nptn	-2.42231	0.184317	0.354378	0.184317		-1.96266	0.235439	0.503366	0.235439			-0.459654	31	7	17	P97300 H3BIX4 P97300-1 Z4YLB7 P97300-3 P97300-4 H3BKA7 A0A0A0MQN8	P97300 H3BIX4 P97300-1 Z4YLB7 P97300-3 P97300-4 H3BKA7 A0A0A0MQN8	P97300 H3BIX4 P97300-1 Z4YLB7 P97300-3 P97300-4 H3BKA7 A0A0A0MQN8
G3UWH0	SEC61, gamma subunit	Sec61g	0.770798	0.280767	0.224671	0.224671		-0.910988	0.235439	0.391232	0.235439			1.68179	2	1	1	P60060 G3UWH0	P60060 G3UWH0	P60060 G3UWH0
Q60605	Myosin, light polypeptide 6, alkali, smooth muscle and non-muscle	Myl6	0.141074	0.469161	0.4166	0.4166		0.401563	0.235545	0.316175	0.235545			-0.260489	38	11	13	Q60605 Q60605-2 Q8CI43	Q60605 Q60605-2 Q8CI43	Q60605 Q60605-2 Q8CI43
A0A087WS83	Calcium channel, voltage-dependent, R type, alpha 1E subunit	Cacna1e	0.237395	0.361264	0.416385	0.361264		0.376923	0.235545	0.270014	0.235545			-0.139529	2	2	1	E9QK20 A0A087WS83 A0A1D5RLU3 Q61290	E9QK20 A0A087WS83 A0A1D5RLU3 Q61290	E9QK20 A0A087WS83 A0A1D5RLU3 Q61290
Q62277	Synaptophysin	Syp	0.681656	0.135173	0.167921	0.135173		0.450469	0.235545	0.418887	0.235545			0.231187	29	14	13	Q62277 F6VR28	Q62277 F6VR28	Q62277 F6VR28
Q8K2T1	NmrA-like family domain containing 1	Nmral1	-0.80761	0.105475	0.106727	0.105475		-0.454272	0.23627	0.28949	0.23627			-0.353338	1	0	1	D3YU12 Q8K2T1 G5E8S7 Q8K2T1-2 Q8K2T1-3		D3YU12 Q8K2T1 G5E8S7 Q8K2T1-2 Q8K2T1-3
Q6NS60	F-box only protein 41	Fbxo41	0.35778	0.238196	0.291516	0.238196		0.349843	0.23627	0.34113	0.23627			0.0079375	2	1	3	Q6NS60	Q6NS60	Q6NS60
Q9JM63	Potassium inwardly-rectifying channel, subfamily J, member 10	Kcnj10	0.0600436	0.539726	0.39232	0.39232		-0.374742	0.23627	0.316175	0.23627			0.434786	1	2	0	Q9JM63	Q9JM63
Q0VF59	DLG associated protein 2	Dlgap2						0.893508	0.236318	0.360913	0.236318				5	0	1	Q8BJ42 Q0VF59 Q8BJ42-2		Q8BJ42 Q0VF59 Q8BJ42-2
Q9CQE8	RNA transcription, translation and transport factor	Rtraf	-0.914687	0.0171553	0.0552587	0.0171553	yes	0.253383	0.236442	0.363528	0.236442		yes	-1.16807	1	1	0	Q9CQE8	Q9CQE8
P70336-2	Nodescr	Nodescr	0.928208	0.0343713	0.138809	0.0343713	yes	0.339328	0.236442	0.422847	0.236442		yes	0.588881	1	4	0	P70336 P70336-2 F8VPK5	P70336 P70336-2 F8VPK5
Q99PL6	UBX domain protein 6	Ubxn6	0.00618689	0.587115	0.407162	0.407162		0.499389	0.236657	0.394428	0.236657			-0.493202	5	2	4	Q99PL6 Q99PL6-2	Q99PL6 Q99PL6-2	Q99PL6 Q99PL6-2
P47754	Capping protein (actin filament) muscle Z-line, alpha 2	Capza2	-0.0943994	0.412534	0.320576	0.320576		-0.130056	0.325137	0.23667	0.23667			0.0356561	11	5	5	A0A0N4SVM0 P47754 D6RCW7	A0A0N4SVM0 P47754 D6RCW7	A0A0N4SVM0 P47754 D6RCW7
Q6ZWU9	Ribosomal protein S27	Rps27						-0.450275	0.349786	0.23667	0.23667				1	0	4	Q6ZWY3 A0A0G2JEX7 Q6ZWU9 A0A0G2JDW7		Q6ZWY3 D6RH49 Q6ZWU9 D3YYB0 A0A0G2JDW7 A0A0G2JG29 A0A0G2JEX7
E9PUL5	Proline-rich transmembrane protein 2	Prrt2	-0.0344864	0.566014	0.401065	0.401065		-0.232146	0.331006	0.236789	0.236789			0.19766	8	2	3	E9PUL5	E9PUL5	E9PUL5
P62821	RAB1A, member RAS oncogene family	Rab1a	-0.768313	0.228038	0.300798	0.228038		-0.721704	0.237509	0.306918	0.237509			-0.0466091	14	6	6	Q5SW87 P62821 Q5SW86 Q5SW88	Q5SW87 P62821 Q5SW86 Q5SW88	Q5SW87 P62821 Q5SW86 Q5SW88
Q91XV3	Brain abundant, membrane attached signal protein 1	Basp1	0.111557	0.427523	0.407084	0.407084		-0.200996	0.280505	0.237546	0.237546			0.312553	9	4	2	Q91XV3	Q91XV3	Q91XV3
P21107-2	Nodescr	Nodescr	0.400344	0.110327	0.230004	0.110327		-0.147622	0.343002	0.237546	0.237546			0.547966	5	2	1	P21107-2 D3Z2H9 E9Q5J9	P21107-2 D3Z2H9 E9Q5J9	P21107-2 D3Z2H9 E9Q5J9
Q9CR95	NECAP endocytosis associated 1	Necap1	0.866295	0.0093685	0.0192315	0.0093685	yes	-0.0828598	0.413832	0.237627	0.237627		yes	0.949155	2	1	2	Q9CR95	Q9CR95	Q9CR95
E9QPE7	Myosin, heavy polypeptide 11, smooth muscle	Myh11						-0.428084	0.317316	0.237627	0.237627				46	2	1	E9QPE7 O08638-2 O08638	E9QPE7 O08638-2 O08638	E9QPE7 O08638-2 O08638
G3X914	Cullin 5	Cul5	-0.319388	0.238482	0.244282	0.238482		-0.105118	0.433035	0.237753	0.237753			-0.21427	3	3	0	Q9D5V5 G3X914 E9PV12 E9Q6Z0	Q9D5V5 G3X914 E9PV12 E9Q6Z0
P48722	Heat shock protein 4 like	Hspa4l	-0.266693	0.204707	0.20748	0.204707		-0.220912	0.245024	0.237753	0.237753			-0.0457809	17	12	12	P48722 P48722-2 E0CY23 A0A0N4SW76	P48722 P48722-2 E0CY23 A0A0N4SW76	P48722 P48722-2 E0CY23 A0A0N4SW76
P13595	Neural cell adhesion molecule 1	Ncam1	-0.0773167	0.501677	0.351281	0.351281		-0.22415	0.298294	0.237753	0.237753			0.146833	3	0	4	P13595-3 P13595-2 A0A0A6YY91 A0A0A6YY47 P13595 E9Q589		P13595-3 P13595-2 A0A0A6YY91 A0A0A6YY47 P13595 E9Q589
Q9Z127	Solute carrier family 7 (cationic amino acid transporter, y+ system), member 5	Slc7a5	0.186731	0.396083	0.408961	0.396083		-0.22271	0.336965	0.237753	0.237753			0.409441	2	2	0	Q9Z127	Q9Z127
Q99K28-2	Nodescr	Nodescr	1.04209	0.226171	0.366236	0.226171		0.377679	0.411414	0.237753	0.237753			0.664414	1	0	3	Q99K28-2 Q99K28		Q99K28-2 Q99K28
P14106	Complement component 1, q subcomponent, beta polypeptide	C1qb	0.180639	0.409633	0.472177	0.409633		-0.275905	0.298294	0.239126	0.239126			0.456544	1	0	1	P14106		P14106
P23818	Glutamate receptor, ionotropic, AMPA1 (alpha 1)	Gria1	0.232979	0.342801	0.396305	0.342801		0.336142	0.239211	0.310749	0.239211			-0.103163	2	1	2	P23818 F6YNQ1 Q7TNB5	P23818 F6YNQ1 Q7TNB5	P23818 F6YNQ1 Q7TNB5
E9Q8Z8	Catenin (cadherin associated protein), delta 1	Ctnnd1	-0.0193974	0.570679	0.35671	0.35671		-0.106177	0.399184	0.239251	0.239251			0.0867792	3	4	1	P30999-2 D3Z2H2 P30999 E9Q8Z9 G3X9V2 E9Q903 E9Q8Z8 E9Q901 E9Q8Z6 P30999-3 E9Q904 E9Q8Z5 E9Q8Z4 D3Z2H7 E9Q906 E9Q905 E9Q986 D3Z7H6 E9Q907	P30999-2 D3Z2H2 P30999 E9Q8Z9 G3X9V2 E9Q903 E9Q8Z8 E9Q901 E9Q8Z6 P30999-3 E9Q904 E9Q8Z5 E9Q8Z4 D3Z2H7 E9Q906 E9Q905 E9Q986 D3Z7H6 E9Q907	P30999-2 E9Q906 E9Q905 D3Z2H2 P30999 E9Q8Z9 G3X9V2 E9Q903 E9Q986 E9Q8Z8 E9Q901 E9Q8Z6 P30999-3 E9Q904 E9Q8Z5 E9Q8Z4 D3Z7H6 E9Q907
Q8C1E7	Transmembrane protein 120A	Tmem120a	0.699988	0.0625178	0.182759	0.0625178		0.311487	0.239509	0.304625	0.239509			0.388501	0	1	1		Q8C1E7 D3Z0U3	Q8C1E7 D3Z0U3
F2Z456	Cytochrome b5 reductase 3	Cyb5r3	0.756506	0.0900725	0.218617	0.0900725		0.406476	0.239877	0.277907	0.239877			0.350031	15	1	14	Q9DCN2-2 Q9DCN2 A0A0A0MQM3 F2Z456	Q9DCN2-2 Q9DCN2 A0A0A0MQM3 F2Z456	Q9DCN2-2 Q9DCN2 A0A0A0MQM3 F2Z456
P55288	Cadherin 11	Cdh11	0.0862674	0.493501	0.437124	0.437124		0.296471	0.239878	0.299638	0.239878			-0.210203	4	2	1	P55288	P55288	P55288
Q9QZ88	VPS29 retromer complex component	Vps29	-1.07195	0.263948	0.470439	0.263948		-1.15775	0.239878	0.468464	0.239878			0.0857983	4	1	2	Q9QZ88 D3YW98 Q9QZ88-2 D3YYD5 D3Z645	Q9QZ88 D3YW98 Q9QZ88-2 D3YYD5 D3Z645	Q9QZ88 D3YW98 D3Z645 Q9QZ88-2 D3YYD5
Q3UIU2	NADH:ubiquinone oxidoreductase subunit B6	Ndufb6	1.09215	0.248351	0.392034	0.248351		1.09442	0.240885	0.393274	0.240885			-0.00226981	1	1	3	Q3UIU2 A2AP32	Q3UIU2 A2AP32	Q3UIU2 A2AP32
Q9CXT8	Peptidase (mitochondrial processing) beta	Pmpcb	0.471857	0.145848	0.337507	0.145848		0.31944	0.240885	0.324087	0.240885			0.152418	2	2	0	Q9CXT8	Q9CXT8
A0A140T8T4	Ribosomal protein L9, pseudogene 6	Rpl9-ps6	-0.149957	0.496063	0.40683	0.40683		0.529893	0.241199	0.310749	0.241199			-0.679851	5	3	9	A0A140T8T4 D3Z629 P51410 D3YZT0 A0A0G2JFQ3 A0A0G2JES3 S4R1R7	A0A140T8T4 A0A0G2JES3 S4R1R7 P51410 D3Z629 D3YZT0 A0A0G2JFQ3	A0A140T8T4 A0A0G2JES3 P51410 D3Z629 D3YZT0 A0A0G2JFQ3 S4R1R7
O89051	Integral membrane protein 2B	Itm2b	0.171988	0.334398	0.364612	0.334398		0.237138	0.241199	0.319483	0.241199			-0.0651502	5	2	3	O89051	O89051	O89051
Q80VQ0	Aldehyde dehydrogenase 3 family, member B1	Aldh3b1	-0.0642556	0.531693	0.373915	0.373915		0.344485	0.241503	0.282194	0.241503			-0.408741	5	0	2	Q80VQ0		Q80VQ0
Q3KNM2	Membrane associated ring-CH-type finger 5	Marchf5	0.253833	0.343833	0.399277	0.343833		0.36592	0.241503	0.29382	0.241503			-0.112087	1	0	1	F6W8T3 Q3KNM2		F6W8T3 Q3KNM2
Q99PT1	Rho GDP dissociation inhibitor (GDI) alpha	Arhgdia	-0.243319	0.358884	0.357644	0.357644		-0.373298	0.241503	0.298611	0.241503			0.129978	0	3	2		Q99PT1	Q99PT1
P18572	Basigin	Bsg	-0.153627	0.451101	0.383364	0.383364		-0.37913	0.241503	0.294216	0.241503			0.225503	7	1	3	K3W4Q8 P18572 P18572-2 J3QP71	K3W4Q8 P18572 P18572-2 J3QP71	K3W4Q8 P18572 P18572-2 J3QP71
F6RT34	Myelin basic protein	Mbp	1.08119	0.0918966	0.262051	0.0918966		0.578713	0.241503	0.359889	0.241503			0.50248	3	6	3	F6VME3 P04370-4 P04370-5 F6RT34 P04370-10	F6VME3 P04370-4 P04370-5 F6RT34 P04370-10	F6VME3 P04370-4 P04370-5 F6RT34 P04370-10
A0A0R4IZY2	Cytochrome P450, family 2, subfamily d, polypeptide 26	Cyp2d26	0.127419	0.570724	0.462246	0.462246		-1.61889	0.241503	0.481363	0.241503			1.74631	0	3	5		A0A0R4IZY2 Q8CIM7	A0A0R4IZY2 Q8CIM7
Q9CZJ2	Heat shock protein 12B	Hspa12b	-0.264861	0.349707	0.432968	0.349707		0.351843	0.265884	0.241597	0.241597			-0.616704	2	0	2	Q9CZJ2		Q9CZJ2
Q60598	Cortactin	Cttn	0.330705	0.141666	0.254461	0.141666		-0.0698948	0.44374	0.241597	0.241597			0.4006	4	5	5	Q60598 Q921L6	Q60598 Q921L6	Q60598 Q921L6
A2BEE9	Discs large MAGUK scaffold protein 3	Dlg3	-1.19151	0.0944282	0.14333	0.0944282		-0.640613	0.24243	0.344464	0.24243			-0.550894	6	3	2	A2BEF2 A2BEE9 P70175 Q52KF7	A2BEE9 P70175 Q52KF7 A2BEF2	A2BEE9 Q52KF7 P70175
F8WIA1	CAP-GLY domain containing linker protein 1	Clip1	0.0750381	0.512251	0.44539	0.44539		0.311795	0.24243	0.316175	0.24243			-0.236757	2	2	1	Q922J3-2 Q922J3 D3Z3M7 F7CB97 F6RCU2 F8WIA1 D3Z2Z1 Q8C0S5	D3Z3M7 Q8C0S5 F6RCU2 F8WIA1 D3Z2Z1 Q922J3-2 Q922J3	D3Z3M7 Q8C0S5 F6RCU2 F8WIA1 D3Z2Z1
O54984	Guided entry of tail-anchored proteins factor 3, ATPase	Get3	-0.10709	0.48479	0.399975	0.399975		0.338763	0.242629	0.279805	0.242629			-0.445853	7	2	5	O54984	O54984	O54984
Q80U63	Mitofusin 2	Mfn2	-0.33533	0.370314	0.390988	0.370314		-0.535966	0.242629	0.289744	0.242629			0.200636	3	1	2	Q80U63 Q80U63-2	Q80U63	Q80U63 Q80U63-2
Q9JM13	RAB guanine nucleotide exchange factor (GEF) 1	Rabgef1	0.621779	0.109448	0.225902	0.109448		0.34708	0.24268	0.291308	0.24268			0.2747	1	0	1	Q9JM13		Q9JM13
E9QJS7	Adhesion G protein-coupled receptor E5	Cd97	-0.0165895	0.577117	0.392034	0.392034		-0.274737	0.275248	0.243146	0.243146			0.258147	1	0	2	E9QJS7 Q9Z0M6-2 Q9DC42 E9QMJ5 A0A0D9SEG8 Q9Z0M6-3 Q9Z0M6		E9QJS7 Q9Z0M6-2 Q9DC42 E9QMJ5 A0A0D9SEG8 Q9Z0M6-3 Q9Z0M6
Q9QZB9	Dynactin 5	Dctn5	0.152588	0.454769	0.516527	0.454769		0.386598	0.24399	0.306859	0.24399			-0.23401	2	0	1	Q9QZB9		Q9QZB9
Q9CQN1	TNF receptor-associated protein 1	Trap1	-0.563982	0.239042	0.311391	0.239042		-0.538669	0.24399	0.249177	0.24399			-0.0253133	3	2	5	Q9CQN1	Q9CQN1	Q9CQN1
F7D3W5	Predicted gene 45837	Gm45837						0.658545	0.24399	0.291308	0.24399				13	5	5	Q5PR72 Q922S4 Q3TXZ6 A0A1B0GRJ9 F7D3W5	Q5PR72 Q922S4 Q3TXZ6 A0A1B0GRJ9 F7D3W5	Q5PR72 Q922S4 Q3TXZ6 A0A1B0GRJ9 F7D3W5
Q9JME5	Adaptor-related protein complex 3, beta 2 subunit	Ap3b2	-0.156334	0.378629	0.337908	0.337908		0.25688	0.24413	0.283305	0.24413			-0.413214	11	4	5	Q9JME5 A0A140LHP9	Q9JME5 A0A140LHP9	Q9JME5 A0A140LHP9
D3Z6F5	ATP synthase, H+ transporting, mitochondrial F1 complex, alpha subunit 1	Atp5a1	0.386146	0.302272	0.401453	0.302272		0.470963	0.24413	0.324865	0.24413			-0.0848169	2	0	1	D3Z6F5		D3Z6F5
Q9Z1Z0	USO1 vesicle docking factor	Uso1	0.463718	0.268147	0.332145	0.268147		0.495263	0.24413	0.442741	0.24413			-0.0315445	1	1	3	Q9Z1Z0-2 Q9Z1Z0-4 Q9Z1Z0	Q9Z1Z0-4 Q9Z1Z0	Q9Z1Z0-4 Q9Z1Z0 Q9Z1Z0-2
Q8BLN5	Lanosterol synthase	Lss	0.562365	0.139443	0.291836	0.139443		0.35689	0.24413	0.28466	0.24413			0.205475	1	0	1	Q8BLN5		Q8BLN5
Q8VIJ6	Splicing factor proline/glutamine rich (polypyrimidine tract binding protein associated)	Sfpq	1.00958	0.124982	0.195275	0.124982		0.710119	0.24413	0.449205	0.24413			0.299457	1	2	1	Q8VIJ6	Q8VIJ6	Q8VIJ6
P97823	Lysophospholipase 1	Lypla1	0.0039671	0.588568	0.443692	0.443692		-0.59945	0.24413	0.244611	0.24413			0.603417	1	0	1	J3QP56 D3Z111 P97823 P97823-2 D3YUG4 D3Z269		J3QP56 D3Z111 P97823 P97823-2
O89023	Tripeptidyl peptidase I	Tpp1						-0.734454	0.24413	0.285619	0.24413				3	1	2	O89023	O89023	O89023
P10493	Nidogen 1	Nid1	0.374878	0.308027	0.503484	0.308027		-0.369163	0.298294	0.244276	0.244276			0.744041	8	2	2	P10493	P10493	P10493
Q8CGK3	Lon peptidase 1, mitochondrial	Lonp1	-0.189388	0.29012	0.244282	0.244282		-0.145885	0.337409	0.24498	0.24498			-0.0435028	9	11	8	Q8CGK3	Q8CGK3	Q8CGK3
A0A0A6YW36	Regulator of G protein signaling 7	Rgs7	-0.603871	0.299369	0.380543	0.299369		-0.718736	0.244998	0.296666	0.244998			0.114865	4	4	2	A0A0A6YW36 Q80XD3 O54829	Q45FE1 A0A0A6YVV6 Q45FE2 A0A0A6YW36 Q80XD3 O54829	A0A0A6YW36 Q80XD3 O54829 Q45FE1
A0A1D5RLF1	Receptor accessory protein 1	Reep1	0.481846	0.159421	0.264911	0.159421		0.335294	0.245565	0.312832	0.245565			0.146551	2	0	1	Q8BGH4 A0A1D5RLF1		Q8BGH4 A0A1D5RLF1
P06880	Growth hormone	Gh	-1.81082	0.018028	0.0747216	0.018028	yes	0.364336	0.276288	0.246346	0.246346		yes	-2.17516	7	0	1	P06880		P06880
Q7TMF3	NADH:ubiquinone oxidoreductase subunit A12	Ndufa12	0.115797	0.487247	0.455737	0.455737		0.365525	0.246656	0.29382	0.246656			-0.249728	22	11	8	Q7TMF3 A0A0R4J275	Q7TMF3 A0A0R4J275	Q7TMF3 A0A0R4J275
Q9DBS1	Transmembrane protein 43	Tmem43	0.588802	0.0944282	0.225151	0.0944282		0.300708	0.246656	0.306918	0.246656			0.288094	1	0	1	Q9DBS1		Q9DBS1
P48320	Glutamic acid decarboxylase 2	Gad2	0.604129	0.0739958	0.276024	0.0739958		0.27699	0.246656	0.344587	0.246656			0.327139	3	1	0	P48320	P48320
P10126	Eukaryotic translation elongation factor 1 alpha 1	Eef1a1	-1.96509	0.141666	0.214354	0.141666		-0.949309	0.306593	0.246972	0.246972			-1.01578	3	0	5	P10126		P10126 D3YZ68 D3Z3I8
E9Q3L2	Phosphatidylinositol 4-kinase alpha	Pi4ka	0.126465	0.350412	0.369899	0.350412		-0.108254	0.358533	0.246972	0.246972			0.234719	3	1	1	E9Q3L2 A0A140T8I9	E9Q3L2 F6Y9T6 A0A140T8I9	E9Q3L2 A0A140T8I9
P32233	Developmentally regulated GTP binding protein 1	Drg1						-0.735323	0.287494	0.246972	0.246972				0	1	1		P32233	P32233
Q91YL3	Uridine-cytidine kinase 1-like 1	Uckl1	0.178165	0.337743	0.383983	0.337743		0.242251	0.247357	0.311181	0.247357			-0.0640857	3	0	2	Q91YL3 D6RJ84 B7ZCR1 F6V4H6		Q91YL3 D6RJ84 B7ZCR1 F6V4H6
Q8BW75	Monoamine oxidase B	Maob	-0.415798	0.289709	0.264062	0.264062		-0.476208	0.247357	0.323033	0.247357			0.0604095	11	7	14	E9Q3X6 E9PVL9 Q8BW75	E9Q3X6 E9PVL9 Q8BW75	E9Q3X6 E9PVL9 Q8BW75
Q9QYC0	Adducin 1 (alpha)	Add1	-0.55097	0.285668	0.332145	0.285668		-0.621625	0.247396	0.289744	0.247396			0.0706548	10	4	10	E9Q1K3 Q9QYC0 F8WGR0 F8WHZ9 Q9QYC0-2 F6RDR0 A0A0J9YVI4	E9Q1K3 Q9QYC0 F6RDR0 A0A0J9YVI4 F8WGR0 F8WHZ9 Q9QYC0-2	E9Q1K3 Q9QYC0 F8WGR0 F8WHZ9 Q9QYC0-2 D3Z0T1 F6RDR0
Q9WV98	Translocase of inner mitochondrial membrane 9	Timm9	0.471472	0.133443	0.251942	0.133443		0.293283	0.247396	0.300745	0.247396			0.178189	3	1	2	Q9WV98	Q9WV98	Q9WV98
Q3UVX5	Glutamate receptor, metabotropic 5	Grm5	0.248	0.268412	0.340214	0.268412		0.262388	0.247473	0.292171	0.247473			-0.0143883	2	1	1	E9QMC2 Q3UVX5	E9QMC2 Q3UVX5	E9QMC2 Q3UVX5
F8VPZ3	Ubiquitin specific peptidase 32	Usp32	-0.845459	0.0655367	0.218617	0.0655367		0.34433	0.248043	0.306859	0.248043			-1.18979	2	1	2	F6XDW8 F8VPZ3	F6XDW8 F8VPZ3	F6XDW8 F8VPZ3
P26443	Glutamate dehydrogenase 1	Glud1	-0.614203	0.132789	0.169833	0.132789		0.378302	0.248043	0.298611	0.248043			-0.992505	83	44	64	P26443 F7CFA5	P26443 F7CFA5	P26443 F7CFA5
P46460	N-ethylmaleimide sensitive fusion protein	Nsf	-0.72175	0.0513669	0.11494	0.0513669		-0.303527	0.248043	0.271508	0.248043			-0.418224	134	46	76	P46460 G3UX86 G3UX98	P46460 G3UX86	P46460 G3UX86
Q6PEB6	MOB family member 4, phocein	Mob4	0.0267507	0.562894	0.34415	0.34415		0.242075	0.248043	0.361212	0.248043			-0.215324	1	1	0	G8JL35 Q6PEB6 E0CXA9 E0CYJ0	G8JL35 Q6PEB6 E0CXA9 E0CYJ0
Q9CZW5	Translocase of outer mitochondrial membrane 70A	Tomm70a	0.130923	0.445482	0.504647	0.445482		0.300674	0.248043	0.254523	0.248043			-0.169751	24	13	21	Q9CZW5	Q9CZW5	Q9CZW5
P62874	Guanine nucleotide binding protein (G protein), beta 1	Gnb1	0.125526	0.412534	0.35576	0.35576		0.238673	0.248043	0.324087	0.248043			-0.113147	63	24	39	H3BKR2 P62874 H3BLF7	H3BKR2 P62874 H3BLF7	H3BKR2 P62874 H3BLF7
B1AQY9	Septin 8	Septin8	-0.542971	0.205787	0.244282	0.205787		-0.444564	0.248043	0.293026	0.248043			-0.0984074	10	3	2	Q8CHH9-2 B7ZC46 Q8CHH9 B1AQZ0 B1AQY9 E0CYM4	Q8CHH9-2 B7ZC46 E0CYM4 Q8CHH9 B1AQZ0 B1AQY9	Q8CHH9-2 B7ZC46 E0CYM4 Q8CHH9 B1AQZ0 B1AQY9
Q8BP00	IQ calmodulin-binding motif-containing protein 1	Iqcb1	-0.436868	0.248164	0.250958	0.248164		-0.415232	0.248043	0.319046	0.248043			-0.0216355	0	1	1		Q8BP00-2 Q8BP00	Q8BP00-2 Q8BP00
Q64133	Monoamine oxidase A	Maoa	0.295472	0.26323	0.34415	0.26323		0.306105	0.248043	0.312832	0.248043			-0.010633	16	7	13	Q64133	Q64133	Q64133
Q8C2Q7	Heterogeneous nuclear ribonucleoprotein H1	Hnrnph1	0.554859	0.260978	0.42071	0.260978		0.565365	0.248043	0.362464	0.248043			-0.0105055	1	0	2	Q8C2Q7 O35737		Q8C2Q7 O35737
Q9CR59	Growth arrest and DNA-damage-inducible, gamma interacting protein 1	Gadd45gip1	0.436775	0.253618	0.374469	0.253618		0.424544	0.248043	0.277907	0.248043			0.012231	1	1	1	Q9CR59	Q9CR59	Q9CR59
Q9JI46	Nudix (nucleotide diphosphate linked moiety X)-type motif 3	Nudt3	-0.418851	0.275511	0.320576	0.275511		-0.447867	0.248043	0.340847	0.248043			0.029016	1	0	1	Q9JI46 H3BLR8 I1E4X7 B2KF67		Q9JI46 H3BLR8 I1E4X7 B2KF67
P11881-2	Nodescr	Nodescr	-0.321795	0.313886	0.354378	0.313886		-0.395942	0.248043	0.371845	0.248043			0.0741468	31	17	8	P11881-7 P11881-2 P11881-8 P11881-5 P11881-3 P11881-4 P11881-6 P11881 Q9Z329 Q9Z329-3 Q9Z329-2 A0A0N4SWH7 A0A0N4SWI0 A0A1D5RLA1	P11881-7 P11881-2 P11881-8 P11881-5 P11881-3 P11881-4 P11881-6 P11881 A0A0N4SVN2 A0A0N4SWI0 A0A0N4SWH7	P11881-7 Q9Z329 P11881-2 Q9Z329-3 P11881-8 P11881-5 P11881-3 P11881-4 P11881-6 Q9Z329-2 P11881 A0A0N4SWI0
Q80TL4	PHD finger protein 24	Phf24	0.34067	0.105278	0.226733	0.105278		0.186461	0.248043	0.319483	0.248043			0.154209	15	2	4	Q80TL4-2 F6SBE4 Q80TL4 S4R1R0 S4R202 S4R193	Q80TL4-2 F6SBE4 Q80TL4 S4R202 S4R193	Q80TL4-2 F6SBE4 Q80TL4 S4R202 S4R193
P30416	FK506 binding protein 4	Fkbp4	-0.00218824	0.588568	0.439003	0.439003		-0.327877	0.248043	0.308173	0.248043			0.325688	3	1	2	P30416 F6S2D5	P30416	P30416 F6S2D5
Q925F2	Endothelial cell-specific adhesion molecule	Esam	0.00912986	0.583535	0.364612	0.364612		-0.388049	0.248043	0.362464	0.248043			0.397179	0	1	1		D3Z5Y0 Q925F2	D3Z5Y0 Q925F2
P00186	Cytochrome P450, family 1, subfamily a, polypeptide 2	Cyp1a2	0.744116	0.349932	0.517433	0.349932		-1.05786	0.248043	0.344648	0.248043			1.80197	0	4	12		P00186 P00184	P00186 P00184
P21614	Vitamin D binding protein	Gc						-0.994487	0.248043	0.431925	0.248043				0	3	7		P21614	P21614 A0A0G2JGM6
Q9CPV4	Glyoxalase domain containing 4	Glod4	0.137376	0.445482	0.391047	0.391047		0.312715	0.248142	0.306918	0.248142			-0.175339	8	4	4	F6ZTG3 E9Q197 Q9CPV4-2 Q9CPV4 Q9CPV4-3 F7BB55 E9Q055 E9Q2R6	F6ZTG3 E9Q197 Q9CPV4-2 Q9CPV4 Q9CPV4-3 F7BB55 E9Q055 E9Q2R6	F6ZTG3 E9Q197 Q9CPV4-2 Q9CPV4 Q9CPV4-3 F7BB55 E9Q055 E9Q2R6
P46935	Neural precursor cell expressed, developmentally down-regulated 4	Nedd4	0.0376583	0.568235	0.534556	0.534556		0.398973	0.248237	0.324865	0.248237			-0.361315	1	0	1	P46935 V9GWV8 Q3V335		P46935 V9GWV8 Q3V335
G5E902	Solute carrier family 25 (mitochondrial carrier, phosphate carrier), member 3	Slc25a3	0.269945	0.222619	0.329873	0.222619		0.232883	0.248799	0.30844	0.248799			0.0370616	19	7	13	G5E902 Q8VEM8	G5E902 Q8VEM8	G5E902 Q8VEM8
O88712	C-terminal binding protein 1	Ctbp1	0.734925	0.0155416	0.0478984	0.0155416	yes	-0.0590253	0.455528	0.249964	0.249964		yes	0.79395	3	3	2	A0A0J9YTW3 O88712-2 A0A0J9YUM4 A0A0J9YU62 O88712-3 A0A0J9YUR5 O88712 P56546 Q91YZ2 P56546-2	A0A0J9YTW3 O88712-2 A0A0J9YUM4 A0A0J9YU62 O88712-3 A0A0J9YUR5 O88712 P56546 Q91YZ2 P56546-2	A0A0J9YTW3 O88712-2 A0A0J9YUM4 A0A0J9YU62 O88712-3 A0A0J9YUR5 O88712 P56546 Q91YZ2 P56546-2 E9PWQ9
Q80XN0	3-hydroxybutyrate dehydrogenase, type 1	Bdh1	0.327562	0.301766	0.380039	0.301766		-0.38064	0.250141	0.291836	0.250141			0.708202	14	10	11	Q80XN0 D3Z2Y8	Q80XN0 D3Z2Y8	Q80XN0 D3Z2Y8
Q9D415	DLG associated protein 1	Dlgap1	0.225473	0.36455	0.42071	0.36455		0.332534	0.250385	0.364958	0.250385			-0.107061	5	5	3	Q9D415-3 Q9D415 D3Z6F4 Q3UVU8 Q9D415-2 Q9D415-5 Q9D415-4 D3Z709 E9QAR5 D3Z508	Q9D415-3 Q9D415 D3Z6F4 Q3UVU8 Q9D415-2 Q9D415-5 Q9D415-4 D3Z709 E9QAR5 D3Z508 Q9D415-6	Q9D415-3 Q9D415 D3Z6F4 Q3UVU8 Q9D415-2 Q9D415-5 Q9D415-4 D3Z709 E9QAR5 D3Z508
Q8BFZ9	ER lipid raft associated 2	Erlin2	0.604206	0.108561	0.214555	0.108561		0.329457	0.250385	0.330059	0.250385			0.274749	5	5	3	Q8BFZ9 A0A1B0GSD8 A0A1B0GT70	Q8BFZ9 A0A1B0GT70	Q8BFZ9 A0A1B0GSD8 A0A1B0GT70
Q8C3Q5	Shisa family member 7	Shisa7	0.140363	0.473911	0.526115	0.473911		0.391754	0.250801	0.308173	0.250801			-0.251391	5	0	3	Q8C3Q5-2 Q8C3Q5 F6T9T6		Q8C3Q5-2 Q8C3Q5 F6T9T6
Q9ESP1	Stromal cell-derived factor 2-like 1	Sdf2l1	0.804153	0.0938728	0.214354	0.0938728		0.410642	0.250801	0.323033	0.250801			0.393511	1	2	1	Q9ESP1	Q9ESP1	Q9ESP1
P62071	Related RAS viral (r-ras) oncogene 2	Rras2	0.328263	0.151322	0.38494	0.151322		0.213389	0.250915	0.381022	0.250915			0.114874	2	1	1	P62071	P62071 A0A1B0GRT5	P62071
Q8BGN8-2	Nodescr	Nodescr	0.463	0.135173	0.285069	0.135173		0.275894	0.250915	0.322048	0.250915			0.187106	6	0	3	Q8BGN8-2 Q8BGN8 D3Z5Q8		Q8BGN8-2 Q8BGN8 D3Z5Q8
Q3U1J4	Damage specific DNA binding protein 1	Ddb1	-0.0647475	0.504888	0.350012	0.350012		-0.205027	0.282251	0.251255	0.251255			0.140279	4	1	3	Q3U1J4	Q3U1J4	Q3U1J4
A2AEW8	GRIP1 associated protein 1	Gripap1	0.770862	0.0466151	0.14891	0.0466151	yes	0.288805	0.251459	0.308173	0.251459		yes	0.482057	2	0	1	A2AEW5 A2AEW6 A2AEW9 A2AEW8 Q8VD04		A2AEW5 A2AEW6 A2AEW9 A2AEW8 Q8VD04
Q8BYI9	Tenascin R	Tnr	-0.548729	0.109719	0.182642	0.109719		0.30096	0.252037	0.278419	0.252037			-0.84969	49	28	32	Q8BYI9 Q8BYI9-2 A0A0A6YWD9	Q8BYI9 Q8BYI9-2 A0A0A6YWD9	Q8BYI9 Q8BYI9-2 A0A0A6YWD9
Q01405	SEC23 homolog A, COPII coat complex component	Sec23a	0.760791	0.171496	0.332495	0.171496		-0.344028	0.353489	0.252065	0.252065			1.10482	1	1	4	E9Q1S3 Q01405	E9Q1S3 Q01405	E9Q1S3 Q01405
Q9JKK7	Tropomodulin 2	Tmod2	0.35186	0.147048	0.244282	0.147048		-0.0812168	0.436171	0.253371	0.253371			0.433077	12	11	7	Q9JKK7-3 Q9JKK7	Q9JKK7-3 Q9JKK7	Q9JKK7-3 Q9JKK7
P97370	ATPase, Na+/K+ transporting, beta 3 polypeptide	Atp1b3	0.0316275	0.549697	0.383364	0.383364		-0.114387	0.377712	0.254523	0.254523			0.146015	4	9	6	P97370	P97370	P97370
Q9QYB1	Chloride intracellular channel 4 (mitochondrial)	Clic4	-0.131908	0.461212	0.295466	0.295466		-0.195835	0.364533	0.254833	0.254833			0.0639267	2	1	0	Q9QYB1	Q9QYB1
Q9D710	Thioredoxin-related transmembrane protein 2	Tmx2	-0.622785	0.217684	0.380884	0.217684		-0.507973	0.255526	0.34241	0.255526			-0.114811	2	1	3	Q9D710 D3Z2J6	Q9D710 D3Z2J6	Q9D710 D3Z2J6
Q61151	Protein phosphatase 2, regulatory subunit B', epsilon	Ppp2r5e	0.365781	0.195687	0.34415	0.195687		0.2795	0.255526	0.283305	0.255526			0.0862809	3	3	2	Q61151	Q61151	Q61151
Q9CRD0	OCIA domain containing 1	Ociad1	0.384291	0.199944	0.300058	0.199944		0.297421	0.255526	0.360913	0.255526			0.0868707	6	4	6	A0A0J9YUB6 Q9CRD0 Q9CRD0-3 Q9CRD0-2 A0A0J9YUK7 A0A0J9YTV6	Q9CRD0-2 Q9CRD0 Q9CRD0-3 A0A0J9YUB6 A0A0J9YUK7	Q9CRD0-2 Q9CRD0 A0A0J9YUB6 Q9CRD0-3 A0A0J9YUK7
Q9D881	Cytochrome c oxidase subunit 5B, pseudogene	Cox5b-ps	-0.227478	0.398849	0.35671	0.35671		-0.391171	0.255526	0.300745	0.255526			0.163692	35	4	27	P19536 Q9D881 A0A0A6YVR0 F7C106	F7C106 P19536 Q9D881 A0A0A6YVR0	P19536 Q9D881 A0A0A6YVR0 F7C106
Q9DD20	Methyltransferase like 7B	Mettl7b						-0.964709	0.255526	0.313999	0.255526				0	2	5		Q9DD20	Q9DD20
A0A0R4J0Z1	Protein disulfide isomerase associated 4	Pdia4						-0.769498	0.256335	0.453939	0.256335				4	5	19	A0A0R4J0Z1 P08003	A0A0R4J0Z1 P08003	A0A0R4J0Z1 P08003
O35295	Purine rich element binding protein B	Purb	-1.25941	0.0281057	0.0960119	0.0281057	yes	-0.343496	0.309366	0.257454	0.257454		yes	-0.915916	6	3	3	O35295	O35295	O35295
P63030	Mitochondrial pyruvate carrier 1	Mpc1	-0.449379	0.20082	0.22217	0.20082		-0.340876	0.263055	0.257454	0.257454			-0.108502	3	1	2	D3YWY6 P63030 D3Z5S0 E9Q0V4 D3Z786	P63030 D3Z786	D3YWY6 P63030 D3Z5S0 E9Q0V4
A2ARP8	Microtubule-associated protein 1 A	Map1a	-0.0903025	0.519332	0.498181	0.498181		-0.30126	0.31557	0.257454	0.257454			0.210957	41	16	22	A2ARP8 Q9QYR6 Q9QYR6-2	A2ARP8 Q9QYR6 Q9QYR6-2	A2ARP8 Q9QYR6 Q9QYR6-2
Q9CX34	SGT1, suppressor of G2 allele of SKP1 (S. cerevisiae)	Sugt1	0.0157558	0.577046	0.383364	0.383364		-0.196115	0.331685	0.257454	0.257454			0.211871	1	1	1	Q9CX34	Q9CX34	Q9CX34
P10833	Related RAS viral (r-ras) oncogene	Rras	0.276982	0.248164	0.420424	0.248164		-0.0778253	0.453577	0.257454	0.257454			0.354808	1	1	0	P10833	P10833
P45952	Acyl-Coenzyme A dehydrogenase, medium chain	Acadm	-0.691052	0.192497	0.170426	0.170426		-0.513896	0.257811	0.323033	0.257811			-0.177156	4	2	16	P45952	P45952	P45952 D6RFD7
Q9CZS1	Aldehyde dehydrogenase 1 family, member B1	Aldh1b1	0.28226	0.326481	0.461181	0.326481		0.348824	0.257811	0.28949	0.257811			-0.0665633	2	1	2	Q9CZS1	Q9CZS1	Q9CZS1 G3UYH1
Q3TXV4	RAB31, member RAS oncogene family	Rab31	-0.165355	0.41637	0.351281	0.351281		-0.0867109	0.461062	0.257912	0.257912			-0.0786441	3	2	3	Q3TXV4 Q921E2 A2ARZ7 P35285 D6RFT6	Q3TXV4 Q921E2 A2ARZ7 P35285 D6RFT6	Q3TXV4 Q921E2 A2ARZ7 P35285 D6RFT6
P97927	Laminin, alpha 4	Lama4	-0.295109	0.337743	0.311894	0.311894		-0.15624	0.420394	0.258102	0.258102			-0.13887	1	2	1	P97927	P97927	P97927
P62852	Ribosomal protein S25	Rps25	-0.257228	0.44077	0.417174	0.417174		0.546863	0.259172	0.277907	0.259172			-0.80409	1	1	5	P62852	P62852	P62852
Q8BU31	RAP2C, member of RAS oncogene family	Rap2c	0.324001	0.170133	0.264062	0.170133		0.224481	0.259172	0.393274	0.259172			0.0995199	2	1	1	Q8BU31	Q8BU31	Q8BU31
Q80UG2	Plexin A4	Plxna4	0.309704	0.159792	0.267764	0.159792		0.206892	0.259282	0.31069	0.259282			0.102812	6	7	11	Q80UG2	Q80UG2	Q80UG2
B8QI36	Protein tyrosine phosphatase, receptor type, f polypeptide (PTPRF), interacting protein (liprin), alpha 4	Ppfia4	0.280343	0.250878	0.30414	0.250878		0.260252	0.259393	0.300487	0.259393			0.0200912	4	2	1	A0A087WPM2 B8QI36 A0A087WPJ3	A0A087WPM2 B8QI36 A0A087WPJ3	A0A087WPM2 B8QI36
E9QJY0	Solute carrier family 7 (cationic amino acid transporter, y+ system), member 2	Slc7a2	0.00602665	0.585407	0.372068	0.372068		-0.21492	0.330367	0.259917	0.259917			0.220947	3	1	2	E9QJY0 P18581-2 P18581	E9QJY0 P18581-2 P18581	E9QJY0 P18581-2 P18581
Q3V117	ATP citrate lyase	Acly	0.118028	0.481313	0.526115	0.481313		-0.202432	0.366184	0.260196	0.260196			0.32046	8	3	4	Q3V117 Q91V92 Q3TS02	Q3V117 Q91V92	Q3TS02 Q3V117 Q91V92
Q91ZA3	Propionyl-Coenzyme A carboxylase, alpha polypeptide	Pcca	0.482361	0.204097	0.343755	0.204097		0.372745	0.260388	0.319083	0.260388			0.109616	8	4	5	H3BL62 Q91ZA3 D3YZC0	H3BL62 Q91ZA3 D3YZC0 D3YWM4	H3BL62 Q91ZA3 D3YZC0
Q8K4Z0	Leucine-rich repeat LGI family, member 2	Lgi2	-0.0313881	0.566044	0.350768	0.350768		-0.157663	0.385559	0.260525	0.260525			0.126275	3	2	1	Q8K4Z0-2 Q8K4Z0	Q8K4Z0-2 Q8K4Z0	Q8K4Z0-2 Q8K4Z0
Q9D0K2	3-oxoacid CoA transferase 1	Oxct1	0.283006	0.238196	0.276886	0.238196		0.249332	0.260867	0.323033	0.260867			0.0336741	17	12	8	Q9D0K2 Q3UJQ9	Q9D0K2 Q3UJQ9	Q9D0K2 Q3UJQ9
P70372	ELAV (embryonic lethal, abnormal vision)-like 1 (Hu antigen R)	Elavl1	0.0949355	0.462515	0.400636	0.400636		0.231299	0.26117	0.319083	0.26117			-0.136363	4	2	1	P70372	P70372	P70372
Q3UMR5	Mitochondrial calcium uniporter	Mcu	-0.288293	0.370501	0.292275	0.292275		-0.283526	0.350324	0.261678	0.261678			-0.0047677	3	2	0	Q3UMR5	Q3UMR5
P62869	Elongin B	Elob	-0.0674188	0.524732	0.318023	0.318023		0.30329	0.261699	0.366592	0.261699			-0.370709	3	2	0	P62869	P62869
P21447	ATP-binding cassette, sub-family B (MDR/TAP), member 1A	Abcb1a	0.180163	0.391585	0.362082	0.362082		-0.173695	0.386238	0.26176	0.26176			0.353858	3	1	1	P21447 P06795	P21440 P06795 P21447	P06795 P21447
O88322	Nidogen 2	Nid2	0.317717	0.309738	0.410209	0.309738		-0.179027	0.40072	0.261789	0.261789			0.496743	2	3	2	O88322	O88322	O88322
Q04447	Creatine kinase, brain	Ckb	-0.607628	0.182444	0.236929	0.182444		-0.43571	0.262679	0.38953	0.262679			-0.171918	56	31	38	Q04447 P07310 A0A0J9YKD4	Q04447	Q04447
Q8BG32	Proteasome (prosome, macropain) 26S subunit, non-ATPase, 11	Psmd11	-2.01064	0.205787	0.436282	0.205787		-1.11493	0.336965	0.262997	0.262997			-0.895708	3	1	4	Q8BG32 G3UXL5 G3UWW7 G3UZ28 G3UWV7 G3UX15 G3UYL3 G3UYL8 G3UYI4 G3UX67	Q8BG32 G3UXL5 G3UYH2 G3UWW7 G3UZ28	Q8BG32 G3UXL5 G3UYH2 G3UWW7 G3UZ28
A0A0A0MQ92	Teneurin transmembrane protein 2	Tenm2	0.0730326	0.525314	0.401065	0.401065		0.329774	0.263055	0.35503	0.263055			-0.256741	1	1	0	Q9WTS5 Q3UHK6-2 Q3UHK6 A0A0A0MQB7 Q3UHK6-4 Q3UHK6-3 A0A0A0MQ92	Q9WTS5 A0A0A0MQB7 A0A0A0MQ92
Q91YW3	DnaJ heat shock protein family (Hsp40) member C3	Dnajc3						-1.18276	0.263527	0.316175	0.263527				0	2	1		Q91YW3	Q91YW3
Q9CQJ8	NADH:ubiquinone oxidoreductase subunit B9	Ndufb9	-0.207334	0.365114	0.321178	0.321178		-0.134693	0.409333	0.264732	0.264732			-0.072641	15	9	6	Q9CQJ8	Q9CQJ8	Q9CQJ8
Q9QYB8	Adducin 2 (beta)	Add2	0.268376	0.154976	0.292775	0.154976		0.17224	0.265258	0.352226	0.265258			0.096136	4	4	6	Q9QYB8 Q9QYB8-2 Q9QYB8-3 A0A0N4SWF0	Q9QYB8 Q9QYB8-2 Q9QYB8-3	Q9QYB8 Q9QYB8-2 Q9QYB8-3 A0A0N4SWF0
E9QAS5	Chromodomain helicase DNA binding protein 4	Chd4	-0.636054	0.0558395	0.148365	0.0558395		0.258384	0.26569	0.300518	0.26569			-0.894439	3	1	1	E9PYU4 B1AR17 E9Q614 E9QAS5 Q6PDQ2 A2A8L1 E9PYL1 F7C528 E9QAS4 F6WR45	E9PYU4 B1AR17 E9Q614 E9QAS5 Q6PDQ2 A2A8L1 E9PYL1 F7C528 E9QAS4	E9PYU4 B1AR17 E9Q614 E9QAS5 Q6PDQ2 A2A8L1 E9PYL1 F7C528 E9QAS4
E0CZ72	Kinesin family member 2A	Kif2a	0.0186618	0.57423	0.407162	0.407162		0.251315	0.26569	0.301329	0.26569			-0.232653	3	0	2	P28740-1 P28740 E0CZ72 P28740-2 F8VQ42 F6SUU5 Q922S8 Q3TTL2		P28740-1 P28740 E0CZ72 P28740-2 F8VQ42 F6SUU5 Q922S8 Q3TTL2
Q8CAA7	Phosphoglucomutase 2-like 1	Pgm2l1	-0.402348	0.250322	0.267764	0.250322		-0.363926	0.26569	0.277148	0.26569			-0.0384221	0	1	1		Q8CAA7	Q8CAA7
P17742	Peptidylprolyl isomerase A	Ppia	-0.309238	0.254037	0.332334	0.254037		-0.286024	0.26569	0.274066	0.26569			-0.0232139	111	25	57	P17742 F8VPN3 V9GXC1 V9GX31	F8VPN3 P17742 V9GXC1 V9GX31	F8VPN3 P17742 V9GXC1 V9GX31
Q9Z1S5	Septin 3	Septin3	0.366787	0.135173	0.248371	0.135173		0.213537	0.26569	0.323033	0.26569			0.15325	25	8	11	Q9Z1S5-2 Q9Z1S5	Q9Z1S5-2 Q9Z1S5	Q9Z1S5-2 Q9Z1S5
Q921G7	Electron transferring flavoprotein, dehydrogenase	Etfdh	-0.307598	0.37846	0.341829	0.341829		-0.463003	0.26569	0.274066	0.26569			0.155405	5	5	10	Q921G7 Q6PF96	Q921G7 Q6PF96	Q921G7 Q6PF96
A0A0R4J094	Fumarylacetoacetate hydrolase domain containing 2A	Fahd2a	0.511896	0.0708108	0.199633	0.0708108		0.219903	0.26569	0.323304	0.26569			0.291992	4	3	1	A0A0R4J094 Q3TC72	A0A0R4J094 Q3TC72	A0A0R4J094 Q3TC72
E0CXZ9	Potassium voltage-gated channel, shaker-related subfamily, beta member 2	Kcnab2	-0.138034	0.412534	0.346406	0.346406		-0.132346	0.386238	0.26575	0.26575			-0.00568833	3	2	10	E0CXZ9 P62482 Q3UPV6	E0CXZ9 P63143 P62482 Q3UPV6 E0CXI4	E0CXZ9 P63143 P62482 Q3UPV6 E0CXI4
D6REG4	Glyoxylate reductase/hydroxypyruvate reductase	Grhpr	0.188587	0.356954	0.436827	0.356954		-0.257631	0.266092	0.265817	0.265817			0.446218	1	0	2	D6REG4 Q91Z53		D6REG4 Q91Z53
P48428	Tubulin cofactor A	Tbca	-0.0870098	0.487247	0.408961	0.408961		-0.245343	0.273161	0.265851	0.265851			0.158333	1	1	2	P48428	P48428	P48428
P09103	Prolyl 4-hydroxylase, beta polypeptide	P4hb	-0.149983	0.499902	0.432694	0.432694		-0.488305	0.265884	0.267645	0.265884			0.338323	18	10	47	P09103 E9Q8G8	P09103 E9Q8G8	P09103 E9Q8G8
Q99MR8	Methylcrotonoyl-Coenzyme A carboxylase 1 (alpha)	Mccc1	-3.1012	0.0349113	0.00542273	0.00542273	yes	-1.08258	0.266187	0.445064	0.266187		yes	-2.01862	6	3	4	A0A0G2JFQ5 Q99MR8 A0A0G2JF64	Q99MR8 A0A0G2JF64 A0A0G2JFQ5	Q99MR8 A0A0G2JF64
Q8BXV2	Bri3 binding protein	Bri3bp	0.507243	0.238196	0.343755	0.238196		-0.436195	0.266236	0.282611	0.266236			0.943438	1	1	1	Q8BXV2	Q8BXV2	Q8BXV2
Q8BHN3-2	Nodescr	Nodescr	0.846182	0.0544379	0.0992693	0.0544379		0.339302	0.266542	0.313541	0.266542			0.50688	14	5	14	Q8BHN3-2 Q8BHN3 Q8BHN3-3	Q8BHN3-2 Q8BHN3 Q8BHN3-3	Q8BHN3-2 Q8BHN3 Q8BHN3-3
Q9Z0X1	Apoptosis-inducing factor, mitochondrion-associated 1	Aifm1	-0.920797	0.125532	0.224707	0.125532		-0.51617	0.266908	0.31069	0.266908			-0.404628	15	5	11	B1AU25 Q9Z0X1	B1AU25 Q9Z0X1	B1AU25 Q9Z0X1
B9EKR1	Protein tyrosine phosphatase, receptor type Z, polypeptide 1	Ptprz1	-0.122124	0.370501	0.329873	0.329873		-0.115403	0.357682	0.267645	0.267645			-0.00672105	9	5	6	B2RXS8 B9EKR1 A0A0J9YVD2	B2RXS8 B9EKR1 A0A0J9YVD2	B2RXS8 B9EKR1 A0A0J9YVD2
Q52KF3-3	Nodescr	Nodescr	-0.387979	0.248351	0.338715	0.248351		0.343992	0.267646	0.28949	0.267646			-0.731972	2	0	1	D3YTL8 D3Z495 Q52KF3-2 Q52KF3-3 Q52KF3		D3YTL8 D3Z495 Q52KF3-2 Q52KF3-3 Q52KF3
D3YTQ3	Heterogeneous nuclear ribonucleoprotein D-like	Hnrnpdl	-0.213815	0.34759	0.262883	0.262883		0.277835	0.267646	0.347182	0.267646			-0.49165	1	1	0	F6VQH5 Q9Z130 D3YTQ3	F6VQH5 Q9Z130 D3YTQ3
Q9CR62	Solute carrier family 25 (mitochondrial carrier oxoglutarate carrier), member 11	Slc25a11	-0.00554602	0.585407	0.488139	0.488139		0.264341	0.267646	0.297419	0.267646			-0.269887	12	3	8	Q9CR62 Q5SX46 Q5SX48	Q9CR62 Q5SX46 Q5SX48	Q9CR62 Q5SX46 Q5SX48
P97742	Carnitine palmitoyltransferase 1a, liver	Cpt1a	0.272944	0.238482	0.343517	0.238482		0.234858	0.267646	0.307976	0.267646			0.0380863	1	1	2	P97742	P97742	P97742
Q9CQA3	Succinate dehydrogenase complex, subunit B, iron sulfur (Ip)	Sdhb	0.377047	0.193378	0.341829	0.193378		0.27354	0.267646	0.332446	0.267646			0.103507	22	10	17	Q9CQA3	Q9CQA3	Q9CQA3
Q61036	P21 (RAC1) activated kinase 3	Pak3	-0.0456775	0.542292	0.390822	0.390822		-0.252768	0.267646	0.291308	0.267646			0.207091	1	1	3	Q8CIN4 Q61036-2 Q61036	A3KGC4 A3KGC5 Q8CIN4 Q61036-2 A3KGC3 Q61036	Q8CIN4 Q61036-2 Q61036 A3KGC4 A3KGC5 A3KGC3
Q9CY16	Mitochondrial ribosomal protein S28	Mrps28	0.667772	0.119008	0.244282	0.119008		0.358818	0.267646	0.332446	0.267646			0.308954	2	2	1	Q9CY16	Q9CY16	Q9CY16
Q8R0A7	RIKEN cDNA 6430548M08 gene	6430548M08Rik	-0.258003	0.260888	0.238237	0.238237		-0.242311	0.267839	0.324865	0.267839			-0.0156911	1	0	2	Q3TA40 Q8R0A7		Q3TA40 Q8R0A7 Q8BQB5
O70492	Sorting nexin 3	Snx3	0.0625018	0.499902	0.407182	0.407182		-0.123296	0.369635	0.267904	0.267904			0.185798	1	2	2	D3Z6Z0 D3Z789 Q78ZM0 O70492	D3Z6Z0 D3Z789 Q78ZM0 O70492	D3Z789 Q78ZM0 O70492 D3Z6Z0
E0CYV0	Protein-L-isoaspartate (D-aspartate) O-methyltransferase 1	Pcmt1	0.273527	0.265972	0.42071	0.265972		-0.145079	0.38332	0.267904	0.267904			0.418606	8	3	0	P23506-2 E0CYV0 F6V9F1 E9PWE0 F6TXE3 F7D432 P23506	P23506-2 E0CYV0 E9PWE0 F7D432 P23506 F6V9F1
Q3TWN3	Cyclin M2	Cnnm2	0.159254	0.382636	0.409148	0.382636		0.242649	0.268101	0.316175	0.268101			-0.0833954	1	0	1	Q3TWN3 Q3TWN3-2		Q3TWN3 Q3TWN3-2
Q9DCT8	Cysteine rich protein 2	Crip2	-0.125818	0.448677	0.341829	0.341829		-0.273926	0.268101	0.299638	0.268101			0.148107	2	1	1	Q9DCT8	Q9DCT8	Q9DCT8
Q80Z24	Neuronal growth regulator 1	Negr1	0.113326	0.445239	0.410702	0.410702		0.238485	0.268952	0.316175	0.268952			-0.125159	36	15	15	A0A4W9 D3Z4T6 Q80Z24 H3BKU7	A0A4W9 D3Z4T6 Q80Z24 H3BKU7	A0A4W9 D3Z4T6 Q80Z24 H3BKU7
A2APV2-3	Nodescr	Nodescr	0.0127157	0.580039	0.401065	0.401065		-0.2548	0.269487	0.276012	0.269487			0.267515	4	1	2	A2APV2-3 F6XR20 F8VPR2 E9PXE6 A2APV2 A2APV2-2	A2APV2-3 F6XR20 F8VPR2 E9PXE6 A2APV2 A2AQW2 A2APV2-2	A2APV2-3 F6XR20 F8VPR2 E9PXE6 A2APV2 A2AQW2 A2APV2-2
P58404	Striatin, calmodulin binding protein 4	Strn4	0.0989202	0.479882	0.404678	0.404678		0.264095	0.269565	0.487189	0.269565			-0.165175	1	1	1	P58404 P58404-2	P58404 P58404-2 V9GXE7	P58404 P58404-2
Q3UHD3	Microtubule associated tumor suppressor candidate 2	Mtus2	0.397003	0.271459	0.312398	0.271459		0.38575	0.269565	0.493817	0.269565			0.0112534	2	0	1	Q3UHD3 Q3UHD3-3 D3YZ69 Q3UHD3-4 D3YUM9		Q3UHD3 Q3UHD3-3
P46467	Vacuolar protein sorting 4B	Vps4b	0.603564	0.0705032	0.237513	0.0705032		0.276542	0.269565	0.30678	0.269565			0.327022	2	0	1	P46467		P46467
Q8BX10	Phosphoglycerate mutase family member 5	Pgam5						0.467825	0.269565	0.370724	0.269565				1	1	1	Q8BX10-2 Q8BX10	Q8BX10-2 Q8BX10 A0A0G2JG95	Q8BX10-2 Q8BX10 A0A0G2JG95
P26516	Proteasome (prosome, macropain) 26S subunit, non-ATPase, 7	Psmd7	0.0320241	0.563943	0.380039	0.380039		-0.0607057	0.477991	0.270014	0.270014			0.0927299	5	2	1	P26516	P26516	P26516
B1AZP2	DLG associated protein 4	Dlgap4	0.352874	0.280767	0.351281	0.280767		0.353745	0.270049	0.484999	0.270049			-0.00087127	1	1	1	B1AZP2 B7ZNS2 B1AZP2-2	B1AZP2 B7ZNS2 B1AZP2-2	B1AZP2 B7ZNS2 B1AZP2-2
O08915	Aryl-hydrocarbon receptor-interacting protein	Aip	0.256119	0.247613	0.342433	0.247613		0.224061	0.270049	0.345447	0.270049			0.0320584	1	1	1	O08915	O08915	O08915
Q9D1Q6	Endoplasmic reticulum protein 44	Erp44	1.01366	0.0851125	0.225902	0.0851125		0.463864	0.270049	0.300745	0.270049			0.5498	2	1	5	Q9D1Q6	Q9D1Q6	Q9D1Q6
P97351	Ribosomal protein S3A1	Rps3a	-1.26703	0.173086	0.439426	0.173086		-0.847557	0.270204	0.316175	0.270204			-0.419471	12	4	11	P97351	P97351	P97351
P46638	RAB11B, member RAS oncogene family	Rab11b	0.279829	0.151709	0.288976	0.151709		0.172522	0.270204	0.311889	0.270204			0.107307	31	11	13	P46638 E9Q3P9 G3UY29 P62492 F6R2Z5 G3UZD3 G3UZL4 E9PZB2 F8WGS1	P46638 E9Q3P9 G3UY29 P62492 F6R2Z5 G3UZD3 G3UZL4 E9PZB2 F8WGS1	P46638 E9Q3P9 G3UY29 P62492 G3UZD3 G3UZL4 F8WGS1
P19246	Neurofilament, heavy polypeptide	Nefh	-0.101152	0.495462	0.354378	0.354378		-0.197073	0.366184	0.270853	0.270853			0.09592	55	16	32	P19246	P19246	P19246
Q9CWK8	Sorting nexin 2	Snx2	-0.185468	0.39964	0.351281	0.351281		-0.304397	0.271177	0.296473	0.271177			0.118929	1	0	1	Q9CWK8		Q9CWK8
Q8C4G9	Adhesion G protein-coupled receptor A1	Gpr123	-0.0838202	0.497207	0.341829	0.341829		0.305412	0.271343	0.278948	0.271343			-0.389232	1	0	1	Q8C4G9		Q8C4G9
Q9WUD1	STIP1 homology and U-Box containing protein 1	Stub1	0.193723	0.335046	0.414286	0.335046		-0.181344	0.329455	0.271508	0.271508			0.375066	3	2	3	Q9WUD1	Q9WUD1	Q9WUD1
P70349	Histidine triad nucleotide binding protein 1	Hint1	-0.0284231	0.562452	0.39232	0.39232		-0.159386	0.341948	0.271774	0.271774			0.130963	3	4	1	P70349 B0R1E3	P70349 B0R1E3	P70349 B0R1E3
Q8BHL5-3	Nodescr	Nodescr	0.380166	0.223145	0.374211	0.223145		-0.167701	0.383896	0.272186	0.272186			0.547867	1	1	0	Q8BHL5 Q8BHL5-2 Q8BHL5-3	Q8BHL5 Q8BHL5-2 Q8BHL5-3 F6YXR3
Q3UNH4	G protein-regulated inducer of neurite outgrowth 1	Gprin1	-0.1123	0.469166	0.354378	0.354378		-0.243244	0.299641	0.272245	0.272245			0.130944	13	6	4	Q3UNH4	Q3UNH4	Q3UNH4
P68510	Tyrosine 3-monooxygenase/tryptophan 5-monooxygenase activation protein, eta polypeptide	Ywhah	-0.0542365	0.511761	0.335268	0.335268		-0.0914616	0.411414	0.272567	0.272567			0.0372251	8	1	1	P68510	P68510	P68510
Q80Y14	Glutaredoxin 5	Glrx5	0.301743	0.260978	0.382824	0.260978		-0.165701	0.37764	0.272567	0.272567			0.467444	0	2	2		Q80Y14	Q80Y14
F8VQE9	ArfGAP with GTPase domain, ankyrin repeat and PH domain 3	Agap3	0.390709	0.26817	0.356173	0.26817		0.371128	0.272601	0.361156	0.272601			0.0195804	0	3	1		A0A1D5RMG4 Q8VHH5-2 Q8VHH5 F8VQE9 A0A0G2JDW1	A0A1D5RMG4 Q8VHH5-2 Q8VHH5 F8VQE9 A0A0G2JDW1
A0A0R4IZX5	Neurocan	Ncan	-0.939286	0.0912903	0.0605114	0.0605114		-0.438325	0.27275	0.311237	0.27275			-0.500961	12	3	6	A0A0R4IZX5 P55066	A0A0R4IZX5 P55066	A0A0R4IZX5 P55066
P27659	Ribosomal protein L3	Rpl3	-1.08116	0.247613	0.346406	0.247613		-0.934893	0.27275	0.474035	0.27275			-0.146272	9	4	12	P27659 E9PWZ3 Q9CQ09 A0A087WQK0 A0A087WNS0	E9PWZ3 Q9CQ09 P27659	P27659 A0A087WQK0 A0A087WNS0 E9PWZ3 Q9CQ09
Q9WVJ2	Proteasome (prosome, macropain) 26S subunit, non-ATPase, 13	Psmd13	-0.169605	0.454769	0.354378	0.354378		-0.313633	0.27275	0.324865	0.27275			0.144028	1	0	1	Q9WVJ2 E9Q5I9 F6ZQQ3		Q9WVJ2 E9Q5I9 F6ZQQ3
Q61735-2	Nodescr	Nodescr	-0.173457	0.48702	0.439426	0.439426		-0.486873	0.27275	0.395647	0.27275			0.313416	5	6	2	Q61735-2 Q61735	Q61735-2 Q61735	Q61735-2 Q61735
Q3TWW8	Serine and arginine-rich splicing factor 6	Srsf6	-0.740402	0.142664	0.239927	0.142664		-0.309138	0.341948	0.273272	0.273272			-0.431264	3	0	2	Q3TWW8 A0A0A6YXX6		Q3TWW8
Q9R0Y5-2	nodescr	Nodescr	-0.504559	0.118993	0.199633	0.118993		-0.26357	0.27352	0.279805	0.27352			-0.240989	3	8	3	Q9R0Y5-2 Q9R0Y5 Z4YN97	Q9R0Y5-2 Q9R0Y5 Z4YN97	A0A0A6YXW8 Q9R0Y5-2 Q9R0Y5 Z4YN97
A0A0R4J023	AU RNA binding protein/enoyl-coenzyme A hydratase	Auh	0.0275105	0.551408	0.356173	0.356173		-0.0454587	0.46732	0.274066	0.274066			0.0729692	24	4	7	A0A0R4J023 Q9JLZ3 F6R307 F6RT60 A0A0R4J1L8 Q9JLZ3-3 E9Q6L3 E9QMT1 Q9JLZ3-2	A0A0R4J023 Q9JLZ3 F6R307 F6RT60	A0A0R4J023 Q9JLZ3 F6R307 F6RT60 A0A0R4J1L8 Q9JLZ3-3
A2ALL9	ATPase, Ca++ transporting, plasma membrane 3	Atp2b3	0.214347	0.217684	0.330006	0.217684		0.164381	0.274611	0.319483	0.274611			0.0499665	2	1	1	A2ALL9	A2ALL9	A2ALL9
B8QI34	Protein tyrosine phosphatase, receptor type, f polypeptide (PTPRF), interacting protein (liprin), alpha 2	Ppfia2	0.26258	0.305865	0.383938	0.305865		0.326622	0.275251	0.277148	0.275251			-0.0640418	5	2	1	Q8BSS9 B8QI34 A0A0R4J238	Q8BSS9 B8QI34 B2RXQ2 B2RXW8	Q8BSS9 B8QI34
Q63844	Mitogen-activated protein kinase 3	Mapk3	0.110177	0.426698	0.389205	0.389205		-0.120264	0.379717	0.276077	0.276077			0.230441	3	2	3	A0A0U1RPZ0 Q63844 D3Z6D8 D3Z3G6 A0A0U1RPX4	A0A0U1RPZ0 Q63844 D3Z6D8 D3Z3G6 A0A0U1RPX4	A0A0U1RPZ0 Q63844 D3Z6D8 D3Z3G6 A0A0U1RPX4
Q9Z2I0	Leucine zipper-EF-hand containing transmembrane protein 1	Letm1	0.270514	0.400717	0.525066	0.400717		0.434821	0.276288	0.367286	0.276288			-0.164307	16	10	8	Q9Z2I0	Q9Z2I0	Q9Z2I0
Q64362	AKT interacting protein	Aktip	0.834528	0.0886788	0.218785	0.0886788		0.348493	0.276288	0.391232	0.276288			0.486035	1	1	0	Q64362	Q64362
A9DA50	Leucine rich repeat and Ig domain containing 1	Lingo1	-0.433552	0.15614	0.199633	0.15614		-0.220969	0.314729	0.277048	0.277048			-0.212584	6	1	2	Q9D1T0 A9DA50	Q9D1T0 A9DA50	Q9D1T0 A9DA50
Q80X90	Filamin, beta	Flnb	0.557393	0.166149	0.354378	0.166149		-0.26044	0.340236	0.277148	0.277148			0.817834	2	0	1	Q80X90		Q80X90
Q6ZWR6	Spectrin repeat containing, nuclear envelope 1	Syne1	0.155734	0.404255	0.415281	0.404255		0.254553	0.277359	0.381026	0.277359			-0.0988197	4	5	2	Q6ZWR6-5 Q6ZWR6-4 Q6ZWR6	Q6ZWR6-4 Q6ZWR6 Q6ZWR6-5	Q6ZWR6-4 Q6ZWR6 Q6ZWR6-5
Q9CQZ6	NADH:ubiquinone oxidoreductase subunit B3	Ndufb3	0.376663	0.238196	0.380039	0.238196		0.308559	0.277866	0.367286	0.277866			0.0681041	6	1	5	Q9CQZ6	Q9CQZ6	Q9CQZ6
Q8VDQ8	Sirtuin 2	Sirt2	-0.278445	0.26817	0.293374	0.26817		-0.129116	0.405542	0.277907	0.277907			-0.149329	22	12	13	Q8VDQ8 A0A140LHL5 Q8VDQ8-2 Q8VDQ8-3 Q8VDQ8-4	Q8VDQ8 A0A140LHL5 Q8VDQ8-2 Q8VDQ8-3 Q8VDQ8-4	Q8VDQ8 A0A140LHL5 Q8VDQ8-2 Q8VDQ8-3 Q8VDQ8-4
Q8VBV7	COP9 signalosome subunit 8	Cops8	-0.0536866	0.542292	0.310235	0.310235		-0.171125	0.381096	0.277907	0.277907			0.117438	1	1	0	Q8VBV7 A0A087WPM5	Q8VBV7 A0A087WPM5
E9PVA8	GCN1 activator of EIF2AK4	Gcn1l1	0.248262	0.462305	0.49771	0.462305		-0.182917	0.455998	0.277907	0.277907			0.431179	3	0	1	E9PVA8		E9PVA8
V9GXM1	ADP-ribosylation factor GTPase activating protein 1	Arfgap1	0.316028	0.22227	0.326335	0.22227		-0.141467	0.382285	0.277907	0.277907			0.457495	1	1	1	Q9EPJ9-2 Q3TGS9 V9GXM1 Q9EPJ9 V9GWV1	Q9EPJ9-2 Q3TGS9 V9GXM1 Q9EPJ9 V9GWV1	Q9EPJ9-2 Q3TGS9 V9GXM1 Q9EPJ9 V9GWV1
Q9WVL0	Glutathione transferase zeta 1 (maleylacetoacetate isomerase)	Gstz1	0.208318	0.377846	0.462109	0.377846		-0.251189	0.316675	0.277907	0.277907			0.459507	1	0	2	Q9WVL0		Q9WVL0
Q8CJH3	Plexin B1	Plxnb1	0.128968	0.367175	0.372068	0.367175		0.174137	0.277939	0.32088	0.277939			-0.0451693	4	3	4	Q8CJH3	Q8CJH3	Q8CJH3
Q9QUR7	Protein (peptidyl-prolyl cis/trans isomerase) NIMA-interacting 1	Pin1	-0.200599	0.322447	0.329873	0.322447		-0.189639	0.317316	0.278015	0.278015			-0.0109605	1	1	2	Q9QUR7	Q9QUR7	Q9QUR7
Q8R1I1	Ubiquinol-cytochrome c reductase, complex III subunit X	Uqcr10	0.178005	0.428823	0.498774	0.428823		0.249823	0.365058	0.278042	0.278042			-0.0718175	2	1	2	Q8R1I1	Q8R1I1	Q8R1I1
Q91V35	Protein tyrosine phosphatase, receptor type, A	Ptpra	0.181107	0.287713	0.379215	0.287713		0.180756	0.278148	0.324865	0.278148			0.000350759	7	1	5	P18052-2 Q91V35 P18052	P18052-2 Q91V35 P18052	P18052-2 Q91V35 P18052
Q8R3P0	Aspartoacylase	Aspa	-0.0409228	0.524865	0.350012	0.350012		-0.109495	0.369333	0.27894	0.27894			0.0685724	2	1	1	Q8R3P0 V9GXG0 B0QZP3	Q8R3P0 V9GXG0 B0QZP3	Q8R3P0 V9GXG0 B0QZP3
Q61035	Histidyl-tRNA synthetase	Hars	-0.242875	0.280901	0.267764	0.267764		-0.108507	0.41517	0.278948	0.278948			-0.134368	0	2	1		Q61035	Q61035
Q06185	ATP synthase, H+ transporting, mitochondrial F1F0 complex, subunit E	Atp5i	-0.121846	0.440129	0.341829	0.341829		-0.140453	0.382285	0.278948	0.278948			0.0186075	12	12	13	Q06185 Q8BTB6	Q06185 Q8BTB6	Q06185 Q8BTB6
P61089	Ubiquitin-conjugating enzyme E2N	Ube2n	-0.181102	0.424149	0.356173	0.356173		-0.242697	0.341948	0.278948	0.278948			0.0615948	5	0	3	P61089		P61089
Q6PHS9	Calcium channel, voltage-dependent, alpha 2/delta subunit 2	Cacna2d2	0.137511	0.350412	0.360264	0.350412		-0.0272093	0.497457	0.278948	0.278948			0.16472	6	2	1	Q6PHS9 Q6PHS9-2 Q6PHS9-4 Q6PHS9-3 Q6PHS9-5 E9Q683 Q6PHS9-6	Q6PHS9 Q6PHS9-3 Q6PHS9-2 Q6PHS9-4 Q6PHS9-5 E9Q683 Q6PHS9-6	Q6PHS9 Q6PHS9-3 Q6PHS9-2 Q6PHS9-4 Q6PHS9-5 E9Q683 Q6PHS9-6
E9Q4K0	Actin-binding LIM protein 2	Ablim2	0.298923	0.338785	0.393565	0.338785		0.358575	0.279114	0.442231	0.279114			-0.0596527	3	2	1	E9Q4K0 Q8BL65-4 Q8BL65-5 E9Q0W6 Q8BL65-3 D3Z0Y4 D3YYR9 F7A5C5 F6VVW4 Q8BL65-2 Q8BL65 F6UI99	E9Q4K0 Q8BL65-4 Q8BL65-5 E9Q0W6 Q8BL65-3 D3Z0Y4 D3YYR9 F7A5C5 F6VVW4 Q8BL65-2 Q8BL65	E9Q4K0 Q8BL65-4 Q8BL65-5 E9Q0W6 Q8BL65-3 D3Z0Y4 D3YYR9 F7A5C5 F6VVW4 Q8BL65-2 Q8BL65
B1ATI0	Aldehyde dehydrogenase family 3, subfamily A2	Aldh3a2	0.250096	0.448677	0.383828	0.383828		-0.519822	0.279114	0.433979	0.279114			0.769918	3	6	12	B1AV77 P47740 B1ATI0	B1AV77 P47740 B1ATI0	B1AV77 P47740 B1ATI0
Q9CQB4	Ubiquinol-cytochrome c reductase binding protein	Uqcrb	-0.29353	0.36222	0.334624	0.334624		-0.384274	0.279151	0.362625	0.279151			0.0907448	29	5	12	Q9CQB4 Q9D855	Q9CQB4 Q9D855	Q9CQB4 Q9D855
Q7TN29	Small ArfGAP 2	Smap2	0.747998	0.0181026	0.0353533	0.0181026	yes	0.205428	0.279234	0.360995	0.279234		yes	0.54257	1	1	1	Q7TN29-2 Q7TN29	Q7TN29-2 Q7TN29	Q7TN29-2 Q7TN29
Q8K356	Lymphocyte antigen 6 complex, locus H	Ly6h	0.297917	0.254635	0.401065	0.254635		0.259483	0.279412	0.362932	0.279412			0.0384334	6	4	0	Q8K356 Q9WUC3	Q8K356 Q9WUC3
P28651	Carbonic anhydrase 8	Ca8	0.525918	0.0811277	0.276024	0.0811277		-0.155116	0.350418	0.279497	0.279497			0.681033	1	1	1	P28651	P28651	P28651
Q01065	Phosphodiesterase 1B, Ca2+-calmodulin dependent	Pde1b	-0.454024	0.0844582	0.155267	0.0844582		-0.066218	0.450165	0.279805	0.279805			-0.387806	3	1	0	Q01065	Q01065
P35486	Pyruvate dehydrogenase E1 alpha 1	Pdha1	0.27917	0.283439	0.391673	0.283439		0.272959	0.280248	0.312832	0.280248			0.00621126	53	17	33	P35486	P35486	P35486
P70398	Ubiquitin specific peptidase 9, X chromosome	Usp9x	-1.40254	0.172126	0.237513	0.172126		-0.898645	0.280505	0.387302	0.280505			-0.50389	3	1	1	Q4FE56 P70398 F8VPU6	Q4FE56 P70398	Q4FE56 P70398 F8VPU6
Q5SVJ0	Calcium/calmodulin-dependent protein kinase II, beta	Camk2b	0.314164	0.355793	0.473812	0.355793		0.399603	0.280505	0.346511	0.280505			-0.0854391	3	0	2	Q5SVJ0 Q5SVI1 Q68EG2		Q5SVJ0 Q5SVI1 Q68EG2
O35136	Neural cell adhesion molecule 2	Ncam2	0.111439	0.396387	0.373915	0.373915		0.171415	0.280505	0.316175	0.280505			-0.0599761	15	4	10	O35136 O35136-2	O35136 O35136-2	O35136 O35136-2
Q61330	Contactin 2	Cntn2	0.603851	0.318419	0.361633	0.318419		0.661226	0.280505	0.344587	0.280505			-0.0573753	11	2	3	Q61330 A0A087WQQ9	Q61330	Q61330 A0A087WQQ9
Q60749	KH domain containing, RNA binding, signal transduction associated 1	Khdrbs1	0.996925	0.125674	0.251942	0.125674		0.513681	0.280505	0.449205	0.280505			0.483244	1	0	1	Q9WU01 Q9WU01-2 Q60749		Q9WU01 Q9WU01-2 Q60749
P63168	Dynein light chain LC8-type 1	Dynll1	-0.0719293	0.49619	0.361633	0.361633		-0.164461	0.338404	0.280811	0.280811			0.0925316	1	2	1	P63168	Q80ZS7 Q9D0M5 P63168	Q80ZS7 Q9D0M5 P63168
P83887	Tubulin, gamma 1	Tubg1	-0.392003	0.143592	0.199633	0.143592		0.223691	0.280879	0.293026	0.280879			-0.615693	2	1	2	P83887 Q8VCK3	P83887 Q8VCK3	P83887 Q8VCK3
Q9WV55	Vesicle-associated membrane protein, associated protein A	Vapa	0.41811	0.256719	0.394388	0.256719		0.367113	0.280879	0.298565	0.280879			0.0509965	12	6	8	Q9WV55	Q9WV55	Q9WV55
Q91Z31-2	Nodescr	Nodescr						-1.06926	0.281443	0.291308	0.281443				0	3	2		Q91Z31 A0A0G2JGW0 A0A0G2JFV8 Q91Z31-2 Q3V328	Q91Z31 A0A0G2JGW0 Q3V328 Q91Z31-2
Q8BI08	Mal, T cell differentiation protein 2	Mal2	0.277517	0.204654	0.354378	0.204654		0.194247	0.281562	0.324865	0.281562			0.0832692	1	0	1	Q8BI08		Q8BI08
Q8CAK1	IBA57 homolog, iron-sulfur cluster assembly	Iba57	0.395442	0.16295	0.290778	0.16295		0.243318	0.281562	0.368562	0.281562			0.152124	1	1	1	Q8CAK1	Q8CAK1	Q8CAK1
Q9QXT0	Canopy FGF signaling regulator 2	Cnpy2	0.797111	0.235987	0.354378	0.235987		0.630007	0.281562	0.308173	0.281562			0.167105	2	1	4	Q9QXT0	Q9QXT0	Q9QXT0
Q5SV85-2	Nodescr	Nodescr	0.61138	0.0890766	0.218785	0.0890766		0.261003	0.281562	0.319046	0.281562			0.350377	0	2	1		Q5SV85-2 V9GXD9 Q5SV85 V9GX40	V9GXD9 Q5SV85 Q5SV85-2 V9GX40
P08414	Calcium/calmodulin-dependent protein kinase IV	Camk4	-0.919236	0.0336266	0.104918	0.0336266	yes	-0.25881	0.313255	0.281994	0.281994		yes	-0.660426	4	3	1	Q8BGR3 P08414	Q8BGR3 P08414	Q8BGR3 P08414
P10852-2	Nodescr	Nodescr	-0.0478222	0.523716	0.351281	0.351281		-0.017834	0.511222	0.281994	0.281994			-0.0299881	29	11	17	P10852 P10852-2 A0A0U1RPK4 A0A0U1RPG5 A0A0U1RP32 A0A0U1RP98 A0A0U1RPL8	P10852 P10852-2 A0A0U1RPK4 A0A0U1RP98 A0A0U1RPL8	P10852 P10852-2 A0A0U1RPK4 A0A0U1RP98 A0A0U1RPL8
Q8C078-5	Nodescr	Nodescr	-0.0842238	0.513592	0.326994	0.326994		-0.0996249	0.45645	0.281994	0.281994			0.0154011	1	2	0	Q8C078-2 Q8C078 Q8C078-5 Q8C078-4 Q8C078-3 A0A0G2JET2	Q8C078-2 Q8C078 Q8C078-5 Q8C078-4 Q8C078-3 A0A0G2JET2
Q8C605	Phosphofructokinase, platelet	Pfkp	-0.962532	0.0365181	0.0370836	0.0365181	yes	-0.314695	0.286943	0.282194	0.282194		yes	-0.647837	21	7	8	Q8C605 F6YL81 Q9WUA3 Q9WUA3-2 D3YUA3	Q8C605 F6YL81 Q9WUA3 Q9WUA3-2	Q8C605 F6YL81 Q9WUA3 Q9WUA3-2
Q8BVQ5	Protein phosphatase methylesterase 1	Ppme1	-0.251437	0.302706	0.244282	0.244282		-0.248554	0.293125	0.282194	0.282194			-0.0028833	1	1	1	Q8BVQ5	Q8BVQ5 A0A140LI84	Q8BVQ5 A0A140LI84
P28738	Kinesin family member 5C	Kif5c	-0.229651	0.431023	0.351281	0.351281		-0.250594	0.383664	0.282194	0.282194			0.0209432	3	2	0	P28738 P33175	P28738
Q9WV18	Gamma-aminobutyric acid (GABA) B receptor, 1	Gabbr1	0.0582145	0.511761	0.419644	0.419644		-0.171122	0.317316	0.282194	0.282194			0.229337	5	1	1	Q9WV18-2 Q9WV18 G3UZ52 Q3TWR2	G3UZ52 Q9WV18-2 Q9WV18	G3UZ52 Q9WV18-2 Q9WV18
Q99LC3	NADH:ubiquinone oxidoreductase subunit A10	Ndufa10	0.157179	0.377846	0.383364	0.377846		0.218345	0.28251	0.323033	0.28251			-0.0611666	31	14	9	Q99LC3 A0A087WR38	A0A087WR38 Q99LC3	A0A087WR38 Q99LC3
Q80ZJ1	RAS related protein 2a	Rap2a	0.135913	0.429347	0.432694	0.429347		-0.152299	0.378696	0.283186	0.283186			0.288212	2	0	1	Q80ZJ1 F6W8Q2		Q80ZJ1 F6W8Q2
Q7TNR6	Immunoglobulin superfamily, member 21	Igsf21	0.108831	0.411557	0.399298	0.399298		0.178	0.283233	0.323033	0.283233			-0.0691693	3	1	2	Q7TNR6	Q7TNR6	Q7TNR6
Q80U49	Centrosomal protein 170B	Cep170b	0.511058	0.259921	0.38434	0.259921		0.445885	0.283272	0.364721	0.283272			0.0651735	2	3	0	Q80U49 Q80U49-2	Q80U49 Q80U49-2
A0A0N4SVP8	Eukaryotic translation initiation factor 4A3 like 2	Eif4a3l2	-0.496701	0.137981	0.199633	0.137981		-0.237594	0.314878	0.283305	0.283305			-0.259107	1	1	2	E9PV04 Q91VC3 A0A0N4SVP8	E9PV04 Q91VC3 A0A0N4SVP8	E9PV04 Q91VC3 A0A0N4SVP8
Q9Z0Y1	Dynactin 3	Dctn3	-0.390896	0.225267	0.218785	0.218785		0.296919	0.283652	0.420976	0.283652			-0.687815	6	2	3	E9Q919 Q9Z0Y1	Q9Z0Y1 E9Q919	E9Q919 Q9Z0Y1
Q9R0U0	Serine and arginine-rich splicing factor 10	Srsf10	-1.1008	0.0773916	0.0952394	0.0773916		-0.437333	0.283652	0.291308	0.283652			-0.663471	2	1	0	Q9R0U0-2 Q3TFP0 Q9R0U0 Q9R0U0-3 A3KG57	Q9R0U0-2 Q3TFP0 Q9R0U0 Q9R0U0-3
E9QK82	Myelin protein zero	Mpz	-0.604137	0.349932	0.49843	0.349932		-0.705552	0.294947	0.285619	0.285619			0.101415	4	0	8	E9QK82 P27573		E9QK82 P27573
O08917	Flotillin 1	Flot1	0.0802149	0.484373	0.396111	0.396111		-0.112411	0.401617	0.285765	0.285765			0.192626	11	7	7	G3UYU4 O08917 G3UWW8 G3UZZ5	G3UYU4 O08917 G3UWW8 G3UZZ5	G3UYU4 O08917 G3UWW8 G3UZZ5
O88531	Palmitoyl-protein thioesterase 1	Ppt1	-0.155992	0.465035	0.354378	0.354378		0.350267	0.286168	0.347182	0.286168			-0.506258	1	1	2	B1B0P9 O88531 B1B0P8	B1B0P9 O88531 B1B0P8	O88531 B1B0P9 B1B0P8
O35887	Calumenin	Calu	0.285116	0.447349	0.488453	0.447349		-0.574584	0.286349	0.363446	0.286349			0.8597	2	0	1	G3UY49 G3UWR0 O35887 Q6XLQ8 G3V004 G3UXA3 G3UWV3		G3UXA8 Q6XLQ8 G3V004 O35887
Q99LF4	RNA 2',3'-cyclic phosphate and 5'-OH ligase	Rtcb	-0.0799401	0.51827	0.41386	0.41386		0.277925	0.30301	0.286366	0.286366			-0.357866	2	2	2	Q99LF4	Q99LF4	Q99LF4
P80318	Chaperonin containing Tcp1, subunit 3 (gamma)	Cct3	-0.359004	0.277559	0.254056	0.254056		0.331605	0.287004	0.319483	0.287004			-0.690609	17	6	5	E9Q133 Q3U0I3 P80318 F6Q609	E9Q133 Q3U0I3 P80318 F6Q609	E9Q133 Q3U0I3 P80318 F6Q609
Q3UY21	Myelin oligodendrocyte glycoprotein	Mog	-0.649271	0.178289	0.225006	0.178289		-0.412985	0.287104	0.324865	0.287104			-0.236286	36	16	22	Q61885 Q29ZQ5 Q3UY21	Q61885 Q29ZQ5 Q3UY21	Q61885 Q29ZQ5 Q3UY21
P12960	Contactin 1	Cntn1	-0.148514	0.330939	0.289103	0.289103		-0.140624	0.322626	0.288411	0.288411			-0.00788996	52	21	27	P12960	P12960	P12960
P16054	Protein kinase C, epsilon	Prkce	-0.573592	0.241479	0.354249	0.241479		-0.457249	0.288421	0.312415	0.288421			-0.116343	10	7	4	P16054	P16054 Q8C944	P16054 Q8C944
O88544	COP9 signalosome subunit 4	Cops4	0.13133	0.403862	0.410209	0.403862		0.205349	0.288421	0.324865	0.288421			-0.0740189	3	0	1	O88544 F6QTS1 D3YV99 D3Z1R9		O88544 F6QTS1 D3YV99 D3Z1R9
P67778	Prohibitin	Phb	0.179002	0.37302	0.441332	0.37302		0.239135	0.288421	0.363403	0.288421			-0.0601328	26	17	24	P67778 Q5SQG5	P67778 Q5SQG5	P67778 Q5SQG5
Q62188	Dihydropyrimidinase-like 3	Dpysl3	-0.0902379	0.444583	0.335631	0.335631		-0.130633	0.349786	0.289171	0.289171			0.040395	7	4	4	E9PWE8 Q62188 Q3TT92 D3YUS0	E9PWE8 Q62188 Q3TT92	E9PWE8 Q62188 Q3TT92 D3YUS0
P56382	ATP synthase, H+ transporting, mitochondrial F1 complex, epsilon subunit	Atp5e	0.351937	0.192988	0.352308	0.192988		-0.154038	0.369333	0.289171	0.289171			0.505975	0	2	2		P56382	P56382
P97315	Cysteine and glycine-rich protein 1	Csrp1	-0.0723335	0.519332	0.504421	0.504421		0.269558	0.290201	0.28949	0.28949			-0.341891	14	7	7	P97315	P97315	P97315
P24547	Inosine monophosphate dehydrogenase 2	Impdh2	0.212565	0.415195	0.40888	0.40888		0.262969	0.349786	0.28949	0.28949			-0.0504041	1	3	3	A0A0A6YY72 P24547	A0A0A6YY72 A0A0A6YXS4 P24547	A0A0A6YY72 P24547 A0A0A6YXS4
P61759	Von Hippel-Lindau binding protein 1	Vbp1	-0.0911884	0.481575	0.291516	0.291516		-0.0584499	0.472986	0.28949	0.28949			-0.0327385	5	1	0	P61759 Q3TIR6	P61759 Q3TIR6
F8WGT1	S-adenosylhomocysteine hydrolase-like 2	Ahcyl2	-0.00567007	0.583302	0.354378	0.354378		-0.1154	0.361947	0.28949	0.28949			0.10973	2	1	1	Q68FL4 F8WGT1 F8WI65 H3BKT5 Q68FL4-2	Q68FL4 F8WGT1 H3BL31 D3YX97 F8WI65 D3YYM7 Q68FL4-2	Q68FL4 F8WGT1 F8WI65 H3BKT5 Q68FL4-2
P49817-2	Nodescr	Nodescr	0.772764	0.238482	0.401319	0.238482		-0.469818	0.341948	0.28949	0.28949			1.24258	2	0	1	P49817-2 D3Z0J2 H3BKG0 D3Z148 P49817 P51637		H3BKG0 D3Z148 P49817-2 P49817 D3Z0J2 P51637
Q9D8B7	Junction adhesion molecule 3	Jam3	0.135172	0.352553	0.383364	0.352553		0.163037	0.289671	0.344464	0.289671			-0.0278659	3	3	1	Q9D8B7 E9Q769	Q9D8B7 E9Q769	Q9D8B7 E9Q769
P0C0S6	H2A.Z variant histone 1	H2afz	-0.906123	0.122181	0.183048	0.122181		-0.385051	0.326118	0.289744	0.289744			-0.521071	3	1	2	Q3THW5 P0C0S6 Q8R029	Q3THW5 P0C0S6 Q8R029 Q3UA95	Q3THW5 P0C0S6 Q8R029 Q3UA95
Q9D4C9	clavesin 1	Clvs1	0.233342	0.250397	0.405981	0.250397		-0.031468	0.497097	0.289744	0.289744			0.26481	2	2	0	Q9D4C9-2 Q8BG92 Q9D4C9 Q8BG92-2	Q8BG92 Q9D4C9 Q9D4C9-2 Q8BG92-2
P26039	Talin 1	Tln1	0.8494	0.078994	0.218785	0.078994		-0.0999416	0.463414	0.289744	0.289744			0.949341	1	0	1	P26039		P26039
A0A0R4J102	Cytoplasmic polyadenylation element binding protein 3	Cpeb3	0.461048	0.288508	0.393084	0.288508		0.43831	0.290154	0.443665	0.290154			0.0227379	5	2	2	Q812E0 Q7TN99-5 D3YUJ4 A0A0R4J102 E9Q5X2 Q7TN99-2 Q7TN99-4 A0A0H2UH22 Q7TN99-6 Q7TN99-3 Q7TN99 F6T0J8 D3Z1R6 D3Z5R9 E9Q969	Q812E0 Q7TN99-5 D3YUJ4 A0A0R4J102 E9Q5X2 Q7TN99-2 Q7TN99-4 A0A0H2UH22 Q7TN99-6 Q7TN99-3 Q7TN99 F6T0J8 D3Z1R6 D3Z5R9 E9Q969	Q812E0 Q7TN99-5 D3YUJ4 A0A0R4J102 E9Q5X2 Q7TN99-2 Q7TN99-4 A0A0H2UH22 Q7TN99-6 Q7TN99-3 Q7TN99 F6T0J8 D3Z1R6 D3Z5R9 E9Q969
G3XA20	Glutamate receptor interacting protein 2	Grip2	0.462893	0.249821	0.351281	0.249821		0.374541	0.290154	0.399668	0.290154			0.0883517	0	1	1		E0CYS1 G3XA20 E0CXE0 E0CXS4	E0CYS1 G3XA20 E0CXE0 E0CXS4
P06801	Malic enzyme 1, NADP(+)-dependent, cytosolic	Me1						-0.326101	0.369635	0.290535	0.290535				1	1	4	Q3TQP6 P06801	Q3TQP6 P06801	Q3TQP6 P06801
Q8C729-2	Nodescr	Nodescr	-0.814686	0.255181	0.347872	0.255181		0.433706	0.379525	0.291205	0.291205			-1.24839	7	3	4	Q8C729-2 A0A087WSI2 E0CZ67 Q8C729	Q8C729-2 A0A087WSI2 E0CZ67 Q8C729	Q8C729-2 A0A087WSI2 E0CZ67 Q8C729
Q8BTI8	Serine/arginine repetitive matrix 2	Srrm2	-1.14954	0.018028	0.0244893	0.018028	yes	-0.209743	0.341948	0.291308	0.291308		yes	-0.939798	2	0	1	Q8BTI8 Q8BTI8-2 Q8BTI8-3		Q8BTI8 Q8BTI8-2 Q8BTI8-3
Q99LR1	Abhydrolase domain containing 12	Abhd12	-0.0788455	0.525319	0.334947	0.334947		-0.119565	0.444988	0.291308	0.291308			0.0407198	12	6	1	D6RFU2 Q99LR1 D6RI21 Q99LR1-2	D6RFU2 Q99LR1-2 F7BHM8 Q99LR1 D6RI21	D6RFU2 Q99LR1-2 Q99LR1
Q62108-2	Nodescr	Nodescr	0.0368001	0.53903	0.39232	0.39232		-0.0161513	0.512276	0.291308	0.291308			0.0529514	29	4	9	Q62108-3 Q62108 Q62108-2 B1AR31 E9Q3Z8 E9PXG2 F6TPQ6 G3UZL5 J3KMS4	Q62108-3 Q62108 Q62108-2 B1AR31 E9Q3Z8 E9PXG2 J3KMS4 F6TPQ6 G3UZL5	B1AR31 E9Q3Z8 E9PXG2 Q62108-3 Q62108 J3KMS4 Q62108-2 F6TPQ6 G3UZL5
Q6ZQ82	Rho GTPase activating protein 26	Arhgap26	-0.117677	0.411557	0.289103	0.289103		-0.0524903	0.46749	0.291532	0.291532			-0.0651868	1	1	0	E9QAQ3 Q6ZQ82	E9QAQ3 Q6ZQ82 D3Z1X5
A0A087WPD1	Regulator of G-protein signaling 6	Rgs6	0.0730694	0.478061	0.393565	0.393565		-0.0521031	0.464949	0.291753	0.291753			0.125172	2	1	1	A0A087WQG6 Q9Z2H2 A0A087WPC4 A0A087WSJ9 A0A087WNZ9 F6WDS8 A0A0J9YUY2 A0A0J9YU74 Q3UTM5 A0A0J9YUD1 A0A087WPW1 A0A087WRP8 A0A0J9YUE4 A0A087WPD1 A0A087WSH2 A0A0J9YTS6	A0A087WQG6 Q9Z2H2 A0A087WPC4 A0A087WSJ9 A0A087WNZ9 F6WDS8 A0A087WSH2 A0A087WPW1 A0A087WRP8 A0A0J9YTS6 A0A087WPD1	A0A087WQG6 Q9Z2H2 A0A087WPC4 A0A087WSJ9 A0A087WNZ9 F6WDS8 A0A087WSH2 A0A087WPW1 A0A087WRP8 A0A0J9YTS6 A0A087WPD1
Q8C5W0	Calmin	Clmn	0.360136	0.265374	0.372526	0.265374		0.311239	0.321404	0.291836	0.291836			0.0488971	4	0	1	Q8C5W0-2 Q8C5W0-4 Q8C5W0-3 Q8C5W0		Q8C5W0-2 Q8C5W0-4 Q8C5W0-3 Q8C5W0
P43406	Integrin alpha V	Itgav	-0.141166	0.422689	0.332334	0.332334		-0.109762	0.422218	0.292269	0.292269			-0.0314039	6	1	2	A2AKI5 P43406	A2AKI5 P43406	A2AKI5 P43406
O08532	Calcium channel, voltage-dependent, alpha2/delta subunit 1	Cacna2d1	0.0831045	0.448677	0.389205	0.389205		0.162457	0.292617	0.324865	0.292617			-0.0793526	18	4	10	O08532-3 E9Q1X8 O08532-2 O08532 O08532-5 O08532-4 Q8C6Y3	O08532-3 E9Q1X8 O08532-2 O08532 O08532-5 O08532-4	O08532-3 E9Q1X8 O08532-2 O08532 O08532-5 O08532-4 Q8C6Y3
Q9EQ06	Hydroxysteroid (17-beta) dehydrogenase 11	Hsd17b11	-0.435889	0.370154	0.481455	0.370154		0.562675	0.292642	0.319483	0.292642			-0.998564	5	2	4	Q9EQ06-2 Q9EQ06	Q9EQ06-2 Q9EQ06	Q9EQ06-2 Q9EQ06
O55106	Striatin, calmodulin binding protein	Strn	-0.338804	0.338785	0.254313	0.254313		-0.258468	0.370151	0.293026	0.293026			-0.0803361	3	2	0	O55106 F8WH41	F8WH41 O55106
A0A0R4J0S4	LLGL1 scribble cell polarity complex component	Llgl1	-0.100344	0.434646	0.297468	0.297468		-0.0267878	0.501303	0.293026	0.293026			-0.0735559	2	4	4	Q80Y17 A0A0R4J0S4	Q80Y17 A0A0R4J0S4	Q80Y17 A0A0R4J0S4
Q60675	Laminin, alpha 2	Lama2	-0.0923517	0.519332	0.486309	0.486309		-0.0945722	0.46749	0.293026	0.293026			0.00222051	1	0	1	Q60675		Q60675 A0A087WRP2
Q9Z268	RAS protein activator like 1 (GAP1 like)	Rasal1	0.0167567	0.570504	0.352394	0.352394		-0.0383013	0.480299	0.293026	0.293026			0.055058	4	3	2	Q9Z268 D3Z7V8	Q9Z268	Q9Z268
P62259	Tyrosine 3-monooxygenase/tryptophan 5-monooxygenase activation protein, epsilon polypeptide	Ywhae	0.0638072	0.461944	0.383364	0.383364		0.00430701	0.525324	0.293026	0.293026			0.0595002	3	3	4	D6REF3 P62259 F6WA09	D6REF3 P62259	D6REF3 P62259 F6WA09
O08989	Muscle and microspikes RAS	Mras	-0.241455	0.442839	0.447808	0.442839		-0.307718	0.369635	0.293026	0.293026			0.0662635	5	3	2	D3Z2V6 O08989	D3Z2V6 O08989	D3Z2V6 O08989
Q9DCS3	Mitochondrial trans-2-enoyl-CoA reductase	Mecr	0.384361	0.27521	0.331178	0.27521		0.290772	0.329165	0.293026	0.293026			0.0935891	4	4	4	Q9DCS3 A2A845	Q9DCS3	Q9DCS3
P46471	Proteasome (prosome, macropain) 26S subunit, ATPase 2	Psmc2	0.438644	0.233609	0.401065	0.233609		0.00206705	0.530503	0.293026	0.293026			0.436577	5	4	4	Q8BVQ9 P46471	Q8BVQ9 P46471	Q8BVQ9 P46471
Q8VEH3	ADP-ribosylation factor-like 8A	Arl8a	0.473605	0.120051	0.311894	0.120051		-0.161055	0.358533	0.293026	0.293026			0.63466	0	2	1		Q8VEH3 F6QKK2	Q8VEH3 F6QKK2
Q5XJY5	Archain 1	Arcn1	0.72975	0.0739958	0.267764	0.0739958		-0.0355209	0.506546	0.293026	0.293026			0.765271	1	1	2	Q5XJY5	Q5XJY5	Q5XJY5
Q8R2P8	Lysyl-tRNA synthetase	Kars	0.337368	0.217684	0.363633	0.217684		0.237419	0.293125	0.30907	0.293125			0.0999499	1	0	1	Q8R2P8 Q99MN1		Q8R2P8 Q99MN1
Q9DCL9	Phosphoribosylaminoimidazole carboxylase, phosphoribosylaminoribosylaminoimidazole, succinocarboxamide synthetase	Paics	0.351611	0.109033	0.229151	0.109033		0.162558	0.29333	0.319483	0.29333			0.189054	4	7	6	Q9DCL9 D3Z6P1 D6RCU8	Q9DCL9 D3Z6P1 D6RCU8	Q9DCL9 D3Z6P1 D6RCU8
P63260	actin, gamma, cytoplasmic 1	Actg1	-0.486201	0.166426	0.244282	0.166426		-0.282426	0.298294	0.29382	0.29382			-0.203775	48	21	32	E9Q1F2 P60710 F8WGM8 B1ATY1 P63260 E9Q5F4 G3UZ07 G3UYG0 E9Q606	E9Q1F2 P60710 F8WGM8 B1ATY1 P63260 E9Q5F4 G3UZ07 G3UYG0 E9Q606	E9Q1F2 P60710 F8WGM8 B1ATY1 P63260 E9Q5F4 G3UZ07 G3UYG0 E9Q606
Q9JIY5	HtrA serine peptidase 2	Htra2	0.171881	0.380568	0.401065	0.380568		-0.162905	0.365418	0.29382	0.29382			0.334786	0	1	1		S4R1B3 S4R1A8 F6TCV0 F6XUR8 D3YX27 Q9JIY5	S4R1B3 S4R1A8 F6TCV0 F6XUR8 D3YX27 Q9JIY5
Q9WU78-3	Nodescr	Nodescr	0.440934	0.139871	0.218785	0.139871		-0.0648496	0.467998	0.294218	0.294218			0.505784	3	1	1	Q9WU78-3 Q9WU78 Q9WU78-2	Q9WU78-3 Q9WU78 Q9WU78-2	Q9WU78-3 Q9WU78 Q9WU78-2
Q8CGP2-2	Nodescr	Nodescr	-1.93754	0.0669944	0.0293628	0.0293628	yes	-0.699248	0.294552	0.387302	0.294552		yes	-1.23829	1	1	0	Q8CGP2 Q8CGP2-2	Q8CGP2 Q8CGP2-2
P04919	Solute carrier family 4 (anion exchanger), member 1	Slc4a1	0.8681	0.110571	0.275466	0.110571		0.390369	0.294947	0.346511	0.294947			0.477731	1	1	0	P04919 P04919-2	P04919 P04919-2
Q8CI94	Brain glycogen phosphorylase	Pygb	-0.28971	0.14126	0.213075	0.14126		0.153512	0.295112	0.349217	0.295112			-0.443222	45	6	16	Q8CI94	Q8CI94	Q8CI94
Q9CXP8	Guanine nucleotide binding protein (G protein), gamma 10	Gng10	0.180071	0.323172	0.407976	0.323172		0.188516	0.295112	0.329445	0.295112			-0.00844531	0	3	2		Q9CXP8	Q9CXP8
Q9JIA1	Leucine-rich repeat LGI family, member 1	Lgi1	0.277271	0.1275	0.264062	0.1275		0.139038	0.295112	0.329529	0.295112			0.138233	25	11	10	A0A0G2JFT0 A0A0G2JGB7 A0A0G2JEY8 Q9JIA1 A0A0G2JGE8	A0A0G2JFT0 A0A0G2JGB7 A0A0G2JEY8 Q9JIA1 A0A0G2JGE8	A0A0G2JGB7 Q9JIA1 A0A0G2JGE8 A0A0G2JFT0
Q64332	Synapsin II	Syn2	0.584823	0.0488657	0.132412	0.0488657	yes	0.200045	0.295112	0.314226	0.295112		yes	0.384778	30	19	21	Q64332 Q64332-2	Q64332 Q64332-2 Q8JZP2	Q64332 Q64332-2 Q8JZP2
O08749	Dihydrolipoamide dehydrogenase	Dld	0.0509963	0.511761	0.390822	0.390822		-0.0302054	0.495532	0.296666	0.296666			0.0812017	29	16	18	O08749	O08749	O08749
P48318	Glutamate decarboxylase 1	Gad1	0.131021	0.330939	0.361633	0.330939		0.00120907	0.53032	0.296666	0.296666			0.129811	4	1	2	D3Z1L8 D3Z5S3 P48318 A0A140T8U0	D3Z1L8 D3Z5S3 P48318	D3Z1L8 D3Z5S3 P48318 A0A140T8U0
P31650	Solute carrier family 6 (neurotransmitter transporter, GABA), member 11	Slc6a11	0.121729	0.415195	0.379215	0.379215		0.193307	0.297374	0.316389	0.297374			-0.0715777	24	10	17	P31650	P31650	P31650
Q52L67	Trans-2,3-enoyl-CoA reductase	Tecr	0.797439	0.137155	0.244282	0.137155		0.409536	0.297943	0.359445	0.297943			0.387903	10	1	2	Q52L67 G3UWE1 Q9CY27 A0A1D5RLH3	A0A1D5RLH3 Q52L67 G3UWE1 Q9CY27	Q52L67 G3UWE1 Q9CY27
P61028	RAB8B, member RAS oncogene family	Rab8b	0.0362537	0.534372	0.364278	0.364278		0.0263157	0.497753	0.29801	0.29801			0.00993803	3	3	2	P61028	P61028	P61028
Q99LY9	NADH:ubiquinone oxidoreductase core subunit S5	Ndufs5	0.112696	0.483328	0.424044	0.424044		0.27836	0.298146	0.306859	0.298146			-0.165664	9	6	4	B1ARW4 Q99LY9	B1ARW4 Q99LY9	B1ARW4 Q99LY9
Q9R0P9	Ubiquitin carboxy-terminal hydrolase L1	Uchl1	-0.788577	0.145434	0.343755	0.145434		-0.423919	0.298294	0.317561	0.298294			-0.364658	11	4	4	Q9R0P9	Q9R0P9	Q9R0P9
P14148	Ribosomal protein L7	Rpl7	0.307696	0.253991	0.409775	0.253991		0.247189	0.298294	0.324087	0.298294			0.0605072	13	6	15	P14148 F6XI62	P14148 F6XI62	P14148 F6XI62
Q9JI59	Junction adhesion molecule 2	Jam2	0.47909	0.139871	0.343755	0.139871		0.24156	0.298294	0.376463	0.298294			0.23753	2	1	0	Q9JI59	Q9JI59
H3BJQ7	Peroxiredoxin 5	Prdx5	0.467381	0.0458649	0.199633	0.0458649	yes	0.153497	0.298294	0.34113	0.298294		yes	0.313884	53	32	32	P99029-2 G3UZJ4 P99029 H3BJQ7	P99029-2 G3UZJ4 P99029 H3BJQ7	P99029-2 G3UZJ4 P99029 H3BJQ7
P61971	Nuclear transport factor 2	Nutf2	0.590179	0.110226	0.245887	0.110226		0.269563	0.298294	0.374591	0.298294			0.320615	3	2	3	P61971	P61971	P61971
O88543	COP9 signalosome subunit 3	Cops3	0.310243	0.337743	0.389205	0.337743		-0.337779	0.299028	0.354659	0.299028			0.648022	1	0	1	O88543 F6YCA7		O88543
P62631	Eukaryotic translation elongation factor 1 alpha 2	Eef1a2	-0.538415	0.0810327	0.189153	0.0810327		-0.0657509	0.464912	0.299638	0.299638			-0.472664	3	2	2	P62631	P62631	P62631
Q9JLV5	Cullin 3	Cul3	-0.370247	0.190521	0.199633	0.190521		-0.0805909	0.458556	0.299638	0.299638			-0.289656	6	2	1	E9Q4T8 Q9JLV5 F6UY44	E9Q4T8 Q9JLV5 F6UY44	E9Q4T8 Q9JLV5 F6UY44
P60766-1	Nodescr	Nodescr	0.1334	0.437835	0.423356	0.423356		0.22462	0.311969	0.299638	0.299638			-0.0912199	7	1	2	P60766-1	P60766-1	P60766-1
Q6P5F7	Tweety family member 3	Ttyh3	-0.181287	0.384838	0.340214	0.340214		-0.162947	0.377712	0.299638	0.299638			-0.0183404	2	2	2	Q6P5F7 Q6P5F7-2	Q6P5F7 Q6P5F7-2	Q6P5F7 Q6P5F7-2
E9Q0J5	Kinesin family member 21A	Kif21a	-0.0897166	0.487247	0.345774	0.345774		-0.126202	0.403399	0.299638	0.299638			0.036485	2	0	1	E9Q0J5 Q9QXL2 Q9QXL2-4 F8WGN6 Q9QXL2-3 Q9QXL2-2		E9Q0J5 F8WGN6 Q9QXL2-3 Q9QXL2-2 Q9QXL2 Q9QXL2-4
P17809	Solute carrier family 2 (facilitated glucose transporter), member 1	Slc2a1	0.00859795	0.579439	0.350844	0.350844		-0.0382378	0.471777	0.299638	0.299638			0.0468358	6	3	10	P17809	P17809	P17809
Q9QXY6	EH-domain containing 3	Ehd3	0.242433	0.228555	0.341622	0.228555		-0.0138536	0.515196	0.299638	0.299638			0.256287	3	1	1	Q9QXY6	Q9QXY6	Q9QXY6
Q64471	Glutathione S-transferase, theta 1	Gstt1	0.503096	0.261104	0.437368	0.261104		0.415847	0.299902	0.30907	0.299902			0.0872493	3	2	1	Q64471 D3Z3X5 D3Z5W7	Q64471	Q64471
Q8BMF3	Malic enzyme 3, NADP(+)-dependent, mitochondrial	Me3	0.312387	0.153375	0.282065	0.153375		0.170833	0.300031	0.34385	0.300031			0.141554	3	3	2	Q8BMF3	Q8BMF3	Q8BMF3
P60202	Proteolipid protein (myelin) 1	Plp1	-0.0991857	0.487104	0.375883	0.375883		-0.121725	0.421024	0.300635	0.300635			0.0225391	79	60	60	P60202-2 P60202	P60202-2 P60202	P60202-2 P60202
Q9D394-4	Nodescr	Nodescr	0.0276624	0.566044	0.405981	0.405981		-0.0295047	0.50594	0.300635	0.300635			0.0571671	3	3	3	Q9D394 Q9D394-3 Q9D394-2 Q9D394-4 A0A0G2JFT8	Q9D394 Q9D394-3 Q9D394-2 Q9D394-4 A0A0G2JFT8	Q9D394 Q9D394-3 Q9D394-2 Q9D394-4 A0A0G2JFT8
E9PUD2	Dynamin 1-like	Dnm1l	0.301778	0.14126	0.279479	0.14126		0.028965	0.495532	0.300635	0.300635			0.272813	14	2	8	E9PUD2 Q8K1M6-3 Q8K1M6-4 Q8K1M6 Q8K1M6-2 Q8K1M6-5	E9PUD2 Q8K1M6-3 Q8K1M6 Q8K1M6-5 Q8K1M6-2 Q8K1M6-4	E9PUD2 Q8K1M6-3 Q8K1M6-4 Q8K1M6 Q8K1M6-2 Q8K1M6-5
Q60631	Growth factor receptor bound protein 2	Grb2	0.398589	0.115132	0.276886	0.115132		0.0345003	0.495189	0.300635	0.300635			0.364089	3	2	2	Q60631 Q60631-2 B1AT95 B1AT92	Q60631 Q60631-2 B1AT95 B1AT92	Q60631 Q60631-2 B1AT95 B1AT92
Q61738	Integrin alpha 7	Itga7	0.60235	0.219249	0.351281	0.219249		-0.251767	0.388224	0.300635	0.300635			0.854117	2	0	1	Q61738-3 G3X9Q1 Q61738 Q61738-4 Q61738-2 Q61738-5 Q61738-6		Q61738-3 G3X9Q1 Q61738 Q61738-4 Q61738-2 Q61738-5 Q61738-6
P58281-2	Nodescr	Nodescr	0.00640825	0.583302	0.390822	0.390822		-0.0150191	0.514179	0.300712	0.300712			0.0214274	34	8	13	H7BX01 P58281-2 E0CXD1 P58281 F6U775 P58682	H7BX01 P58281-2 E0CXD1 P58281 F6U775 P58682	H7BX01 P58281-2 E0CXD1 P58281 F6U775 P58682
G3UZJ2	Microtubule-associated protein 2	Map2	-0.0101611	0.583302	0.370521	0.370521		0.333819	0.30168	0.300745	0.300745			-0.34398	0	1	1		G3UZJ2	G3UZJ2
Q9CQ69	Ubiquinol-cytochrome c reductase, complex III subunit VII	Uqcrq	-0.275369	0.35008	0.341622	0.341622		-0.113974	0.45488	0.300745	0.300745			-0.161395	17	9	6	Q9CQ69 I7HPX6	Q9CQ69 I7HPX6	Q9CQ69
P49443	Protein phosphatase 1A, magnesium dependent, alpha isoform	Ppm1a	0.26666	0.217684	0.289103	0.217684		-0.065762	0.455998	0.300745	0.300745			0.332423	2	1	1	P49443	P49443	P49443
G5E8R0	Tropomyosin 1, alpha	Tpm1	0.298006	0.179623	0.2888	0.179623		-0.102827	0.412134	0.300745	0.300745			0.400833	4	1	3	E9Q456 E9Q455 G5E8R2 E9Q453 G5E8R1 S4R261 G5E8R0 E9Q452	E9Q455 G5E8R1 Q8BSH3 E9Q452 F8WID5 E9Q454 G5E8R0 P58771-2 B7ZNL3 P58771	E9Q456 E9Q455 G5E8R2 E9Q453 G5E8R1 S4R261 G5E8R0 E9Q452
Q8R550	SH3-domain kinase binding protein 1	Sh3kbp1	0.437165	0.180397	0.354378	0.180397		-0.0259305	0.511222	0.300745	0.300745			0.463095	1	1	0	Q8R550-4 Q8R550-3 Q8R550 E9Q0C1 Q8R550-5 Q8R550-2	Q8R550-4 Q8R550-7 Q8R550-6 Q8R550-3 Q8R550 B0R0Y8 Q8R550-5 Q8R550-2
Q9JMF3	Guanine nucleotide binding protein (G protein), gamma 13	Gng13	-0.140162	0.376081	0.300798	0.300798		-0.103153	0.400601	0.301495	0.301495			-0.0370089	2	0	1	Q9JMF3		Q9JMF3
Q3TXS7	Proteasome (prosome, macropain) 26S subunit, non-ATPase, 1	Psmd1	0.286472	0.232489	0.350844	0.232489		0.201854	0.310601	0.301495	0.301495			0.0846178	4	2	3	Q3TXS7	Q3TXS7	Q3TXS7
Q6ZPJ3	Ubiquitin-conjugating enzyme E2O	Ube2o	-0.722126	0.120051	0.103939	0.103939		-0.327216	0.302834	0.397898	0.302834			-0.39491	3	0	3	Q6ZPJ3		Q6ZPJ3
P28661	septin 4	Septin4	-0.193204	0.255314	0.320515	0.255314		-0.121515	0.350108	0.303529	0.303529			-0.071689	24	2	6	Q5ND13 P28661-3 Q5ND18 Q5ND09 P28661-4 P28661-6 P28661-2 P28661 P28661-5	Q5ND13 P28661-3 Q5ND18 Q5ND09 P28661-4 P28661-6 P28661-2 P28661 P28661-5	Q5ND13 P28661-3 Q5ND18 Q5ND09 P28661-4 P28661-6 P28661-2 P28661 P28661-5
Q9CQH3	NADH:ubiquinone oxidoreductase subunit B5	Ndufb5	-0.0229285	0.566014	0.350012	0.350012		-0.0306951	0.497457	0.303566	0.303566			0.00776663	14	4	8	D3YX99 F6Y6V5 Q9CQH3 D3Z568 D3Z6W9	D3YX99 F6Y6V5 Q9CQH3 D3Z568 D3Z6W9	D3YX99 F6Y6V5 Q9CQH3 D3Z568 D3Z6W9
Q9Z2Y3-2	Nodescr	Nodescr	0.261701	0.228555	0.310235	0.228555		-0.0636784	0.459955	0.303566	0.303566			0.325379	4	4	4	E9Q0I7 Q9Z2Y3-2 Q9Z2Y3 E9Q0I8 D3Z6A7 Q9Z2Y3-3 D3Z6A8 Q9Z2Y3-4 Q9Z2Y3-5 D3Z6A9 Q3UVL6	E9Q0I7 Q9Z2Y3-2 Q9Z2Y3 E9Q0I8 D3Z6A7 Q9Z2Y3-3 D3Z6A8 Q9Z2Y3-4 Q9Z2Y3-5 D3Z6A9 Q3UVL6	E9Q0I7 Q9Z2Y3-2 Q9Z2Y3 E9Q0I8 D3Z6A7 Q9Z2Y3-3 D3Z6A8 Q9Z2Y3-4 Q9Z2Y3-5 D3Z6A9 Q3UVL6
P47941	V-crk avian sarcoma virus CT10 oncogene homolog-like	Crkl	0.417175	0.0889871	0.218617	0.0889871		-0.00988309	0.518695	0.303566	0.303566			0.427058	1	2	1	P47941	P47941	P47941
P24369	Peptidylprolyl isomerase B	Ppib	0.00846575	0.587044	0.483681	0.483681		-0.439044	0.318	0.303566	0.303566			0.44751	1	3	11	P24369	P24369	P24369
Q3TDK6-2	Nodescr	Nodescr	-0.754966	0.109448	0.199633	0.109448		0.330889	0.303658	0.31069	0.303658			-1.08585	6	3	2	Q3TDK6-2 Q3TDK6-3 Q3TDK6	Q3TDK6-2 Q3TDK6-3 Q3TDK6	Q3TDK6-2 Q3TDK6-3 Q3TDK6
A2AWI7	SH3-domain GRB2-like endophilin B2	Sh3glb2	0.599978	0.167808	0.315357	0.167808		0.336264	0.303891	0.404962	0.303891			0.263714	2	1	0	A2AWI7	A2AWI7
Q6PGJ3	L1 cell adhesion molecule	L1cam	0.255451	0.357964	0.401065	0.357964		0.297147	0.304209	0.340311	0.304209			-0.0416968	19	1	7	A2AFG7 P11627 A2AFG8 Q6PGJ3 B7ZCD3	A2AFG7 P11627 A2AFG8 Q6PGJ3 B7ZCD3	A2AFG7 P11627 A2AFG8 Q6PGJ3 B7ZCD3
P63242	Eukaryotic translation initiation factor 5A	Eif5a	-0.175178	0.473523	0.375883	0.375883		-0.390831	0.304209	0.362464	0.304209			0.215654	6	0	7	Q8BGY2 A0A0A0MQM0 P63242		Q8BGY2 A0A0A0MQM0 P63242
P03921	mitochondrially encoded NADH dehydrogenase 5	mt-Nd5	-0.169438	0.4294	0.338715	0.338715		-0.167306	0.39672	0.304625	0.304625			-0.00213198	1	0	1	P03921		P03921
Q9Z2I9	Succinate-Coenzyme A ligase, ADP-forming, beta subunit	Sucla2	-0.0355706	0.542292	0.340889	0.340889		-0.0513258	0.46732	0.304625	0.304625			0.0157552	61	23	27	Q9Z2I9	Q9Z2I9	Q9Z2I9
Q9R1T4	Septin 6	Septin6	0.313837	0.212226	0.288865	0.212226		-0.0668419	0.463414	0.304625	0.304625			0.380679	12	12	7	Q9R1T4-3 Q9R1T4 Q9R1T4-2 A2A3W1	Q9R1T4-3 Q9R1T4 Q9R1T4-2 A2A3W1	Q9R1T4-3 Q9R1T4 Q9R1T4-2 A2A3W1
Q8VD37-6	Nodescr	Nodescr	0.685691	0.0466151	0.175292	0.0466151	yes	-0.0681629	0.462367	0.304625	0.304625		yes	0.753854	6	0	2	Q8VD37-2 F7CPX0 Q8VD37-8 Q8VD37-4 Q8VD37 Q8VD37-3 Q8VD37-6		Q8VD37-8 Q8VD37 Q8VD37-6 Q8VD37-2 F7CPX0 Q8VD37-4 Q8VD37-3
O88952	Lin-7 homolog C (C. elegans)	Lin7c	-0.0361942	0.544768	0.359641	0.359641		-0.101871	0.403399	0.305232	0.305232			0.0656766	2	0	2	O88952		O88952
A2ASZ8-3	Nodescr	Nodescr	0.154566	0.430826	0.430778	0.430778		-0.17608	0.378696	0.305232	0.305232			0.330646	1	1	1	A2ASZ8-3 A2ASZ8-2 A2ASZ8-4 A2ASZ8 A2ASZ8-5	A2ASZ8-3 A2ASZ8-2 A2ASZ8-4 A2ASZ8 A2ASZ8-5	A2ASZ8-3 A2ASZ8-2 A2ASZ8-4 A2ASZ8 A2ASZ8-5
E0CYM8	Signal-regulatory protein alpha	Sirpa	-3.37239	2.45524e-05	1.78388e-07	1.78388e-07	yes	-0.284176	0.305448	0.326353	0.305448		yes	-3.08821	10	4	4	Q6P6I8 E0CYM8 A0A0R4J1Z7 E9QPT7 A2ANC1	Q6P6I8 E0CYM8 A0A0R4J1Z7 E9QPT7 A2ANC1	Q6P6I8 E0CYM8 A0A0R4J1Z7 E9QPT7 A2ANC1
Q8R1S0	Coenzyme Q6 monooxygenase	Coq6	0.0626671	0.558797	0.516527	0.516527		0.348774	0.329165	0.305483	0.305483			-0.286107	6	0	2	Q8R1S0 D3YW66 D6RG57		Q8R1S0 D3YW66 D6RG57 F6ZE40
D3YUY7	Tripartite motif-containing 3	Trim3	-0.337001	0.15614	0.218785	0.15614		-0.0265307	0.504004	0.305745	0.305745			-0.31047	5	2	1	Q3TDT0 D3YUY7	Q3TDT0 D3YUY7 D3Z7V9	D3Z7V9 Q3TDT0 D3YUY7
K3W4M4	NAD(P)HX dehydratase	Naxd	0.509729	0.0877424	0.202847	0.0877424		0.200561	0.306076	0.373136	0.306076			0.309168	2	1	2	Q9CZ42 K3W4M4 Q9CZ42-2 J3QN06 Q9CZ42-3 J3QMM7	Q9CZ42 K3W4M4 Q9CZ42-2 J3QN06 Q9CZ42-3 J3QMM7	Q9CZ42 K3W4M4 Q9CZ42-2 J3QN06 Q9CZ42-3 J3QMM7
O70318	Erythrocyte membrane protein band 4.1 like 2	Epb41l2	-0.376617	0.211503	0.22217	0.211503		-0.204986	0.343585	0.306859	0.306859			-0.17163	9	6	6	O70318	O70318	O70318
Q8K1M3	Protein kinase, cAMP dependent regulatory, type II alpha	Prkar2a	-0.046396	0.516666	0.343755	0.343755		-0.0857959	0.408693	0.306859	0.306859			0.0393999	14	4	12	A0A0A6YX73 A0A0A6YY28 Q8K1M3 P12367	A0A0A6YX73 A0A0A6YY28 Q8K1M3 P12367	A0A0A6YX73 A0A0A6YY28 Q8K1M3 P12367
Q64487	Protein tyrosine phosphatase, receptor type, D	Ptprd	0.162543	0.389516	0.41181	0.389516		-0.116608	0.411414	0.306859	0.306859			0.279151	1	1	1	Q64487-5 Q64487-9 Q64487-3 E9PVW8 Q64487-11 Q64487-6 E9Q7I7 G3UX60 Q5SPA9 Q64487-2 Q64487-7 Q64487-8 G3UY75 B9EJA3 Q64487-12 G3UWK6 Q64487-10 Q64487-1 Q64487 G3UYU6	Q64487-5 Q64487-9 Q64487-3 E9PVW8 Q64487-11 Q64487-6 E9Q7I7 G3UX60 Q5SPA9 Q64487-2 Q64487-7 Q64487-8 G3UY75 B9EJA3 Q64487-12 G3UWK6 Q64487-10 Q64487-1 Q64487 G3UYU6	Q64487-5 Q64487-9 Q64487-3 E9PVW8 Q64487-11 Q64487-6 E9Q7I7 G3UX60 Q5SPA9 Q64487-2 Q64487-7 Q64487-8 G3UY75 B9EJA3 Q64487-12 G3UWK6 Q64487-10 Q64487-1 Q64487 G3UYU6
P16332	methylmalonyl-Coenzyme A mutase	Mut						0.388174	0.31557	0.306859	0.306859				2	3	2	P16332	P16332	P16332
Q7M729	Sodium channel, type IV, beta	Scn4b	0.198841	0.2459	0.341829	0.2459		0.0428223	0.46994	0.306918	0.306918			0.156019	1	1	1	Q7M729	Q7M729	Q7M729
P23242	Gap junction protein, alpha 1	Gja1						0.418617	0.307863	0.390553	0.307863				11	4	4	P23242	P23242	P23242
Q921H8	Acetyl-Coenzyme A acyltransferase 1A	Acaa1a	-0.442758	0.367175	0.399277	0.367175		0.530033	0.307908	0.333285	0.307908			-0.972791	4	0	3	H3BJZ9 H3BKL5 Q921H8 H3BJC1 H3BKA1		H3BJZ9 H3BKL5 Q921H8 H3BKA1 H3BJC1
Q8C845	EF hand domain containing 2	Efhd2	-0.08961	0.503022	0.436827	0.436827		-0.161781	0.387136	0.307945	0.307945			0.0721706	3	6	4	Q9D8Y0 Q8C845	Q9D8Y0 Q8C845 Q9D4J1	Q9D8Y0 Q8C845
Q9D2N4	Dystrobrevin alpha	Dtna	-0.187055	0.43146	0.410702	0.410702		-0.255617	0.348575	0.308074	0.308074			0.0685622	2	1	2	Q9D2N4-4 Q9D2N4-3 Q9D2N4-7 Q9D2N4 Q9D2N4-2 Q8CFR5	Q9D2N4-4 Q9D2N4-3 Q9D2N4-7 Q9D2N4 Q9D2N4-2 Q8CFR5	Q9D2N4-4 Q9D2N4-3 Q9D2N4-7 Q9D2N4 Q9D2N4-2 Q8CFR5 Q9D2N4-5 Q9D2N4-6
P43277	H1.3 linker histone, cluster member	Hist1h1d	-1.91628	0.0171553	0.0804672	0.0171553	yes	0.157944	0.432982	0.308173	0.308173		yes	-2.07422	2	1	0	P43277	P43277
Q9JII6	Aldo-keto reductase family 1, member A1 (aldehyde reductase)	Akr1a1	-0.110061	0.505205	0.391047	0.391047		-0.215211	0.380086	0.308173	0.308173			0.10515	5	3	4	Q9JII6 B1AXW3	Q9JII6	Q9JII6 B1AXW3
Q3UKW2	Calmodulin 1	Calm1	0.0254042	0.571431	0.366236	0.366236		-0.123247	0.419399	0.308173	0.308173			0.148651	7	0	2	P62204 Q3UKW2 P20801		P62204 Q3UKW2
O70451	Solute carrier family 16 (monocarboxylic acid transporters), member 7	Slc16a7	-1.04638	0.184373	0.291516	0.184373		-0.531657	0.336965	0.30844	0.30844			-0.51472	1	1	0	O70451	O70451
P25444	Ribosomal protein S2	Rps2	0.662771	0.141666	0.278246	0.141666		0.26587	0.351435	0.30844	0.30844			0.3969	7	1	7	E9Q1N8 D3YVC1 A0A140T8L5 P25444 D3YWJ3	D3YVC1 P25444 D3YWJ3	E9Q1N8 D3YVC1 A0A140T8L5 P25444 D3YWJ3
Q9Z2Q6	Septin 5	Septin5	0.160303	0.445211	0.447702	0.445211		0.286244	0.309254	0.316175	0.309254			-0.125942	39	11	15	Q9Z2Q6	Q9Z2Q6	Q9Z2Q6
E9PXQ7	Protocadherin 10	Pcdh10	0.446339	0.195952	0.39232	0.195952		0.271105	0.309459	0.367028	0.309459			0.175234	1	2	0	E9PXQ7 E9PX28 Q6P0A6 Q925I8	E9PXQ7 E9PX28 Q6P0A6 Q925I8
Q9D0L7	Armadillo repeat containing 10	Armc10	-0.0764557	0.47476	0.308642	0.308642		0.167511	0.310083	0.358253	0.310083			-0.243967	3	2	1	D3Z5T2 Q9D0L7 Q9D0L7-2	Q9D0L7 Q9D0L7-2	Q9D0L7 Q9D0L7-2
P21995	Embigin	Emb	0.135202	0.333016	0.354378	0.333016		0.138002	0.310601	0.364241	0.310601			-0.00279959	1	2	1	P21995	P21995	P21995
Q80U78	Pumilio RNA-binding family member 1	Pum1	-0.281566	0.267626	0.226733	0.226733		-0.0756925	0.462434	0.31069	0.31069			-0.205874	2	2	0	Q80U58-3 F6YD01 Q80U58-2 Q3TQ29 Q3UR91 Q3TTW5 Q80U58 E9Q6M7 Q80U78-2 Q80U78 Q80U78-3	Q80U58-3 F6YD01 Q80U58-2 Q3TQ29 Q3UR91 Q3TTW5 Q80U58 E9Q6M7 Q80U78-2 Q80U78 Q80U78-3
Q99MK8	G protein-coupled receptor kinase 2	Grk2	-0.321147	0.22227	0.189481	0.189481		-0.144131	0.38332	0.31069	0.31069			-0.177016	3	4	2	Q7TS64 Q99MK8 Q8BVT9 E9PW16 Q3UYH7 F6QY34 E9Q419	Q7TS64 Q99MK8 Q8BVT9 E9PW16 Q3UYH7 F6QY34	Q7TS64 Q99MK8
P62192	Protease (prosome, macropain) 26S subunit, ATPase 1	Psmc1	0.475334	0.0944282	0.273997	0.0944282		0.186585	0.315961	0.31069	0.31069			0.288749	2	1	4	P62192	P62192	P62192
P54071	Isocitrate dehydrogenase 2 (NADP+), mitochondrial	Idh2						-0.459631	0.31072	0.374267	0.31072				5	5	5	P54071 A0A0U1RP68 D6RIL6	P54071 A0A0U1RP68 D6RIL6	P54071 A0A0U1RP68 D6RIL6
Q80TJ1	Ca2+-dependent secretion activator	Cadps	0.206662	0.356349	0.391047	0.356349		-0.0907254	0.451819	0.310749	0.310749			0.297387	3	5	3	Q80TJ1-4 J3QJW3 Q80TJ1-2 Q80TJ1 K4DI76	Q80TJ1-4 Q80TJ1 K4DI76 J3QJW3 Q80TJ1-2	Q80TJ1-4 Q80TJ1 J3QJW3 Q80TJ1-2 K4DI76
Q9Z2I8	Succinate-Coenzyme A ligase, GDP-forming, beta subunit	Suclg2						-0.6876	0.311042	0.314226	0.311042				0	1	3		Q9Z2I8-2 Q9Z2I8	Q9Z2I8-2 Q9Z2I8
A0A0R4J2B2	Potassium channel tetramerisation domain containing 12	Kctd12	0.0698309	0.524513	0.451361	0.451361		0.252786	0.31114	0.330059	0.31114			-0.182956	3	0	1	A0A0R4J2B2 Q6WVG3		A0A0R4J2B2 Q6WVG3
P02463	Collagen, type IV, alpha 1	Col4a1	-0.112531	0.522008	0.391047	0.391047		-0.460014	0.311793	0.377918	0.311793			0.347483	6	1	1	P02463 A0A1B0GRC0 A0A1B0GSI7 Q63ZW6 F7CK55	P02463 A0A1B0GRC0 A0A1B0GSI7	P02463 A0A1B0GRC0 A0A1B0GSI7
Q61990	Poly(rC) binding protein 2	Pcbp2						-0.277546	0.382285	0.311889	0.311889				1	1	2	Q61990 Q61990-3 Q61990-2	Q61990 Q61990-3 Q61990-2	Q61990 Q61990-3 Q61990-2
A2AGI2	Neuroligin 3	Nlgn3	0.144078	0.426613	0.400636	0.400636		0.225978	0.312807	0.392188	0.312807			-0.0819005	6	4	4	A2AGI2 A2AGI3 Q8BYM5	A2AGI2 A2AGI3 Q8BYM5	A2AGI2 A2AGI3 Q8BYM5 A2AGI0
P97450	ATP synthase, H+ transporting, mitochondrial F0 complex, subunit F	Atp5j	-0.495835	0.108561	0.182759	0.108561		-0.19697	0.326118	0.312832	0.312832			-0.298865	3	4	3	P97450 E9QAD6	P97450	P97450 E9QAD6
Q91W53	Golgi autoantigen, golgin subfamily a, 7	Golga7	0.022003	0.569613	0.348276	0.348276		-0.0114983	0.518695	0.312832	0.312832			0.0335013	0	1	2		Q91W53	Q91W53
Q9CQF7	Prefoldin 1	Pfdn1	0.0201163	0.566044	0.375123	0.375123		-0.0268075	0.497753	0.312832	0.312832			0.0469238	2	2	2	Q9CQF7 Q9CWM4	Q9CQF7 Q9CWM4	Q9CQF7 Q9CWM4
G3XA53	Oligodendrocyte myelin glycoprotein	Omg	0.0432322	0.537516	0.388293	0.388293		-0.00472695	0.5269	0.312832	0.312832			0.0479592	13	4	11	Q63912 G3XA53	Q63912 G3XA53	Q63912 G3XA53
Q80UG5	Septin 9	Septin9	0.145841	0.366639	0.370521	0.366639		-0.0178582	0.511222	0.312832	0.312832			0.163699	7	5	1	A2A6U5 Q80UG5-3 Q80UG5 A2A6U3 Q80UG5-2 A8Y5D3	A2A6U5 Q80UG5-3 Q80UG5 A2A6U3 Q80UG5-2 A8Y5D3	A2A6U5 A8Y5D3 Q80UG5-3 Q80UG5 A2A6U3 Q80UG5-2
D3YTU0	Vesicle-associated membrane protein 1	Vamp1						0.678548	0.313255	0.312832	0.312832				1	3	0	A0A0N4SUV3 D3YTU0 Q62442 Q62442-2	A0A0N4SUV3 D3YTU0 Q62442 Q62442-2
Q68FF6	GIT ArfGAP 1	Git1	-0.648169	0.204654	0.400636	0.204654		-0.403699	0.313255	0.412134	0.313255			-0.244471	9	6	1	Q68FF6 Q5F258 E9PVA6 F6U8T2 Q80XR8 Q9JLQ2 J3QK07 F7BIK4 D3Z1I2 F6WV69 D3Z409	Q68FF6 Q5F258 F6WV69 E9PVA6 Q80XR8 Q9JLQ2 D3Z409 J3QK07 F7BIK4 D3Z1I2	Q68FF6 Q5F258
P60879	Synaptosomal-associated protein 25	Snap25	0.0131199	0.576236	0.356173	0.356173		0.173622	0.313255	0.362464	0.313255			-0.160502	9	4	2	P60879 P60879-2	P60879	P60879
Q9Z1P6	NADH:ubiquinone oxidoreductase subunit A7	Ndufa7	0.53547	0.159636	0.268742	0.159636		0.28534	0.313255	0.393274	0.313255			0.25013	12	7	7	Q9Z1P6	Q9Z1P6	Q9Z1P6
Q68FG2	Spectrin beta, non-erythrocytic 2	Sptbn2	0.292486	0.216253	0.341829	0.216253		0.189596	0.313938	0.362464	0.313938			0.10289	89	31	39	Q68FG2	Q68FG2	Q68FG2
O88741	Ganglioside-induced differentiation-associated-protein 1	Gdap1						0.368917	0.313938	0.344435	0.313938				5	0	2	O88741 O88741-2		O88741
Q8CGP7	H2A clustered histone 15	H2ac15	-2.29719	0.0256401	0.00224627	0.00224627	yes	-0.599416	0.314209	0.47621	0.314209		yes	-1.69778	2	1	1	Q8BFU2 P22752 Q8CGP5 Q8CGP7 Q8CGP6	Q8BFU2 P22752 Q8CGP5 Q8CGP7 Q8CGP6	Q8CGP7
Q9DB77	Ubiquinol cytochrome c reductase core protein 2	Uqcrc2	-0.0353029	0.55399	0.363633	0.363633		-0.0235484	0.509585	0.314226	0.314226			-0.0117544	27	20	20	Q9DB77 A0A140LI98	Q9DB77 A0A140LI98	Q9DB77 A0A140LI98
P63141	Potassium voltage-gated channel, shaker-related subfamily, member 2	Kcna2	0.0829765	0.481313	0.377568	0.377568		0.0451432	0.485069	0.314226	0.314226			0.0378333	2	2	0	P63141	P63141
P63213	Guanine nucleotide binding protein (G protein), gamma 2	Gng2	0.0882703	0.430824	0.376432	0.376432		0.0316498	0.490315	0.314226	0.314226			0.0566206	12	4	2	P63213	P63213	P63213
P63101	Tyrosine 3-monooxygenase/tryptophan 5-monooxygenase activation protein, zeta polypeptide	Ywhaz	0.0980793	0.376519	0.389915	0.376519		0.0218465	0.497457	0.314226	0.314226			0.0762328	21	16	21	D3YXN6 D3YXF4 P63101 D3YW45	D3YXN6 D3YXF4 P63101 D3YW45	D3YXN6 D3YXF4 P63101 D3YW45
Q9CR68	Ubiquinol-cytochrome c reductase, Rieske iron-sulfur polypeptide 1	Uqcrfs1	0.124324	0.396832	0.429748	0.396832		0.0231993	0.506295	0.314226	0.314226			0.101125	26	7	11	Q9CR68	Q9CR68	Q9CR68
Q62178	Sema domain, immunoglobulin domain (Ig), transmembrane domain (TM) and short cytoplasmic domain, (semaphorin) 4A	Sema4a	0.208522	0.255728	0.329873	0.255728		0.00407137	0.5269	0.314226	0.314226			0.204451	2	2	1	D3Z336 D3YVM6 D3YUM4 D3YZ30 V9GXH9 V9GXF5 Q62178	D3Z336 D3YVM6 D3YUM4 D3YZ30 V9GXH9 V9GXF5 Q62178	D3Z336 D3YVM6 D3YUM4 D3YZ30 V9GXH9 V9GXF5 Q62178
Q3USB7	Phospholipase C-like 1	Plcl1	0.104734	0.519513	0.472177	0.472177		-0.252408	0.377712	0.314226	0.314226			0.357142	1	1	0	Q3USB7	Q3USB7
P17183	Enolase 2, gamma neuronal	Eno2						-0.246513	0.328834	0.314226	0.314226				24	13	16	D3Z6E4 A0A0N4SUX5 P17183 D3YVD3 A0A0N4SUI6 A0A0N4SUW8 D3Z2S4	D3Z6E4 A0A0N4SUX5 P17183 D3YVD3 A0A0N4SUI6 A0A0N4SUW8 D3Z2S4	D3YVD3 A0A0N4SUI6 D3Z6E4 A0A0N4SUX5 A0A0N4SUW8 P17183 D3Z2S4
Q9EP89	Lactamase, beta	Lactb						0.426965	0.317659	0.314226	0.314226				2	0	2	Q9EP89		Q9EP89
Q8BI72	CDKN2A interacting protein	Cdkn2aip	0.96974	0.0367636	0.120427	0.0367636	yes	0.262009	0.314364	0.39908	0.314364		yes	0.707731	0	1	1		Q8BI72	Q8BI72
Q99JY0	Hydroxyacyl-CoA dehydrogenase trifunctional multienzyme complex subunit beta	Hadhb	0.376396	0.427036	0.517433	0.427036		-0.586742	0.314729	0.399668	0.314729			0.963138	3	3	7	Q99JY0 D3YXU1	Q99JY0 D3YXU1	Q99JY0 D3YXU1
Q99LP6	GrpE-like 1, mitochondrial	Grpel1						-0.41324	0.314729	0.366592	0.314729				1	2	2	Q99LP6	Q99LP6	Q99LP6
P54830	Protein tyrosine phosphatase, non-receptor type 5	Ptpn5	0.252389	0.241479	0.41181	0.241479		0.17849	0.314758	0.381022	0.314758			0.0738988	5	1	0	P54830 P54830-2 P54830-3 P54830-4	P54830 P54830-2
O70194	Eukaryotic translation initiation factor 3, subunit D	Eif3d	-1.22953	0.210939	0.342394	0.210939		-0.770548	0.31557	0.332446	0.31557			-0.458986	11	6	7	O70194	O70194	O70194
B2RWC4	Leucine rich repeat containing 73	Lrrc73	0.309026	0.338439	0.402086	0.338439		0.315863	0.31557	0.463719	0.31557			-0.00683682	0	1	1		B2RWC4	B2RWC4
Q8R4U7	Leucine zipper protein 1	Luzp1	0.515129	0.216253	0.354378	0.216253		0.325941	0.31557	0.383872	0.31557			0.189188	2	0	1	Q8R4U7 F6XG76		Q8R4U7
B1AXZ5	ELAV like RNA binding protein 1	Elavl2	0.3594	0.261104	0.389205	0.261104		0.27592	0.315792	0.340311	0.315792			0.0834801	1	0	2	B1AXZ5 B1AXZ4 B1AXZ6 B1AXZ3		B1AXZ5 B1AXZ4 B1AXZ6 B1AXZ3
Q68FH0	Plakophilin 4	Pkp4	0.2136	0.401964	0.430778	0.401964		0.291991	0.315961	0.427239	0.315961			-0.0783903	2	0	1	A2AS47 Q68FH0-2 A2AS44 A2AS45 Q68FH0		Q68FH0-2 A2AS44 A2AS45 Q68FH0
Q9R1V7	A disintegrin and metallopeptidase domain 23	Adam23	-1.08596	0.137981	0.403378	0.137981		0.282425	0.414017	0.316175	0.316175			-1.36838	12	3	6	Q9R1V7-3 Q9R1V7-2 Q9R1V7-4 Q5SRA0 Q9R1V7	Q9R1V7-3 Q9R1V7-2 Q9R1V7-4 Q5SRA0 Q9R1V7	Q9R1V7-3 Q9R1V7-2 Q9R1V7-4 Q5SRA0 Q9R1V7
P62317	Small nuclear ribonucleoprotein D2	Snrpd2	-0.827724	0.106834	0.192144	0.106834		-0.22008	0.39336	0.316175	0.316175			-0.607643	3	1	1	P62317	P62317	P62317
Q3UHL1	CaM kinase-like vesicle-associated	Camkv	-0.208753	0.253991	0.244282	0.244282		0.0112029	0.516806	0.316175	0.316175			-0.219955	4	1	5	A0A0A6YW88 Q3UHL1	A0A0A6YW88 Q3UHL1	A0A0A6YW88 Q3UHL1
Q9QZE5	Coatomer protein complex, subunit gamma 1	Copg1	0.761024	0.166409	0.341829	0.166409		0.322875	0.357682	0.316175	0.316175			0.438149	1	0	1	Q9QZE5		Q9QZE5
Q8C8N2	Suppressor of cancer cell invasion	Scai	-0.249578	0.326481	0.327791	0.326481		0.240033	0.317026	0.327859	0.317026			-0.489611	2	1	0	Q8C8N2 A0A0N4SVJ6 Q8C8N2-2	Q8C8N2
Q924Z4	Ceramide synthase 2	Cers2	1.56163	0.230717	0.346406	0.230717		-1.03656	0.317026	0.420976	0.317026			2.5982	1	0	2	Q924Z4		Q924Z4 D3Z4M2 D3Z0Z2 D3YTM0
Q3TYT1	Demethyl-Q 7	Coq7	0.10208	0.476002	0.531063	0.476002		0.215917	0.317316	0.330059	0.317316			-0.113837	1	1	1	A0A140LIF0 Q3TYT1 P97478	A0A140LIF0 Q3TYT1 P97478	A0A140LIF0 Q3TYT1 P97478
Q8C0M9	Asparaginase like 1	Asrgl1	-0.141543	0.409612	0.331331	0.331331		-0.197455	0.317316	0.326353	0.317316			0.0559127	2	2	1	Q8C0M9	Q8C0M9	Q8C0M9
P35979	Ribosomal protein L12	Rpl12						-0.610482	0.317316	0.385585	0.317316				1	3	13	P35979	P35979	P35979 F8VQK7
P43274	H1.4 linker histone, cluster member	Hist1h1e	-1.68629	0.0053038	0.00166872	0.00166872	yes	0.235254	0.339608	0.317376	0.317376		yes	-1.92155	18	18	13	P43274	P43274	P43274
P17426	Adaptor-related protein complex 2, alpha 1 subunit	Ap2a1	0.592429	0.100733	0.181497	0.100733		0.192379	0.358533	0.317376	0.317376			0.40005	21	10	9	P17426-2 P17426 A0A140LIG7	P17426-2 P17426 A0A140LIG7	P17426-2 P17426 A0A140LIG7
A2AG50	MAP7 domain containing 2	Map7d2	0.519296	0.188347	0.354486	0.188347		-0.0222425	0.516032	0.317376	0.317376			0.541538	0	1	1		A2AG50	A2AG50
Q80TY0	Formin binding protein 1	Fnbp1	0.148414	0.419576	0.448418	0.419576		0.218972	0.317406	0.329928	0.317406			-0.070558	1	0	1	Q80TY0-3 Q80TY0-4 A2AQ43 A2AQ44 A2AQ45 Q80TY0-5 A2AQ42 Q80TY0 A2AQ41 Q80TY0-2		Q80TY0-3 Q80TY0-4 A2AQ43 A2AQ44 A2AQ45 Q80TY0-5 A2AQ42 Q80TY0 A2AQ41 Q80TY0-2
Q6EDY6	Capping protein regulator and myosin 1 linker 1	Lrrc16a	0.147444	0.415195	0.383364	0.383364		0.213204	0.317406	0.400694	0.317406			-0.0657598	1	1	0	Q6EDY6-3 D3Z030 Q6EDY6 F7AI27	Q6EDY6-3 D3Z030 Q6EDY6 F7AI27
Q9JKF1	IQ motif containing GTPase activating protein 1	Iqgap1	-0.411865	0.311155	0.250817	0.250817		-0.373442	0.317406	0.382341	0.317406			-0.0384232	0	1	2		Q9JKF1 A0A0U1RNG5	Q9JKF1 A0A0U1RNG5
P61021	RAB5B, member RAS oncogene family	Rab5b	0.154409	0.414249	0.357417	0.357417		-0.118275	0.42031	0.317561	0.317561			0.272684	5	3	3	P61021	P61021	P61021
K3W4S6	Glycogenin	Gyg	0.0854444	0.540037	0.466318	0.466318		-0.255946	0.382285	0.317561	0.317561			0.34139	0	1	1		K3W4S6 V9GX26 Q9R062	K3W4S6 V9GX26 Q9R062
Q61029-4	Nodescr	Nodescr	0.310908	0.227506	0.325173	0.227506		0.204962	0.317659	0.464155	0.317659			0.105946	1	3	3	Q61029 Q61029-4 Q61029-3 Q61029-2	Q61029 Q61033 Q61029-4 Q61033-2 Q61029-3 Q61029-2	Q61029 Q61033 Q61029-4 Q61033-2 Q61029-3 Q61029-2
Q8BNY6	Neuronal calcium sensor 1	Ncs1	0.24401	0.26817	0.363633	0.26817		-0.0332721	0.499453	0.31779	0.31779			0.277282	3	0	2	Q8BNY6 A0A0A6YY43		Q8BNY6 A0A0A6YY43
P68040	Receptor for activated C kinase 1	Gnb2l1	-0.323605	0.243283	0.339903	0.243283		-0.0848143	0.458566	0.31788	0.31788			-0.23879	5	2	5	P68040	P68040	P68040
Q6P1F6	Protein phosphatase 2, regulatory subunit B, alpha	Ppp2r2a	0.225308	0.311406	0.369736	0.311406		-0.109025	0.432982	0.31788	0.31788			0.334333	3	1	1	Q6P1F6	Q6P1F6	Q6P1F6
Q8BH24	Transmembrane 9 superfamily member 4	Tm9sf4	0.82124	0.20082	0.347872	0.20082		-0.0741668	0.507033	0.31788	0.31788			0.895407	2	1	1	Q8BH24	Q8BH24	Q8BH24
Q9ERS2	NADH:ubiquinone oxidoreductase subunit A13	Ndufa13	0.0313612	0.56744	0.495529	0.495529		0.239425	0.317958	0.380685	0.317958			-0.208064	34	19	18	Q9ERS2	Q9ERS2	Q9ERS2
O54988	STE20-like kinase	Slk	0.238705	0.309738	0.369736	0.309738		0.213918	0.317958	0.393274	0.317958			0.0247868	4	0	2	O54988-2 O54988		O54988-2 O54988
Q62261	Spectrin beta, non-erythrocytic 1	Sptbn1	0.281089	0.208588	0.327791	0.208588		0.171772	0.317958	0.361156	0.317958			0.109317	150	64	63	Q62261 A0A0A0MQG2 Q62261-2	Q62261 A0A0A0MQG2 Q62261-2	Q62261 A0A0A0MQG2 Q62261-2
F8WIS9	Calcium/calmodulin-dependent protein kinase II alpha	Camk2a	0.429542	0.195687	0.341829	0.195687		0.249882	0.317958	0.442231	0.317958			0.179661	62	44	48	P11798 F8WIS9 D3Z7K9 F8WHB5 P11798-2 F6WHR9	P11798 F8WHB5 P11798-2 F8WIS9 D3Z7K9 F6WHR9	P11798 F8WHB5 P11798-2 F8WIS9 D3Z7K9 F6WHR9
P70168	Karyopherin (importin) beta 1	Kpnb1	0.67541	0.0886788	0.153734	0.0886788		0.254318	0.317958	0.395898	0.317958			0.421092	9	4	5	P70168	P70168	P70168
Q9DCF9	Signal sequence receptor, gamma	Ssr3	0.889103	0.120051	0.0821113	0.0821113		0.385247	0.317958	0.456763	0.317958			0.503856	3	1	1	Q9DCF9-2 Q9DCF9	Q9DCF9-2 Q9DCF9	Q9DCF9-2 Q9DCF9
P30115	Glutathione S-transferase, alpha 3	Gsta3						-1.11193	0.317958	0.340311	0.317958				0	3	10		P13745 D3Z6A6 P10648 A0A087WQI6 P30115 D3YZV3	A0A087WQI6 P30115
P48453	Protein phosphatase 3, catalytic subunit, beta isoform	Ppp3cb	0.314533	0.118993	0.244282	0.118993		0.134155	0.318	0.362464	0.318			0.180378	1	3	2	E0CZ78 P48453-2 G3X8U7 P48453	E9Q6P2 E0CZ78 P48453-2 G3X8U7 P48453	E0CZ78 P48453-2 G3X8U7 P48453 E9Q6P2
P62878	Ring-box 1	Rbx1	-0.322465	0.238196	0.218785	0.218785		0.217046	0.318082	0.401588	0.318082			-0.539511	1	1	0	P62878	P62878
Q9Z0P4	Paralemmin	Palm	0.317364	0.16193	0.264062	0.16193		0.00743181	0.523173	0.319046	0.319046			0.309932	6	5	4	Q9Z0P4 Q9Z0P4-2	Q9Z0P4 Q9Z0P4-2	Q9Z0P4 Q9Z0P4-2
E9Q401	Ryanodine receptor 2, cardiac	Ryr2	-0.46267	0.352812	0.517433	0.352812		0.362808	0.375346	0.319083	0.319083			-0.825478	15	3	7	E9Q401 F6U7V1	E9Q401 F6U7V1	E9Q401 A2AGL3-2 F6U7V1 A0A140LJF7 E9PW34 A0A140LJK7 A2AGL3
G5E8E0	Regulator of G-protein signaling 17	Rgs17	0.180279	0.326481	0.383364	0.326481		0.000747082	0.5313	0.319083	0.319083			0.179532	1	1	0	Q9QZB0 G5E8E0	Q9QZB0 G5E8E0
Q9QYA2	Translocase of outer mitochondrial membrane 40	Tomm40	-0.0130211	0.582884	0.407084	0.407084		0.300437	0.319106	0.346621	0.319106			-0.313458	2	0	2	Q9QYA2		Q9QYA2
P12849	Protein kinase, cAMP dependent regulatory, type I beta	Prkar1b	0.136495	0.392105	0.390988	0.390988		0.0157184	0.514512	0.319282	0.319282			0.120776	2	1	1	P12849 D3Z0V6	P12849 D3Z0V6	P12849 D3Z0V6
B0V2N1	Protein tyrosine phosphatase, receptor type, S	Ptprs	0.0264721	0.55816	0.351281	0.351281		0.0295616	0.495952	0.319472	0.319472			-0.00308952	5	4	4	B0V2N1-2 B0V2N1 B0V2N1-3 B0V2N1-6 B0V2N1-4 B0V2N1-5	B0V2N1-2 B0V2N1 B0V2N1-3 B0V2N1-6 B0V2N1-4 B0V2N1-5	B0V2N1-2 B0V2N1 B0V2N1-3 B0V2N1-6 B0V2N1-4 B0V2N1-5
P35802	glycoprotein m6a	Gpm6a	-0.120476	0.389626	0.289103	0.289103		0.00616282	0.524359	0.319483	0.319483			-0.126639	9	7	10	P35802	P35802	P35802
A2AMH5	Solute carrier family 44, member 1	Slc44a1	0.00469931	0.585407	0.356173	0.356173		0.0675904	0.458566	0.319483	0.319483			-0.0628911	8	2	1	Q6X893-2 A2AMH4 A2AMH3 A2AMH5 Q6X893 A2AMH8	Q6X893-2 A2AMH4 A2AMH3 A2AMH5 Q6X893	Q6X893-2 A2AMH4 A2AMH3 A2AMH5 Q6X893
A2AI21	Glutamate receptor, ionotropic, NMDA1 (zeta 1)	Grin1	0.195493	0.391101	0.472177	0.391101		-0.0400362	0.502619	0.319483	0.319483			0.23553	2	1	0	A2AI16 A2AI20 A2AI21 P35438 A2AI14 P35438-2 A2AI17 A2AI19	A2AI21 P35438 A2AI14 A2AI17
Q6P1J1	Collapsin response mediator protein 1	Crmp1	0.292453	0.289709	0.401065	0.289709		-0.00267354	0.53032	0.319483	0.319483			0.295127	1	1	1	Q6P1J1 Q71H75	Q6P1J1 Q71H75	Q6P1J1 Q71H75
Q61187	Tumor susceptibility gene 101	Tsg101	0.426516	0.0568953	0.192144	0.0568953		0.0256745	0.497457	0.319483	0.319483			0.400841	1	2	2	Q61187 A0A1B0GS09	Q61187 A0A1B0GS09	Q61187 A0A1B0GS09
Q920M7	Synaptotagmin XVII	Syt17	0.362329	0.326481	0.41181	0.326481		0.340142	0.320616	0.404962	0.320616			0.0221869	1	1	0	A0A140LJ89 A0A0N4SVG2 A0A0N4SV78 Q920M7	A0A140LJ89 A0A0N4SVG2 A0A0N4SV78 Q920M7
Q6PFD5	DLG associated protein 3	Dlgap3	-0.102392	0.481313	0.343755	0.343755		-0.108278	0.433616	0.320778	0.320778			0.00588615	5	4	1	B1AS06 Q6PFD5	B1AS06 Q6PFD5	B1AS06 Q6PFD5
Q8C266	RAB5C, member RAS oncogene family	Rab5c	0.270237	0.233609	0.340214	0.233609		0.17916	0.321404	0.393274	0.321404			0.091077	5	7	5	P35278 Q8C266	P35278 Q8C266	P35278 Q8C266
Q8VDP4	Cell cycle activator and apoptosis regulator 2	Ccar2	-0.0971335	0.502653	0.341829	0.341829		0.222838	0.348489	0.322048	0.322048			-0.319971	5	4	1	Q8VDP4	Q8VDP4	Q8VDP4
E9Q284	Coilin	Coil	-0.39551	0.302165	0.343755	0.302165		-0.00283301	0.53032	0.323033	0.323033			-0.392677	2	1	0	E9Q284 Q5SU73	E9Q284 Q5SU73
P38647	heat shock protein 9	Hspa9	-0.118506	0.463179	0.354378	0.354378		-0.0466374	0.494742	0.323033	0.323033			-0.0718687	51	27	36	P38647	P38647	P38647
Q8CAQ8-5	Nodescr	Nodescr	-0.014254	0.582884	0.434416	0.434416		-0.125569	0.444226	0.323033	0.323033			0.111315	7	1	1	Q8CAQ8-5 Q8CAQ8 Q8CAQ8-2	Q8CAQ8-5 Q8CAQ8 Q8CAQ8-2	Q8CAQ8-5 Q8CAQ8 Q8CAQ8-2
P55258	RAB8A, member RAS oncogene family	Rab8a	0.16024	0.327861	0.387766	0.327861		-0.0119329	0.516032	0.323033	0.323033			0.172173	5	2	1	P55258	P55258	P55258
Q8BGC4	Zinc binding alcohol dehydrogenase, domain containing 2	Zadh2	0.0601278	0.539022	0.400636	0.400636		-0.123384	0.432402	0.323033	0.323033			0.183512	2	0	3	Q8BGC4		Q8BGC4
P84089	ERH mRNA splicing and mitosis factor	Erh	0.192223	0.43574	0.436163	0.43574		0.000104415	0.532456	0.323033	0.323033			0.192119	2	1	0	G3UW85 P84089	P84089
Q8BL86	Metallo-beta-lactamase domain containing 2	Mblac2	0.445622	0.222219	0.36225	0.222219		0.210249	0.373827	0.323033	0.323033			0.235373	2	1	3	Q8BL86	Q8BL86	Q8BL86
P06797	Cathepsin L	Ctsl	0.096925	0.524513	0.553444	0.524513		-0.234141	0.382285	0.323033	0.323033			0.331066	1	1	2	P06797	P06797	P06797
Q91VT4	Carbonyl reductase 4	Cbr4	0.516234	0.318563	0.439426	0.318563		0.0485491	0.512598	0.323033	0.323033			0.467685	1	0	1	D3Z6C4 Q91VT4		D3Z6C4 Q91VT4
P24549	Aldehyde dehydrogenase family 1, subfamily A1	Aldh1a1						-0.311562	0.370034	0.323033	0.323033				3	4	11	P24549	P24549	P24549 O35945
Q9DCW5	Cytochrome c oxidase subunit 6A1	Cox6a1	0.0772557	0.561366	0.416385	0.416385		0.259212	0.41816	0.323304	0.323304			-0.181956	21	1	11	P43024 Q9DCW5	P43024 Q9DCW5	P43024 Q9DCW5
Q9DBG3-2	Nodescr	Nodescr	0.60407	0.0256401	0.086865	0.0256401	yes	0.0791904	0.424529	0.323934	0.323934		yes	0.524879	24	19	14	Q9DBG3-2 H3BIY9 H3BKM0 Q9DBG3 Q5SWR0 H3BJ06	Q9DBG3-2 H3BIY9 H3BKM0 Q9DBG3 Q5SWR0 H3BJ06	Q9DBG3-2 H3BIY9 H3BKM0 Q9DBG3
D3YWQ0	Diacylglycerol kinase, iota	Dgki	0.0944404	0.464636	0.354249	0.354249		0.179467	0.323989	0.381022	0.323989			-0.085027	1	1	0	S4R2G0 D3Z519 S4R215 D3Z2W1 D3YWQ0	D3Z519 D3Z2W1 D3YWQ0
P61082	Ubiquitin-conjugating enzyme E2M	Ube2m	-0.30545	0.300514	0.305411	0.300514		-0.256118	0.326118	0.324087	0.324087			-0.0493329	2	0	2	F6WMC0 P61082 G5E919 F7CDT0		F6WMC0 P61082 G5E919 F7CDT0
Q925I1	ATPase family, AAA domain containing 3A	Atad3	-0.0315922	0.562894	0.380039	0.380039		-0.0292505	0.506409	0.324087	0.324087			-0.00234162	11	2	5	H3BKI6 Q925I1-2 Q925I1 V9GWS5 V9GWS6 H3BK90	Q925I1-2 Q925I1	H3BKI6 Q925I1-2 Q925I1 V9GWS5 H3BK90
Q8CBC8	Branched chain aminotransferase 1, cytosolic	Bcat1	0.210891	0.228555	0.332571	0.228555		0.0486818	0.463414	0.324087	0.324087			0.162209	6	4	2	E9Q4K3 Q8CBC8 B2KFA8 B2KFA9 P24288	E9Q4K3 Q8CBC8 B2KFA8 B2KFA9 P24288	E9Q4K3 Q8CBC8 B2KFA8 B2KFA9 P24288
Q8VHH7	Adenylate cyclase 3	Adcy3	0.154212	0.380568	0.386499	0.380568		-0.0220823	0.509747	0.324087	0.324087			0.176294	1	1	0	Q8VHH7 B8JK56	Q8VHH7 B8JK56
P39447	Tight junction protein 1	Tjp1	0.331494	0.125674	0.267764	0.125674		0.0559859	0.458556	0.324087	0.324087			0.275508	4	2	2	P39447 B9EHJ3 A0A0U1RPW2	P39447 B9EHJ3 A0A0U1RPW2	P39447 B9EHJ3 A0A0U1RPW2
Q8BP67	Ribosomal protein L24	Rpl24	0.000269711	0.59098	0.481528	0.481528		0.188047	0.381305	0.324865	0.324865			-0.187777	16	9	16	F6RSK3 Q8BP67	Q8BP67 F6RSK3	Q8BP67 F6RSK3
Q8BG33	Neurotrimin	Ntm	-0.00651701	0.582884	0.356173	0.356173		0.0579664	0.450921	0.324865	0.324865			-0.0644834	19	20	21	D3Z396 Q99PJ0 Q8BG33 F6RQ26 F6Z2M6	D3Z396 Q99PJ0 Q8BG33 F6RQ26 F6Z2M6	D3Z396 Q99PJ0 Q8BG33 F6RQ26 F6Z2M6
Q9WV80	Sorting nexin 1	Snx1	0.0661555	0.495462	0.349432	0.349432		0.0928413	0.4132	0.324865	0.324865			-0.0266858	2	1	0	Q6NZD2 Q9WV80	Q6NZD2 Q9WV80
Q64521	Glycerol phosphate dehydrogenase 2, mitochondrial	Gpd2	0.125043	0.420304	0.443272	0.420304		0.143829	0.366261	0.324865	0.324865			-0.018786	63	27	41	Q64521 A2AQR0	Q64521 A2AQR0	Q64521 A2AQR0
Q91WD5	NADH:ubiquinone oxidoreductase core subunit S2	Ndufs2	0.0860575	0.462305	0.389192	0.389192		0.0580818	0.462367	0.324865	0.324865			0.0279757	28	10	19	Q91WD5 D3YXT0 A0A0A6YXD3 A0A0A6YW30	Q91WD5 D3YXT0	Q91WD5 D3YXT0 A0A0A6YXD3 A0A0A6YW30
Q9WUA2	Phenylalanyl-tRNA synthetase, beta subunit	Farsb	0.224571	0.389516	0.372526	0.372526		-0.135204	0.434286	0.324865	0.324865			0.359775	2	2	9	A0A087WS80 A0A087WQ15 Q9WUA2	Q9WUA2	A0A087WS80 A0A087WQ15 Q9WUA2 A0A087WPV4
Q61490	Activated leukocyte cell adhesion molecule	Alcam	0.31229	0.236161	0.341829	0.236161		-0.121615	0.411414	0.324865	0.324865			0.433905	14	7	12	E9Q4G8 E9Q3Q6 F6QH25 Q61490	E9Q4G8 E9Q3Q6 F6QH25 Q61490	Q5MPX5 E9Q4G8 E9Q3Q6 Q61490 F6QH25
P62743	Adaptor-related protein complex 2, sigma 1 subunit	Ap2s1	0.25318	0.352628	0.354378	0.352628		-0.238545	0.341948	0.324865	0.324865			0.491725	2	2	2	A0A0U1RQ06 P62743	A0A0U1RQ06 P62743	A0A0U1RPS0 P62743 A0A0U1RQ06
Q91Y97	Aldolase B, fructose-bisphosphate	Aldob						-0.802694	0.325548	0.353738	0.325548				0	5	21		Q91Y97	Q91Y97
Q91XD7	Cysteine-rich with EGF-like domain protein 1	Creld1	0.428869	0.109076	0.258966	0.109076		0.170968	0.326118	0.340311	0.326118			0.257901	2	1	1	Q91XD7	Q91XD7	Q91XD7
Q8K2B3	Succinate dehydrogenase complex, subunit A, flavoprotein (Fp)	Sdha	0.042551	0.549697	0.442697	0.442697		-0.0727702	0.463414	0.326353	0.326353			0.115321	42	19	28	Q8K2B3	Q8K2B3	Q8K2B3
P61264	Syntaxin 1B	Stx1b	0.117662	0.404255	0.369299	0.369299		0.00128999	0.53032	0.326353	0.326353			0.116372	46	16	26	P61264 A0A0U1RNT8	P61264 A0A0U1RNT8	P61264 A0A0U1RNT8
Q2TPA8	Hydroxysteroid dehydrogenase like 2	Hsdl2	-1.74096	0.0736663	0.181864	0.0736663		-0.358442	0.408693	0.328364	0.328364			-1.38252	2	3	2	Q2TPA8 B1AX78 B1AX77	Q2TPA8 B1AX77 B1AX78	Q2TPA8 B1AX78 B1AX77
Q9D3A9	Tweety family member 1	Ttyh1	-0.126352	0.459869	0.351281	0.351281		-0.179796	0.369635	0.328591	0.328591			0.0534441	9	2	7	A0A0U1RPU8 Q9D3A9-5 Q9D3A9 Q9D3A9-4	A0A0U1RPU8 Q9D3A9-5 Q9D3A9 Q9D3A9-4	A0A0U1RPU8 Q9D3A9-5 Q9D3A9 Q9D3A9-4
P29533	Vascular cell adhesion molecule 1	Vcam1	-0.00498116	0.587115	0.516527	0.516527		0.302632	0.328834	0.374267	0.328834			-0.307613	2	2	1	P29533 Q3UPN1	P29533 Q3UPN1	P29533 Q3UPN1
Q62433	N-myc downstream regulated gene 1	Ndrg1	0.215264	0.34028	0.399298	0.34028		0.208203	0.328834	0.344464	0.328834			0.0070603	2	0	1	Q62433		Q62433
Q5DTL9	Solute carrier family 4, sodium bicarbonate cotransporter-like, member 10	Slc4a10	0.267645	0.239042	0.334624	0.239042		0.176984	0.328834	0.362625	0.328834			0.0906606	12	5	4	Q5DTL9-2 B1AWV9 Q5DTL9	Q5DTL9-2 B1AWV9 Q5DTL9	Q5DTL9-2 B1AWV9 Q5DTL9
P56480	ATP synthase, H+ transporting mitochondrial F1 complex, beta subunit	Atp5b	0.185643	0.269797	0.374469	0.269797		0.138875	0.329057	0.339016	0.329057			0.0467682	308	139	197	P56480	P56480	P56480
Q78IK2	ATP synthase membrane subunit DAPIT	Atp5md	0.153617	0.412534	0.480869	0.412534		0.207544	0.329165	0.393274	0.329165			-0.053927	13	5	9	Q78IK2	Q78IK2	Q78IK2
Q91XM9-7	Nodescr	Nodescr	0.316491	0.170402	0.276886	0.170402		0.16247	0.329165	0.412134	0.329165			0.154022	8	1	3	Q91XM9-7 Q91XM9-2 Q91XM9-6 Q91XM9 Q91XM9-3 D3YUZ8 D3YWU0 Q91XM9-4 E9Q2L2 Q91XM9-8 Q91XM9-5	Q91XM9-7 Q91XM9-2 Q91XM9-6 Q91XM9 Q91XM9-3 Q91XM9-5 D3YUZ8 Q91XM9-4 E9Q2L2 Q91XM9-8	Q91XM9-7 Q91XM9-2 Q91XM9-6 Q91XM9 Q91XM9-3 D3YUZ8 Q91XM9-4 E9Q2L2 Q91XM9-8 D3YWU0
O70378	ER membrane protein complex subunit 8	Emc8						1.186	0.329276	0.364721	0.329276				3	3	3	O70378 M0QWY0 M0QWP2 M0QWC9 M0QWE2 M0QWI7 M0QWS0	O70378 M0QWY0 M0QWP2 M0QWC9 M0QWE2 M0QWI7 M0QWS0	O70378 M0QWY0 M0QWP2
Q6ZPU9	Kinesin family binding protein	Kbp	-0.363473	0.350412	0.251075	0.251075		0.362852	0.32966	0.454235	0.32966			-0.726325	2	1	0	E0CXN7 Q6ZPU9 Q6ZPU9-2 H3BIY2 Q6ZPU9-3	Q6ZPU9 Q6ZPU9-3
Q99KI0	Aconitase 2, mitochondrial	Aco2	-0.487776	0.159131	0.15645	0.15645		-0.238013	0.32966	0.393274	0.32966			-0.249763	75	32	44	Q99KI0	Q99KI0	Q99KI0
Q80TQ2-2	Nodescr	Nodescr	0.182954	0.370314	0.431418	0.370314		0.199566	0.32966	0.362464	0.32966			-0.016612	0	1	1		Q80TQ2-3 Q80TQ2-2 Z4YJJ5 Q80TQ2 A0A1B0GSE5	Q80TQ2-2 Z4YJJ5 Q80TQ2
Q3UHJ0	AP2 associated kinase 1	Aak1	0.484303	0.160148	0.298335	0.160148		0.238095	0.32966	0.365073	0.32966			0.246209	8	5	5	Q3UHJ0-2 Q3UHJ0 A0A0N4SVA1	Q3UHJ0-2 Q3UHJ0 A0A0N4SVA1	Q3UHJ0-2 Q3UHJ0
Q9WV34-2	Nodescr	Nodescr	-0.896652	0.289589	0.356094	0.289589		-0.534384	0.381391	0.329928	0.329928			-0.362268	6	4	6	Q9WV34-2 Q9WV34	Q9WV34-2 Q9WV34	Q9WV34-2 Q9WV34
Q9Z110	Aldehyde dehydrogenase 18 family, member A1	Aldh18a1	0.248524	0.468224	0.478162	0.468224		0.466135	0.330983	0.329928	0.329928			-0.217611	1	0	1	Q9Z110 Q9Z110-2		Q9Z110 Q9Z110-2
P53994	RAB2A, member RAS oncogene family	Rab2a	-0.173109	0.307826	0.341829	0.307826		0.000296761	0.532046	0.329928	0.329928			-0.173406	7	2	2	P53994	P53994	P53994
Q9CR57	Ribosomal protein L14	Rpl14	0.00517235	0.585438	0.401065	0.401065		-0.0925248	0.444137	0.329928	0.329928			0.0976972	9	6	8	Q9CR57	Q9CR57	Q9CR57
Q99M87	DnaJ heat shock protein family (Hsp40) member A3	Dnaja3	0.283262	0.198551	0.332145	0.198551		0.0080938	0.522714	0.329928	0.329928			0.275168	2	2	1	Q99M87-2 Q99M87 Q99M87-3	Q99M87-2 Q99M87 Q99M87-3	Q99M87-2 Q99M87 Q99M87-3
Q8VHY0	Chondroitin sulfate proteoglycan 4	Cspg4	-0.119215	0.50756	0.392034	0.392034		0.0571829	0.506368	0.330059	0.330059			-0.176398	4	1	2	Q8VHY0-2 Q8VHY0 Q8VHY0-3	Q8VHY0-2 Q8VHY0	Q8VHY0-2 Q8VHY0
O35129	Prohibitin 2	Phb2	0.0324983	0.559668	0.383364	0.383364		-0.0557321	0.472986	0.330059	0.330059			0.0882303	22	10	19	F6QPR1 O35129 F6Q8V7	F6QPR1 O35129 F6Q8V7	F6QPR1 O35129 F6Q8V7
P62627	Dynein light chain roadblock-type 1	Dynlrb1	0.148927	0.280767	0.356173	0.280767		0.00939236	0.516032	0.330059	0.330059			0.139535	2	1	1	P62627 A2AVR9	P62627	A2AVR9 P62627
Q9QZC2	Plexin C1	Plxnc1	0.0910069	0.494036	0.383364	0.383364		-0.0511132	0.490315	0.330059	0.330059			0.14212	1	1	0	Q9QZC2	Q9QZC2
O35226-2	Nodescr	Nodescr	0.692857	0.108561	0.259672	0.108561		0.143938	0.428932	0.330059	0.330059			0.54892	1	2	3	O35226-3 O35226 O35226-4 O35226-2 O35226-5	O35226-3 O35226 O35226-4 O35226-2 O35226-5	O35226-3 O35226 O35226-4 O35226-2 O35226-5
Q91W90	Thioredoxin domain containing 5	Txndc5	1.0152	0.261104	0.419186	0.261104		0.318464	0.46064	0.330059	0.330059			0.696735	1	1	2	E9PXX7 Q91W90 A0A0R4J1Y7	E9PXX7 Q91W90 A0A0R4J1Y7	E9PXX7 Q91W90 A0A0R4J1Y7
P31324	Protein kinase, cAMP dependent regulatory, type II beta	Prkar2b	-0.0619977	0.509061	0.346461	0.346461		0.0273498	0.504004	0.330073	0.330073			-0.0893475	8	5	5	H3BK84 P31324	H3BK84 P31324	H3BK84 P31324
A0A0A6YX26	Ribosomal protein L31	Rpl31	-0.884394	0.180253	0.272973	0.180253		-0.4651	0.330367	0.365073	0.330367			-0.419294	4	5	8	P62900 A0A0A6YXL3 A0A0A6YX26	P62900 A0A0A6YXL3 A0A0A6YX26	P62900 A0A0A6YXL3 A0A0A6YX26
O08539	Bridging integrator 1	Bin1	0.509281	0.126847	0.229151	0.126847		0.216288	0.330367	0.401604	0.330367			0.292993	4	4	2	O08539	O08539	O08539
O35544	Solute carrier family 1 (high affinity aspartate/glutamate transporter), member 6	Slc1a6	0.0270448	0.571796	0.423465	0.423465		0.265606	0.330589	0.348478	0.330589			-0.238561	3	1	2	O35544	O35544	O35544
P70404	Isocitrate dehydrogenase 3 (NAD+), gamma	Idh3g	-0.155418	0.388775	0.339903	0.339903		0.172944	0.341948	0.330998	0.330998			-0.328363	22	7	14	P70404	P70404	P70404
Q99JY4	TraB domain containing	Trabd						-0.617511	0.331005	0.362464	0.331005				0	1	2		E9Q7A5 Q99JY4 E9Q8R5	E9Q7A5 Q99JY4 E9Q8R5
Q8K3H0	Adaptor protein, phosphotyrosine interaction, PH domain and leucine zipper containing 1	Appl1	0.408699	0.111559	0.218785	0.111559		0.0813889	0.435634	0.331625	0.331625			0.32731	2	2	2	Q8K3H0	Q8K3H0	Q8K3H0
H3BJZ7	Unc-13 homolog A	Unc13a	-0.870052	0.0191591	0.0675959	0.0191591	yes	0.169513	0.331685	0.365073	0.331685		yes	-1.03956	11	4	0	Q4KUS2 H3BJZ7 H3BJL3 A0A140LHX5 Q8K0T7 Q9Z1N9-3 Q9Z1N9 E9Q263 Q9Z1N9-2 A0A140LJ69	Q4KUS2 H3BJZ7 H3BJL3
P43276	H1.5 linker histone, cluster member	Hist1h1b	-1.58745	0.0114013	0.0030497	0.0030497	yes	0.267362	0.340987	0.332353	0.332353		yes	-1.85481	15	11	5	P43276	P43276	P43276
Q00PI9	Heterogeneous nuclear ribonucleoprotein U-like 2	Hnrnpul2	-0.9447	0.0235973	0.0313849	0.0235973	yes	0.164148	0.382285	0.332353	0.332353		yes	-1.10885	27	7	4	Q00PI9	Q00PI9	Q00PI9
Q9D6F9	Tubulin, beta 4A class IVA	Tubb4a	-0.305698	0.27603	0.343755	0.27603		0.198131	0.358533	0.332446	0.332446			-0.503829	112	48	49	Q9D6F9	Q9D6F9	Q9D6F9
A2APM2	CD44 antigen	Cd44	-0.170773	0.362703	0.310671	0.310671		-0.0883456	0.435688	0.332446	0.332446			-0.082427	1	0	2	A2APM3 P15379-10 P15379-6 Q80X37 P15379-3 P15379-4 P15379-12 A2APM4 A2APM2 P15379-2 E9QKM8 P15379-9 P15379-13 P15379 P15379-8 A2APM1 A2APM5 P15379-5 P15379-11 P15379-7 Q3U8S1		A2APM3 P15379-10 P15379-6 Q80X37 P15379-3 P15379-4 P15379-12 A2APM4 A2APM2 P15379-2 E9QKM8 P15379-9 P15379-13 P15379 P15379-8 A2APM1 A2APM5 P15379-5 P15379-11 P15379-7 Q3U8S1
Q8BK08	Transmembrane protein 11	Tmem11	-0.124742	0.463179	0.3412	0.3412		-0.0577874	0.487267	0.332446	0.332446			-0.0669551	2	0	2	E9Q933 Z4YN74 Q8BK08		E9Q933 Z4YN74 Q8BK08
Q8BH59	Solute carrier family 25 (mitochondrial carrier, Aralar), member 12	Slc25a12	-0.106377	0.476002	0.348276	0.348276		-0.0444058	0.495546	0.332446	0.332446			-0.061971	34	17	14	Q8BH59	Q8BH59	Q8BH59
Q6I6G8	HECT, C2 and WW domain containing E3 ubiquitin protein ligase 2	Hecw2	0.590287	0.190891	0.260651	0.190891		0.301834	0.339965	0.332446	0.332446			0.288453	1	0	1	Q6I6G8		Q6I6G8
Q61234	Syntrophin, acidic 1	Snta1	0.483482	0.0768489	0.156962	0.0768489		0.0414147	0.487425	0.332446	0.332446			0.442067	3	2	2	A2AKD7 Q61234	A2AKD7 Q61234	A2AKD7 Q61234
Q91XX1	Protocadherin gamma subfamily C, 3	Pcdhgc3	0.145796	0.426698	0.391006	0.391006		-0.093076	0.448346	0.333285	0.333285			0.238872	1	1	0	Q91XX1	Q91XX1
G3X9Q2	Guanine nucleotide binding protein (G protein), gamma 7	Gng7	-0.115089	0.511761	0.509928	0.509928		-0.207856	0.402511	0.333347	0.333347			0.0927662	7	2	7	Q61016 G3X9Q2 D3Z483	Q61016 G3X9Q2 D3Z483	Q61016 G3X9Q2 D3Z483
Q7TQI3	OTU domain, ubiquitin aldehyde binding 1	Otub1	-0.910422	0.137155	0.218785	0.137155		-0.430483	0.334408	0.499759	0.334408			-0.479939	4	1	3	D3YWF6 D3Z7K0 Q7TQI3	D3YWF6 D3Z7K0 Q7TQI3	D3YWF6 D3Z7K0 Q7TQI3
P60229	Eukaryotic translation initiation factor 3, subunit E	Eif3e	-0.607014	0.14126	0.218785	0.14126		0.266713	0.334761	0.381022	0.334761			-0.873727	3	2	5	P60229	P60229	P60229
Q9QVP9	PTK2 protein tyrosine kinase 2 beta	Ptk2b	-0.00059002	0.59098	0.504421	0.504421		0.359853	0.334761	0.404962	0.334761			-0.360443	2	5	0	Q9QVP9 E9Q2A6 Q3UDE9 F7CCX1	Q9QVP9 E9Q2A6 Q3UDE9 F7CCX1
O55023	Inositol (myo)-1(or 4)-monophosphatase 1	Impa1	-0.028962	0.572684	0.517433	0.517433		-0.26152	0.334761	0.340311	0.334761			0.232558	1	0	3	Q80ZJ2 Q924B0 O55023 D3Z703 A0A0A6YW07		Q924B0 O55023 Q80ZJ2 D3Z703 A0A0A6YW07
Q3UZP4	Small VCP/p97-interacting protein	Svip	0.0839757	0.484642	0.398054	0.398054		0.0429967	0.490528	0.335454	0.335454			0.040979	3	1	1	Q3UZP4	Q3UZP4	Q3UZP4
Q9DCT2	NADH:ubiquinone oxidoreductase core subunit S3	Ndufs3	-0.101017	0.463446	0.337908	0.337908		0.179401	0.335577	0.393274	0.335577			-0.280418	11	12	13	Q9DCT2	Q9DCT2	Q9DCT2
Q8R180	Endoplasmic reticulum oxidoreductase 1 alpha	Ero1l	0.673753	0.252475	0.376432	0.252475		-0.443793	0.33621	0.375022	0.33621			1.11755	0	1	1		Q8R180	Q8R180
D3Z722	Ribosomal protein S19	Rps19						-0.622916	0.353489	0.336612	0.336612				3	3	12	D3YUT3 D3Z722 S4R223 D3Z5R8 Q9CZX8 D3YUG3	D3YUT3 D3Z722 D3Z5R8 Q9CZX8 D3YUG3	D3YUT3 D3Z722 S4R223 D3Z5R8 Q9CZX8 D3YUG3
P62754	Ribosomal protein S6	Rps6	0.300894	0.318419	0.498774	0.318419		0.255478	0.336965	0.346948	0.336965			0.0454164	17	6	7	P62754	P62754	P62754
P37040	Cytochrome p450 oxidoreductase	Por	0.804846	0.253991	0.402637	0.253991		-0.538585	0.336965	0.444779	0.336965			1.34343	5	8	19	E9PVT9 Q05DV1 F6R7H8 E9Q997 P37040	Q05DV1 P37040 E9PVT9 F6R7H8 E9Q997	Q05DV1 E9Q997 P37040 E9PVT9 F6R7H8
Q62425	Ndufa4, mitochondrial complex associated	Ndufa4	0.00316458	0.58737	0.359641	0.359641		-0.0330067	0.501542	0.338575	0.338575			0.0361713	31	13	26	Q62425 A0A0N4SVQ1	Q62425 A0A0N4SVQ1	Q62425 A0A0N4SVQ1
Q9DB05	N-ethylmaleimide sensitive fusion protein attachment protein alpha	Napa	0.58698	0.111559	0.335631	0.111559		-0.0425339	0.499497	0.338955	0.338955			0.629513	14	3	4	Q9DB05	Q9DB05	Q9DB05
Q922U2	keratin 5	Krt5	0.355513	0.424633	0.432694	0.424633		0.59712	0.339608	0.433635	0.339608			-0.241608	1	0	2	Q922U2		Q922U2
A2AJI0	MAP7 domain containing protein 1	Map7d1	0.346232	0.350412	0.42071	0.350412		0.329897	0.339608	0.469017	0.339608			0.0163354	2	1	1	A2AJI1 A2AJI0 A2AJI0-2 F6WF36 A8Y5P4	A2AJI1 A2AJI0 A2AJI0-2 F6WF36 A8Y5P4	A2AJI1 A2AJI0 A2AJI0-2 F6WF36 A8Y5P4
A0A0A6YWL7	Neurotrophic tyrosine kinase, receptor, type 3	Ntrk3	-0.167958	0.390018	0.338715	0.338715		-0.0367422	0.499497	0.340311	0.340311			-0.131216	1	0	1	Q6VNS1-3 A0A0A6YWF9 Q6VNS1 A0A0A6YWL7		Q6VNS1-3 A0A0A6YWF9 Q6VNS1 A0A0A6YWL7
Q5SSL4-2	nodescr	Nodescr	-0.196466	0.289589	0.320613	0.289589		-0.0675986	0.451791	0.340311	0.340311			-0.128868	1	1	1	Q5SSL4 Q5SSL4-2 Q5SSL4-4 E9PUE7 Q5SSL4-3	Q5SSL4 Q5SSL4-2 Q5SSL4-4 E9PUE7 Q5SSL4-3	Q5SSL4 Q5SSL4-2 Q5SSL4-4 E9PUE7 Q5SSL4-3
Q8K212	Phosphofurin acidic cluster sorting protein 1	Pacs1	-0.200699	0.40199	0.362082	0.362082		-0.154953	0.411414	0.340311	0.340311			-0.0457459	2	1	2	Q8K212	Q8K212	Q8K212
Q8C419	G protein-coupled receptor 158	Gpr158	-0.0202952	0.573357	0.372068	0.372068		-0.0113778	0.520536	0.340311	0.340311			-0.00891739	7	7	4	Q8C419	Q8C419	Q8C419
O89112	LanC (bacterial lantibiotic synthetase component C)-like 1	Lancl1	0.225389	0.298967	0.377568	0.298967		0.165951	0.349786	0.340311	0.340311			0.0594381	1	0	1	O89112 B2KGR2		O89112
O35621	Phosphomannomutase 1	Pmm1	0.262751	0.215577	0.31307	0.215577		0.148271	0.340697	0.35384	0.340697			0.11448	2	1	1	O35621 Q91W01 D6RG76	O35621 Q91W01 D6RG76	O35621 Q91W01 D6RG76
Q7TNC4	LUC7-like 2 (S. cerevisiae)	Luc7l2	-0.84265	0.0235973	0.0858207	0.0235973	yes	0.0698912	0.458669	0.340847	0.340847		yes	-0.912541	2	1	0	E9Q715 Q05CX5 Q7TNC4-2 Q7TNC4-3 Q7TNC4-4 Q7TNC4	E9Q715 Q05CX5 Q7TNC4-2 Q7TNC4-3 Q7TNC4-4 Q7TNC4
Q9CZ13	Ubiquinol-cytochrome c reductase core protein 1	Uqcrc1	0.146332	0.395679	0.403378	0.395679		0.0288779	0.504054	0.340847	0.340847			0.117454	45	18	34	Q9CZ13 A0A0A6YWX6 A0A0A6YW82	Q9CZ13 A0A0A6YWX6 A0A0A6YW82 A0A0A6YVZ0	Q9CZ13 A0A0A6YW82 A0A0A6YWX6
Q9DCS9	NADH:ubiquinone oxidoreductase subunit B10	Ndufb10	0.00622569	0.585407	0.378716	0.378716		-0.0530389	0.487425	0.34113	0.34113			0.0592646	22	8	11	Q9DCS9 D3YUK4	Q9DCS9 D3YUK4	Q9DCS9 D3YUK4
Q91YP0	L-2-hydroxyglutarate dehydrogenase	L2hgdh	0.467402	0.228555	0.343755	0.228555		0.265956	0.349786	0.34113	0.34113			0.201446	1	1	1	Q91YP0	Q91YP0	Q91YP0
Q8BJU0	Small glutamine-rich tetratricopeptide repeat (TPR)-containing, alpha	Sgta	0.302798	0.146989	0.268363	0.146989		0.0577688	0.45645	0.341224	0.341224			0.24503	4	2	1	Q8BJU0 Q8BJU0-2	Q8BJU0 Q8BJU0-2	Q8BJU0 Q8BJU0-2
P51150	RAB7, member RAS oncogene family	Rab7a	0.30354	0.118993	0.295466	0.118993		0.117086	0.341224	0.361632	0.341224			0.186453	9	10	5	P51150 A0A0N4SVG9 A0A0N4SVR6	A0A0N4SVG9 P51150 A0A0N4SVR6	P51150 A0A0N4SVG9 A0A0N4SVR6
A0A1D5RM85	Ribosomal protein L18A	Rpl18a	0.803807	0.14617	0.23211	0.14617		0.251812	0.391474	0.341875	0.341875			0.551995	3	0	3	A0A1D5RME4 A0A1D5RLW5 A0A1D5RM85 P62717		A0A1D5RME4 A0A1D5RLW5 A0A1D5RM85 P62717 A0A1D5RMC7 A0A1D5RM79 F6YJW4
Q9DBH5	Lectin, mannose-binding 2	Lman2	1.48778	0.158346	0.218785	0.158346		-0.0614893	0.515196	0.341875	0.341875			1.54927	1	0	2	Q9DBH5		Q9DBH5
Q3UUI3	Thioesterase superfamily member 4	Them4	-0.881839	0.290339	0.450843	0.290339		-0.81291	0.341948	0.412248	0.341948			-0.0689289	3	1	1	Q3UUI3	Q3UUI3	Q3UUI3
O08688	Calpain 5	Capn5	0.316516	0.301969	0.39951	0.301969		0.245252	0.341948	0.371845	0.341948			0.0712639	4	1	2	O08688	O08688	O08688
P70232	Cell adhesion molecule L1-like	Chl1	0.317855	0.255991	0.391047	0.255991		0.208458	0.341948	0.420976	0.341948			0.109397	2	1	0	P70232 P70232-2	P70232 P70232-2
Q922Q4	Pyrroline-5-carboxylate reductase family, member 2	Pycr2						-0.502675	0.341948	0.399668	0.341948				2	3	1	Q922Q4 Q922W5 A2ABZ2	Q922Q4 Q922W5 A2ABZ2	Q922Q4
Q6WQJ1	Diacylglycerol lipase, alpha	Dagla	0.234254	0.256719	0.327791	0.256719		0.0615622	0.462367	0.342046	0.342046			0.172692	1	1	1	Q6WQJ1	Q6WQJ1	Q6WQJ1
Q99NE5-7	Nodescr	Nodescr	-0.27258	0.383288	0.443692	0.383288		0.194481	0.408693	0.34241	0.34241			-0.467062	9	1	3	F6VBR4 Q99NE5-3 F6VBT9 Q99NE5-6 F6Y0S3 Q99NE5-5 F6TZK4 E9PWP6 Q99NE5-4 Q99NE5-2 F6VBV0 Q99NE5 Q99NE5-7	F6VBR4 Q99NE5-3 F6VBT9 Q99NE5-6 F6Y0S3 Q99NE5-5 F6TZK4 E9PWP6 Q99NE5-4 F6VBV0 Q99NE5 Q99NE5-7	F6VBR4 Q99NE5-3 F6VBT9 Q99NE5-6 F6Y0S3 Q99NE5-5 F6TZK4 E9PWP6 Q99NE5-4 F6VBV0 Q99NE5 Q99NE5-7
E9PZ43	Microtubule-associated protein 4	Map4	-0.0136469	0.580039	0.434416	0.434416		0.195681	0.343138	0.34241	0.34241			-0.209327	4	1	2	P27546-4 A0A0G2JDN7 E9PZ43	P27546-4 A0A0G2JDN7 E9PZ43	P27546-4 A0A0G2JDN7 E9PZ43 P27546 A0A0G2JFH2 P27546-2 P27546-3
P63325	Ribosomal protein S10	Rps10	0.245922	0.386904	0.498308	0.386904		0.165823	0.417451	0.34241	0.34241			0.0800994	2	0	2	P63325 Q3UW83		P63325 Q3UW83
A0A0J9YTW6	Sodium channel, voltage-gated, type II, alpha	Scn2a	0.109492	0.445582	0.397741	0.397741		0.00627755	0.525625	0.34241	0.34241			0.103215	6	5	2	F7AMU5 B1AWN6 A0A0J9YTW6	F7AMU5 B1AWN6 A0A0J9YTW6 K3W4N7 A2APX8-2 A2APX8-3 F8VPQ7 Q62205 G3X8T7 Q9JJV9-2 Q9ER60 E9PW82 A2APX8 A0A0R4J1M7 A2APX9 B1AYL0 Q9JJV9	B1AWN6 A0A0J9YTW6 K3W4N7 A2APX8-2 A2APX8-3 F8VPQ7 F7AMU5 Q62205 G3X8T7 Q9JJV9-2 Q9ER60 E9PW82 A2APX8 A0A0R4J1M7 A2APX9 B1AYL0 Q9JJV9
O35405	Phospholipase D family, member 3	Pld3	0.127102	0.355793	0.401065	0.355793		0.0128419	0.514098	0.34241	0.34241			0.11426	1	3	2	O35405	O35405	O35405
A0A140LHG8	Signal peptidase complex subunit 2 homolog (S. cerevisiae)	Spcs2	0.971509	0.238902	0.309567	0.238902		0.142989	0.497415	0.34241	0.34241			0.828521	1	1	2	A0A140LJG6 A0A140LHR3 Q9CYN2 A0A140LHG8 A0A140LJ01	A0A140LJG6 A0A140LHR3 Q9CYN2 A0A140LHG8 A0A140LJ01	A0A140LJG6 A0A140LHR3 Q9CYN2 A0A140LHG8 A0A140LJ01
P22933	Gamma-aminobutyric acid (GABA) A receptor, subunit delta	Gabrd	0.138104	0.463179	0.501189	0.463179		0.162423	0.402511	0.342932	0.342932			-0.0243187	1	0	1	P22933		P22933
Q8BI84	Melanoma inhibitory activity 3	Mia3	0.80617	0.105156	0.199633	0.105156		0.288747	0.343002	0.359889	0.343002			0.517423	2	2	1	Q8BI84 Q8BI84-2 A0A0R4J2D3 A0A0A6YX61 Q8BI84-3 J3KMH5	Q8BI84 Q8BI84-2 Q8BI84-3 J3KMG3 J3KMH5	Q8BI84 Q8BI84-3 J3KMG3 J3KMH5
A0A0R4J194	calcium channel, voltage-dependent, beta 1 subunit	Cacnb1	-0.127436	0.511761	0.526115	0.511761		0.294667	0.385559	0.343268	0.343268			-0.422103	1	0	1	Q8R3Z5-2 A0A0R4J194 Q8R3Z5 A2A543		Q8R3Z5-2 Q8R3Z5-4 Q8R3Z5-3 A0A0R4J194 A2A542 A2A545 Q8R3Z5 A2A543
Q8BG51-4	Nodescr	Nodescr	0.126442	0.448677	0.480372	0.448677		0.191536	0.34741	0.343268	0.343268			-0.0650941	5	1	3	Q8BG51 Q8BG51-4 Q8BG51-2 Q8BG51-3 Q8JZN7	Q8BG51 Q8BG51-4 Q8BG51-2 Q8BG51-3 F7ASU3	Q8BG51 Q8BG51-4 Q8BG51-2 Q8BG51-3 F7ASU3
Q9QYS2	Glutamate receptor, metabotropic 3	Grm3	0.108239	0.445582	0.41181	0.41181		-0.0205794	0.511222	0.343268	0.343268			0.128819	2	0	1	Q9QYS2		Q9QYS2
P61922	4-aminobutyrate aminotransferase	Abat	0.348903	0.124561	0.236929	0.124561		0.101768	0.391504	0.343268	0.343268			0.247134	13	7	6	P61922 Q3TUE8 P61922-2 F7C9G3	P61922 P61922-2 Q3TUE8 F7C9G3	P61922 P61922-2 Q3TUE8 F7C9G3
P26645	Myristoylated alanine rich protein kinase C substrate	Marcks	0.472059	0.0343713	0.150633	0.0343713	yes	0.0910515	0.382285	0.34339	0.34339		yes	0.381008	3	1	1	P26645	P26645	P26645
P62880	Guanine nucleotide binding protein (G protein), beta 2	Gnb2	-0.0604864	0.538483	0.469886	0.469886		0.219993	0.343585	0.383073	0.343585			-0.28048	26	11	21	D3Z1M1 E9QKR0 D3Z1T4 P62880 E9PWM7 D3YZX3	D3Z1M1 E9QKR0 D3Z1T4 P62880 E9PWM7 D3YZX3	D3Z1M1 E9QKR0 D3Z1T4 P62880 E9PWM7 D3YZX3
Q91ZR1	RAB4B, member RAS oncogene family	Rab4b	0.214542	0.336337	0.420113	0.336337		0.0195159	0.514215	0.34385	0.34385			0.195027	2	3	0	Q91ZR1	Q91ZR1
Q8K0T0	Reticulon 1	Rtn1	0.357795	0.14126	0.234599	0.14126		0.0186875	0.511222	0.34385	0.34385			0.339108	1	3	1	Q8K0T0	Q8K0T0	Q8K0T0
P60867	Ribosomal protein S20	Rps20						-0.548759	0.368001	0.34385	0.34385				6	2	7	P60867	P60867	P60867
Q3UTJ2-2	Nodescr	Nodescr	0.595357	0.0406592	0.107259	0.0406592	yes	0.0976756	0.413475	0.344435	0.344435		yes	0.497682	9	3	1	A0A0R4J1X5 Q3UTJ2 A0A0R4J1T1 Q3UTJ2-6 A0A0R4J1W0 A0A1B0GRC3 Q3UTJ2-4 F7BEU1 Q3UTJ2-2 B7ZWM6 B2RXQ9 F6ZWT0 B9EKP8 D3Z080 Q3UTJ2-7 Q3UTJ2-5 Z4YJR7 Q3UTJ2-3	Q3UTJ2 A0A0R4J1T1 A0A0R4J1W0 Q3UTJ2-4 Q3UTJ2-2 B7ZWM6 B2RXQ9 B9EKP8 D3Z080 Q3UTJ2-5 Z4YJR7 Q3UTJ2-3 A0A0R4J1X5 F6V513	Q3UTJ2 A0A0R4J1T1 A0A0R4J1W0 Q3UTJ2-4 Q3UTJ2-2 B7ZWM6 B2RXQ9 B9EKP8 D3Z080 Q3UTJ2-5 Z4YJR7 Q3UTJ2-3
F8VQN6	Rho guanine nucleotide exchange factor (GEF) 12	Arhgef12	0.346617	0.211183	0.391673	0.211183		0.184866	0.344483	0.381026	0.344483			0.161751	1	2	0	Q8R4H2 F8VQN6	Q8R4H2 F8VQN6
Q4VA93	Protein kinase C, alpha	Prkca	-0.20449	0.2459	0.22217	0.22217		0.112962	0.366261	0.344499	0.344499			-0.317452	14	4	4	Q3TQ39 P20444 Q4VA93	Q4VA93 Q3TQ39 P20444	Q3TQ39 P20444 Q4VA93
Q8BGH2	SAMM50 sorting and assembly machinery component	Samm50	-0.107019	0.481313	0.341622	0.341622		-0.0362021	0.504004	0.344499	0.344499			-0.0708173	7	4	2	Q8BGH2	Q8BGH2	Q8BGH2
P36916	Guanine nucleotide binding protein-like 1	Gnl1	-0.282484	0.212747	0.250817	0.212747		0.0304945	0.499497	0.344648	0.344648			-0.312979	2	2	2	P36916-2 P36916	P36916-2 P36916	P36916-2 P36916
P56135	ATP synthase, H+ transporting, mitochondrial F0 complex, subunit F2	Atp5j2						0.249733	0.344711	0.393274	0.344711				34	9	31	F8WHP8 P56135	F8WHP8 P56135	F8WHP8 P56135
Q3U0V1	KH-type splicing regulatory protein	Khsrp	0.740915	0.0363614	0.161261	0.0363614	yes	0.174302	0.355241	0.344885	0.344885		yes	0.566613	4	4	3	Q3U0V1	Q3U0V1	Q3U0V1
Q9QYJ0	DnaJ heat shock protein family (Hsp40) member A2	Dnaja2	-0.306481	0.338075	0.386858	0.338075		-0.0677851	0.490625	0.345051	0.345051			-0.238696	9	0	3	Q9QYJ0		Q9QYJ0
P62141	Protein phosphatase 1 catalytic subunit beta	Ppp1cb	0.298201	0.308411	0.396305	0.308411		-0.139528	0.422218	0.345941	0.345941			0.437728	5	0	3	P62141 A0A0J9YUU8		P62141 A0A0J9YUU8
Q9CQZ5	NADH:ubiquinone oxidoreductase subunit A6	Ndufa6	0.190662	0.241233	0.343755	0.241233		0.0826964	0.40072	0.346511	0.346511			0.107966	36	11	8	Q9CQZ5	Q9CQZ5	Q9CQZ5
P21460	Cystatin C	Cst3	0.260691	0.245422	0.343755	0.245422		-0.00672795	0.525324	0.346511	0.346511			0.267418	2	3	2	A2APX3 P21460	A2APX3 P21460	A2APX3 P21460
Q3UXS0	Secretory carrier membrane protein 3	Scamp3	0.582626	0.121758	0.236929	0.121758		0.192388	0.369635	0.346511	0.346511			0.390239	2	1	2	O35609 Q3UXS0 E9Q855	O35609 Q3UXS0 E9Q855	O35609 Q3UXS0 E9Q855
Q60865	Cell cycle associated protein 1	Caprin1	0.868685	0.173086	0.351187	0.173086		0.186832	0.451987	0.346511	0.346511			0.681854	3	0	2	Q60865		Q60865
Q63880	Carboxylesterase 3A	Ces3a	0.427846	0.511761	0.501723	0.501723		-1.17308	0.373665	0.346511	0.346511			1.60093	0	2	10		Q63880-2 Q63880	Q63880-2 Q63880
O08529	Calpain 2	Capn2	0.136288	0.422973	0.417174	0.417174		-0.157053	0.368001	0.346621	0.346621			0.293342	2	0	1	O08529		O08529
B1AT82	Phosphoribosyl pyrophosphate synthetase-associated protein 1	Prpsap1	0.694516	0.122181	0.230467	0.122181		0.113235	0.463849	0.34721	0.34721			0.58128	1	1	4	Q9D0M1 B1AT82 Q8R574	Q9D0M1 B1AT82 B1AT83 B1AT84	Q9D0M1 B1AT82 Q8R574
A0A0G2JE00	Membrane associated guanylate kinase, WW and PDZ domain containing 2	Magi2	0.539127	0.0513669	0.279997	0.0513669		0.118085	0.373273	0.347501	0.347501			0.421042	2	3	0	A0A0G2JGI5 Q9WVQ1-2 A0A0G2JEG6 A0A140LHL1 A0A0G2JE00 Q9WVQ1 Q9WVQ1-3 Q9WVQ1-4	A0A0G2JGI5 Q9WVQ1-2 A0A0G2JEG6 A0A140LHL1 A0A0G2JE00 Q9WVQ1 Q9WVQ1-3 Q9WVQ1-4
Q3UDC3	Target of myb1 trafficking protein	Tom1	0.299047	0.318419	0.350844	0.318419		0.196573	0.381391	0.34753	0.34753			0.102474	3	1	3	Q3UDC3 A0A1D5RL90 O88746	Q3UDC3 A0A1D5RL90 O88746	Q3UDC3 A0A1D5RL90 O88746
P70206	Plexin A1	Plxna1						-0.261919	0.401617	0.34753	0.34753				7	4	4	P70206	P70206	P70206
Q64727	Vinculin	Vcl						-0.618171	0.369635	0.347975	0.347975				2	3	0	Q64727	Q64727
P62077	Translocase of inner mitochondrial membrane 8B	Timm8b	0.360969	0.141666	0.23102	0.141666		0.149708	0.348312	0.372141	0.348312			0.211261	2	1	1	P62077	P62077	P62077
Q9D6M3	Solute carrier family 25 (mitochondrial carrier, glutamate), member 22	Slc25a22	0.0790099	0.448719	0.400636	0.400636		0.0502562	0.46064	0.349217	0.349217			0.0287538	16	5	8	E9Q6M6 Q9D6M3 A0A0J9YVJ3 E9PY45 V9GWS2 Q80X52 E9PV90 A0A0J9YTY6 E9Q579 G3UX09 G3UY41 A0A0J9YUJ4 A0A0J9YUX4 V9GWV4	E9Q6M6 G3UX09 E9PY45 G3UY41 Q80X52 E9PV90 A0A0J9YUJ4 Q9D6M3 A0A0J9YTY6 A0A0J9YUX4 E9Q579 A0A0J9YVJ3 V9GWS2	E9Q6M6 Q9D6M3 A0A0J9YVJ3 E9PY45 V9GWS2 Q80X52 E9PV90 A0A0J9YTY6 E9Q579 A0A0J9YUJ4 A0A0J9YUX4
P55302	Low density lipoprotein receptor-related protein associated protein 1	Lrpap1	0.448255	0.120051	0.324873	0.120051		0.143065	0.369635	0.349217	0.349217			0.30519	3	0	1	P55302 F6WMD1		P55302
Q6PD28	Protein phosphatase 2, regulatory subunit B', beta	Ppp2r5b	0.0396456	0.562894	0.454802	0.454802		0.218225	0.35768	0.349529	0.349529			-0.17858	2	0	1	Q6PD28		Q6PD28
A0A0R4J0D1	Store-operated calcium entry-associated regulatory factor	Saraf	0.458619	0.169602	0.341829	0.169602		0.17726	0.374994	0.349583	0.349583			0.281359	0	1	2		Q8R3Q0 A0A0R4J0D1	Q8R3Q0 A0A0R4J0D1
P68369	Tubulin, alpha 1A	Tuba1a	-0.492821	0.0863422	0.199633	0.0863422		0.158547	0.349786	0.35092	0.349786			-0.651368	138	59	55	P68369 P05213 P68373 P05214	P68369 P05213 P68373 P05214	P68369 P05213 P68373 P05214
F7DCH5	CLIP associating protein 2	Clasp2	0.340634	0.201592	0.329873	0.201592		0.174128	0.349786	0.420303	0.349786			0.166507	3	2	1	E9Q8N5 F7DCH5 Q8BRT1 Q08EB6	E9Q8N5 F7DCH5 Q8BRT1 Q08EB6	E9Q8N5 F7DCH5 Q8BRT1 Q08EB6
Q9Z1B3	Phospholipase C, beta 1	Plcb1	-0.515175	0.289709	0.34415	0.289709		-0.370685	0.350324	0.449205	0.350324			-0.14449	13	3	6	Q9Z1B3 Q9Z1B3-3 Q9Z1B3-2 P51432	Q9Z1B3 Q9Z1B3-3 Q9Z1B3-2	Q9Z1B3 Q9Z1B3-3 Q9Z1B3-2
Q6R891	Protein phosphatase 1, regulatory subunit 9B	Ppp1r9b						0.600126	0.350324	0.434832	0.350324				3	3	2	Q6R891 Q6R891-2	Q6R891	Q6R891 Q6R891-2
Q9D8W7	OCIA domain containing 2	Ociad2	0.269425	0.329241	0.393565	0.329241		0.221	0.350418	0.453939	0.350418			0.0484253	9	4	3	Q9D8W7 A0A0J9YU93 A0A0J9YU56 A0A0J9YUI7	Q9D8W7 A0A0J9YU93 A0A0J9YU56 A0A0J9YUI7	A0A0J9YU56 A0A0J9YUI7 Q9D8W7 A0A0J9YU93
Q02248	Catenin (cadherin associated protein), beta 1	Ctnnb1	0.0439173	0.549338	0.391673	0.391673		0.183227	0.350459	0.400038	0.350459			-0.13931	22	13	16	F6QZ47 D3YUH4 Q02248 E9Q6A9 F7BAC9 F7CRC6	F6QZ47 D3YUH4 Q02248 E9Q6A9 F7BAC9 F7CRC6	F6QZ47 D3YUH4 Q02248 E9Q6A9 F7BAC9 F7CRC6
P62305	Small nuclear ribonucleoprotein E	Snrpe	-1.16707	0.0396983	0.0537561	0.0396983	yes	-0.0989743	0.46749	0.350628	0.350628		yes	-1.06809	1	1	0	P62305	P62305
P52503	NADH:ubiquinone oxidoreductase core subunit S6	Ndufs6	0.406662	0.179029	0.291516	0.179029		0.190752	0.351435	0.426359	0.351435			0.21591	19	6	5	P52503 D6RJ54	P52503	P52503
D3YYL7	Predicted gene 10126	Gm10126	1.08869	0.124561	0.336342	0.124561		0.409322	0.351435	0.454235	0.351435			0.679366	2	2	2	P62274 D3YYL7	P62274 D3YYL7	P62274 D3YYL7
Q0VGU4	VGF nerve growth factor inducible	Vgf	0.464677	0.26761	0.31307	0.26761		0.30369	0.351635	0.416716	0.351635			0.160987	1	4	2	Q0VGU4	Q0VGU4	Q0VGU4
D3Z1N9	Predicted gene 10709	Gm10709						0.218955	0.455998	0.352027	0.352027				1	0	3	F6YH22 F6QL70 P47915 D3Z1N9		F6YH22 F6QL70 P47915 D3Z1N9 W4VSN7
Q9D8E6	Ribosomal protein L4	Rpl4	0.0901514	0.493913	0.434545	0.434545		0.149683	0.386238	0.352055	0.352055			-0.0595314	9	6	7	Q9D8E6	Q9D8E6	Q9D8E6
Q9CZD3	Glycyl-tRNA synthetase	Gars	-0.0182837	0.569613	0.347254	0.347254		-0.0554129	0.458566	0.352055	0.352055			0.0371292	1	1	2	Q9CZD3	Q9CZD3	Q9CZD3
O70443	Guanine nucleotide binding protein, alpha z subunit	Gnaz	0.213942	0.241479	0.330006	0.241479		0.121238	0.358533	0.352055	0.352055			0.0927044	12	7	8	O70443	O70443	O70443
E9QN63	ArfGAP with SH3 domain, ankyrin repeat and PH domain1	Asap1	0.274804	0.267408	0.347254	0.267408		0.194652	0.353489	0.391232	0.353489			0.0801519	2	2	1	H3BJY2 H3BKD4 E9QMI7 E9QMJ1 H3BL41 Q9QWY8 Q9QWY8-2 Q9QWY8-4 Q9QWY8-3 H3BKE6 E9QN63	H3BJY2 H3BKD4 E9QMI7 E9QMJ1 H3BL41 Q9QWY8 Q9QWY8-2 Q9QWY8-4 Q9QWY8-3 H3BKE6 E9QN63	H3BJY2 H3BKD4 E9QMI7 E9QMJ1 H3BL41 Q9QWY8 Q9QWY8-2 Q9QWY8-4 Q9QWY8-3 H3BKE6 E9QN63
B1AQX9	SRC kinase signaling inhibitor 1	Srcin1	0.0445413	0.532822	0.400636	0.400636		0.0927307	0.41816	0.354659	0.354659			-0.0481893	24	12	4	B1AQX6 Q9QWI6 B1AQX7 B1AQX8 Q9QWI6-2 B1AQX9 Q9QWI6-3	B1AQX6 Q9QWI6 B1AQX7 Q9QWI6-2 B1AQX9 Q9QWI6-3 B1AQX8	B1AQX6 Q9QWI6 B1AQX7 Q9QWI6-2 B1AQX9 Q9QWI6-3 B1AQX8
Q5SYD0	Myosin ID	Myo1d	-0.0748963	0.511014	0.310671	0.310671		0.180275	0.355543	0.381022	0.355543			-0.255171	6	1	0	Q5SYD0-2 Q5SYD0	Q5SYD0-2 Q5SYD0
P17710	Hexokinase 1	Hk1	0.562831	0.0393621	0.12504	0.0393621	yes	0.135359	0.355889	0.360913	0.355889		yes	0.427472	67	29	35	G3UVV4 P17710 P17710-2 P17710-4 P17710-3 D3YYR4 D3Z365 B4YB29 Q91W97 O08528 E9Q5B5 D3Z105	G3UVV4 P17710 P17710-2 P17710-4 P17710-3 D3YYR4 D3Z365 D3Z105 Q91W97	G3UVV4 P17710 P17710-2 P17710-4 P17710-3 D3YYR4 D3Z365 D3Z105 Q91W97
P63073	Eukaryotic translation initiation factor 4E	Eif4e	0.391587	0.170133	0.347872	0.170133		-0.0309064	0.505796	0.356053	0.356053			0.422493	2	3	1	P63073 A0A0G2JH04 A0A0G2JFB4 A0A0G2JGT5	P63073 A0A0G2JH04 A0A0G2JFB4 A0A0G2JGT5	P63073 A0A0G2JH04 A0A0G2JFB4
Q2M3X8-4	Nodescr	Nodescr	0.108883	0.463446	0.42071	0.42071		0.058106	0.477384	0.356151	0.356151			0.0507774	12	5	2	Q2M3X8 Q2M3X8-2 Q2M3X8-3 Q2M3X8-4 Q501J7 B1B1B8 Q501J7-3 Q501J7-2	Q2M3X8 Q2M3X8-2 Q2M3X8-3 Q2M3X8-4 B1B1B8	Q2M3X8 Q2M3X8-2 Q2M3X8-3 Q2M3X8-4
P16460	Argininosuccinate synthetase 1	Ass1	0.944371	0.157014	0.393879	0.157014		-0.0624627	0.50731	0.357105	0.357105			1.00683	0	5	18		P16460 J3QNG0	P16460 J3QNG0
E9PU87	SIK family kinase 3	Sik3	-0.116073	0.444583	0.350768	0.350768		0.16116	0.357682	0.358439	0.357682			-0.277233	4	0	2	E9PU87 F6U6U5 Q6P4S6 F6S7W6 Q6P4S6-2 F6U8X4		E9PU87 F6U6U5 Q6P4S6 F6S7W6 Q6P4S6-2 F6U8X4
P08249	Malate dehydrogenase 2, NAD (mitochondrial)	Mdh2	0.0606513	0.50756	0.391673	0.391673		0.138337	0.357682	0.374114	0.357682			-0.0776855	151	71	94	P08249 A0A0G2JF23 A0A0G2JGY4	P08249 A0A0G2JF23 A0A0G2JGY4	P08249 A0A0G2JF23 A0A0G2JGY4
A3KGU7	Spectrin alpha, non-erythrocytic 1	Sptan1	0.154884	0.370154	0.369736	0.369736		0.145758	0.357682	0.374319	0.357682			0.00912598	194	75	82	E9Q447 A3KGU9 P16546 P16546-2 A3KGU7 A3KGU5 A3KGU4	P16546 P16546-2 A3KGU7 A3KGU5 E9Q447 A3KGU9 A3KGU4	E9Q447 A3KGU9 P16546 P16546-2 A3KGU7 A3KGU5 A3KGU4
Q9DBJ1	Phosphoglycerate mutase 1	Pgam1	-0.572458	0.175634	0.351281	0.175634		-0.257073	0.358139	0.38953	0.358139			-0.315385	17	7	9	Q9DBJ1 O70250	Q9DBJ1 O70250	Q9DBJ1 O70250
D3YZU1	SH3 and multiple ankyrin repeat domains 1	Shank1	-0.0353263	0.570504	0.534556	0.534556		0.214974	0.381305	0.358439	0.358439			-0.2503	14	1	2	D3YZU4 D3YZU5 D3YZU1	D3YZU4 D3YZU5 D3YZU1	D3YZU4 D3YZU5 D3YZU1
A2AHK0	Diacylglycerol kinase zeta	Dgkz	-0.773436	0.15137	0.247206	0.15137		0.285537	0.358533	0.383872	0.358533			-1.05897	6	5	2	A2AHJ7 A2AHK0 Q80UP3	A2AHJ7 A2AHK0 Q80UP3	A2AHJ7 A2AHK0 Q80UP3
P61226	RAP2B, member of RAS oncogene family	Rap2b	0.133927	0.381258	0.378942	0.378942		0.131533	0.358533	0.364721	0.358533			0.00239376	6	2	2	P61226	P61226	P61226
E9PYT0	Rho GTPase activating protein 5	Arhgap5	0.24362	0.280767	0.354249	0.280767		0.161713	0.358533	0.413212	0.358533			0.0819071	1	1	1	P97393 E9PYT0	P97393 E9PYT0	P97393 E9PYT0
Q8VCS3	FAM20B, glycosaminoglycan xylosylkinase	Fam20b	0.527632	0.135173	0.254056	0.135173		0.197445	0.358533	0.380685	0.358533			0.330187	1	1	1	Q8VCS3	Q8VCS3	Q8VCS3
E9Q720	Regulator of G-protein signaling 20	Rgs20	0.102136	0.457699	0.361633	0.361633		0.0816659	0.444161	0.359381	0.359381			0.0204699	1	1	0	Q9QZB1 E9Q720 D3Z4Z8 Q8C5J7	Q9QZB1 E9Q720 Q8C5J7
P56391	Cytochrome c oxidase, subunit 6B1	Cox6b1						0.192294	0.397178	0.359889	0.359889				35	18	16	A0A140LIU3 P56391	A0A140LIU3 P56391	A0A140LIU3 P56391
Q8VDN2	ATPase, Na+/K+ transporting, alpha 1 polypeptide	Atp1a1	-0.110656	0.4294	0.332334	0.332334		0.138096	0.360877	0.381022	0.360877			-0.248753	89	31	41	Q8VDN2	Q8VDN2	Q8VDN2
Q99MN9	Propionyl Coenzyme A carboxylase, beta polypeptide	Pccb	-0.509986	0.238482	0.342394	0.238482		0.248472	0.381391	0.360913	0.360913			-0.758458	3	2	4	D3YZC1 Q99MN9 E9Q1J7	E9Q1J7 Q99MN9 D3YZC1	E9Q1J7 Q99MN9 D3YZC1
Q99JR1	Sideroflexin 1	Sfxn1	-0.474983	0.178935	0.183048	0.178935		-0.166004	0.399043	0.360913	0.360913			-0.308979	11	8	9	Q99JR1	Q99JR1	Q99JR1
Q9CPX6	Autophagy related 3	Atg3	-0.202581	0.391664	0.346461	0.346461		-0.197512	0.369635	0.360913	0.360913			-0.00506819	2	2	1	Q9CPX6	Q9CPX6	Q9CPX6
Q8BMF4	Dihydrolipoamide S-acetyltransferase (E2 component of pyruvate dehydrogenase complex)	Dlat	0.148408	0.393632	0.41181	0.393632		0.065573	0.463414	0.360913	0.360913			0.0828352	46	30	26	Q8BMF4	Q8BMF4	Q8BMF4
P35980	Ribosomal protein L18	Rpl18	0.285523	0.275495	0.390988	0.275495		-0.152939	0.387211	0.360913	0.360913			0.438462	8	6	7	A0A1B0GSS8 A0A1B0GQU8 A0A1B0GSF7 P35980 A0A1B0GSA8 A0A1B0GRZ3 A0A1B0GS28	A0A1B0GSA8 A0A1B0GQU8 A0A1B0GRZ3 A0A1B0GS28 A0A1B0GSF7 P35980 A0A1B0GSS8	A0A1B0GSA8 A0A1B0GQU8 A0A1B0GRZ3 A0A1B0GS28 A0A1B0GSF7 P35980 A0A1B0GSS8
A6H611	Mitochondrial intermediate peptidase	Mipep	-0.581191	0.0886788	0.133393	0.0886788		0.0304189	0.505918	0.361156	0.361156			-0.61161	3	0	1	A6H611		A6H611
O55222	Integrin linked kinase	Ilk	-0.285482	0.40586	0.33777	0.33777		0.314273	0.361209	0.440204	0.361209			-0.599755	9	1	0	O55222 D3YZA5 A0A1B0GRF6	O55222
A0A140T8M7	Nodescr	Nodescr	-0.982123	0.151322	0.362082	0.151322		-0.177258	0.461284	0.361212	0.361212			-0.804865	5	1	7	A0A140T8M7 P62751 D3YTY6	D3YTY6 A0A140T8M7 P62751	A0A140T8M7 P62751 D3YTY6
H3BK65	Epidermal growth factor receptor pathway substrate 15	Eps15	0.577843	0.0343713	0.192144	0.0343713	yes	0.112554	0.381391	0.361212	0.361212		yes	0.465289	2	1	1	F6W2Q5 H3BJB8 Q5JC28 P42567 H3BK65	F6W2Q5 H3BJB8 Q5JC28 P42567 H3BK65	F6W2Q5 H3BJB8 Q5JC28 P42567 H3BK65
Q60996	Protein phosphatase 2, regulatory subunit B', gamma	Ppp2r5c	0.17341	0.398849	0.430778	0.398849		0.102008	0.441796	0.361565	0.361565			0.071402	2	1	0	Q60996 Q60996-3 Q60996-2 Q60996-4	Q60996 Q60996-3
P20357	Microtubule-associated protein 2	Map2	-0.0402552	0.562938	0.414286	0.414286		0.21525	0.361947	0.511887	0.361947			-0.255505	40	14	10	P20357 G3UZK9 G3UWW1 G3UZV6 G3UZE9 Q80ZL4 Q80X35 E9Q8Y2 F7ALC8 Q3TLQ0	P20357 G3UZK9 G3UZV6 G3UZE9 Q80ZL4 Q80X35 E9Q8Y2 F7ALC8 Q3TLQ0	P20357 G3UZK9 G3UZE9 F7ALC8 Q80ZL4 Q80X35 E9Q8Y2 Q3TLQ0 G3UZV6
P14115	Ribosomal protein L27a	Rpl27a	0.660235	0.0768489	0.226733	0.0768489		0.18835	0.361947	0.393274	0.361947			0.471885	3	3	6	P14115	P14115	P14115
Q8VH51	RNA binding motif protein 39	Rbm39	-0.577106	0.269283	0.276785	0.269283		0.357452	0.362155	0.451903	0.362155			-0.934558	2	2	0	E9Q8F0 Q8VH51 Q8VH51-3 F7AA45 Q8VH51-2 B7ZD61	E9Q8F0 Q8VH51 Q8VH51-3 B7ZD63 F7AA45 Q8VH51-2 B7ZD61
P19096	Fatty acid synthase	Fasn	0.351327	0.252288	0.386499	0.252288		-0.0806505	0.46749	0.362351	0.362351			0.431977	19	8	16	P19096 A0A0U1RNJ1	P19096 A0A0U1RNJ1	P19096 A0A0U1RNJ1
Q80WM5	Hyaluronan and proteoglycan link protein 3	Hapln3	-0.754274	0.0886848	0.243071	0.0886848		0.183624	0.381305	0.362464	0.362464			-0.937898	3	1	1	Q80WM5	Q80WM5	Q80WM5
P39688	Fyn proto-oncogene	Fyn	-0.0919709	0.481313	0.351281	0.351281		-0.00911856	0.523173	0.362464	0.362464			-0.0828523	3	0	2	P39688-2 P39688 D3YZ57		P39688-2 P39688 D3YZ57
P59999	Actin related protein 2/3 complex, subunit 4	Arpc4	-0.089006	0.482009	0.386858	0.386858		-0.00985582	0.522285	0.362464	0.362464			-0.0791502	8	5	6	P59999 Q3TX55 E9PWA7	P59999 Q3TX55 E9PWA7	P59999 Q3TX55 E9PWA7
Q14BI1	Solute carrier family 24 (sodium/potassium/calcium exchanger), member 2	Slc24a2	-0.0280545	0.570504	0.329873	0.329873		0.0101163	0.523942	0.362464	0.362464			-0.0381708	5	3	0	Q14BI1 B1AXF3	Q14BI1
Q91V89	Protein phosphatase 2, regulatory subunit B', delta	Ppp2r5d	-0.132607	0.496065	0.483681	0.483681		-0.198819	0.405223	0.362464	0.362464			0.0662121	4	1	1	Q91V89	Q91V89	Q91V89
Q9CPP6	NADH:ubiquinone oxidoreductase subunit A5	Ndufa5	-0.141194	0.471756	0.382824	0.382824		-0.211628	0.374671	0.362464	0.362464			0.0704338	12	8	7	Q9CPP6	Q9CPP6	Q9CPP6
P97807	Fetal hematoma	Fh	0.306935	0.198066	0.274156	0.198066		0.1425	0.365207	0.362464	0.362464			0.164435	16	12	10	P97807 P97807-2	P97807 P97807-2	P97807 P97807-2
Q9JKF6	Nectin cell adhesion molecule 1	Pvrl1	0.30524	0.170021	0.276886	0.170021		0.116586	0.381305	0.362464	0.362464			0.188654	6	1	3	Q9JKF6	Q9JKF6	Q9JKF6
D3Z5F7	Predicted gene 20521	Gm20521	0.467483	0.157304	0.330543	0.157304		-0.113784	0.43548	0.362464	0.362464			0.581268	1	2	2	P70345-2 P70345 D3Z5F7	Q8CCS6-2 G3UWS5 D3Z055 Q8CCS6 D3YUB9 D3Z5F7 G3UY42 P70345-2 P70345	Q8CCS6-2 G3UWS5 D3Z055 Q8CCS6 D3YUB9 D3Z5F7 G3UY42
Q8R2Z5	Von Willebrand factor A domain containing 1	Vwa1	0.778601	0.0773335	0.268677	0.0773335		0.107301	0.451819	0.362464	0.362464			0.6713	1	1	0	Q8R2Z5-2 Q8R2Z5	Q8R2Z5-2 Q8R2Z5
P62309	Small nuclear ribonucleoprotein polypeptide G	Snrpg	-0.834231	0.117605	0.22217	0.117605		-0.247411	0.383664	0.362625	0.362625			-0.58682	5	1	2	P62309	P62309	P62309
K4DI58	Cell adhesion molecule 3	Cadm3	-0.061826	0.513438	0.361633	0.361633		0.0180108	0.513898	0.362625	0.362625			-0.0798368	28	7	6	Q99N28 K4DI58	Q99N28 K4DI58	Q99N28 K4DI58
Q3UW66	Mercaptopyruvate sulfurtransferase	Mpst	0.0568704	0.558385	0.474456	0.474456		-0.0887643	0.47856	0.362625	0.362625			0.145635	6	2	0	Q99J99 Q3UW66	Q99J99 Q3UW66
O35098	Dihydropyrimidinase-like 4	Dpysl4	0.232444	0.260978	0.326722	0.260978		-0.0167047	0.515196	0.362625	0.362625			0.249149	8	6	1	O35098-2 O35098 A0A0R4J1N0 Q3TMU8	O35098-2 O35098 A0A0R4J1N0 Q3TMU8	O35098-2 O35098 A0A0R4J1N0 Q3TMU8
Q6P9K9	Neurexin III	Nrxn3	0.339367	0.146989	0.345859	0.146989		0.0215556	0.50731	0.362625	0.362625			0.317811	2	0	1	Q6P9K9 E9Q2X2 A0A087WPQ9 Q6P9K9-2		Q6P9K9 E9Q2X2 A0A087WPQ9 Q6P9K9-2
Q9D3D9	ATP synthase, H+ transporting, mitochondrial F1 complex, delta subunit	Atp5d	0.382772	0.170266	0.350768	0.170266		0.017206	0.515518	0.362625	0.362625			0.365566	10	6	11	Q9D3D9	Q9D3D9 D3Z7S4	Q9D3D9
Q810U4-5	Nodescr	Nodescr	0.2571	0.22227	0.308642	0.22227		0.111336	0.387308	0.363238	0.363238			0.145764	2	1	1	Q810U4-5	Q810U4-5	Q810U4-5
G5E829	ATPase, Ca++ transporting, plasma membrane 1	Atp2b1	-0.275472	0.373004	0.514988	0.373004		-0.0382025	0.509747	0.363446	0.363446			-0.237269	35	9	16	G5E829	G5E829	G5E829
A0A0R4J138	Arylsulfatase B	Arsb	-0.434657	0.278714	0.317209	0.278714		-0.231988	0.388224	0.363446	0.363446			-0.202669	0	1	2		A0A0R4J138 P50429	A0A0R4J138 P50429 P50429-2
Q8CGC6	RNA binding motif protein 28	Rbm28	-0.117817	0.453836	0.350578	0.350578		-0.0294826	0.506409	0.363446	0.363446			-0.088334	2	0	1	Q8CGC6		Q8CGC6
Q9QUI0	Ras homolog family member A	Rhoa	0.152592	0.308131	0.347872	0.308131		0.0981793	0.380821	0.363446	0.363446			0.0544129	16	5	17	Q9QUI0 Q62159 A0A0A6YXF6 H3BL56	Q9QUI0 A0A0A6YXF6 H3BL56 Q62159	Q9QUI0 A0A0A6YXF6 Q62159
Q9EQ20	Aldehyde dehydrogenase family 6, subfamily A1	Aldh6a1	0.00253367	0.588568	0.53009	0.53009		-0.162044	0.412134	0.363446	0.363446			0.164578	9	10	12	Q9EQ20	Q9EQ20	Q9EQ20
Q6P9K8	CASK interacting protein 1	Caskin1	0.377904	0.151322	0.262459	0.151322		0.113175	0.405223	0.363446	0.363446			0.26473	13	9	4	Q6P9K8-4 Q6P9K8-3 Q6P9K8-2 Q6P9K8 Q8VHK1	Q6P9K8-4 Q6P9K8-3 Q6P9K8-2 Q6P9K8	Q6P9K8-4 Q6P9K8-3 Q6P9K8-2 Q6P9K8
P15209-2	Nodescr	Nodescr	-0.0789948	0.488011	0.37612	0.37612		0.11301	0.403399	0.364394	0.364394			-0.192005	2	1	1	P15209-2	P15209-2	P15209-2
Q7TMM9	Tubulin, beta 2A class IIA	Tubb2a	-0.47299	0.216253	0.243523	0.216253		0.230371	0.368001	0.364721	0.364721			-0.703361	22	13	13	Q7TMM9	Q7TMM9	Q7TMM9
P47759	Neuron specific gene family member 2	Nsg2	-0.0223894	0.571431	0.345859	0.345859		0.115549	0.411532	0.364721	0.364721			-0.137938	1	2	0	P47759 Q5SS04 Q5SS03	P47759 Q5SS04 Q5SS03
P62746	Ras homolog family member B	Rhob	0.126071	0.366639	0.383364	0.366639		0.104992	0.37481	0.364721	0.364721			0.0210793	11	6	9	P62746	P62746	P62746
P47708	Rabphilin 3A	Rph3a	0.190041	0.355006	0.39232	0.355006		0.0960822	0.435634	0.364721	0.364721			0.0939584	9	8	3	P47708	P47708 P70169	P47708
P62823	RAB3C, member RAS oncogene family	Rab3c	0.229854	0.224791	0.326722	0.224791		0.118368	0.365058	0.364721	0.364721			0.111486	10	5	6	P62823	P62823	P62823
Q99KR7	Peptidylprolyl isomerase F (cyclophilin F)	Ppif	0.35006	0.0951518	0.226733	0.0951518		0.0869059	0.396703	0.364721	0.364721			0.263154	7	1	2	Q99KR7	Q99KR7	Q99KR7
Q9ERU9	RAN binding protein 2	Ranbp2	0.288437	0.333163	0.400636	0.333163		0.197946	0.402458	0.364889	0.364889			0.0904914	2	0	1	Q9ERU9		Q9ERU9
Q6PE01	Small nuclear ribonucleoprotein 40 (U5)	Snrnp40	-0.497102	0.142537	0.244282	0.142537		0.159313	0.384648	0.364958	0.364958			-0.656415	1	0	1	Q6PE01		Q6PE01
P62334	Proteasome (prosome, macropain) 26S subunit, ATPase, 6	Psmc6	0.308031	0.276962	0.417174	0.276962		0.123364	0.430494	0.364958	0.364958			0.184666	7	2	13	P62334	P62334	P62334
Q8BGX2	Translocase of inner mitochondrial membrane 29	Timm29	-0.137547	0.494036	0.386499	0.386499		0.267597	0.365058	0.420303	0.365058			-0.405144	4	0	1	Q8BGX2		Q8BGX2
Q8BFR5	Tu translation elongation factor, mitochondrial	Tufm	0.0428558	0.539022	0.374443	0.374443		0.141517	0.365058	0.402986	0.365058			-0.0986615	46	21	23	Q8BFR5 Q8BFR5-2 A0A0U1RNQ6 A0A0U1RPC4	Q8BFR5 Q8BFR5-2 A0A0U1RNQ6 A0A0U1RPC4	Q8BFR5 Q8BFR5-2 A0A0U1RNQ6 A0A0U1RPC4
Q8JZS0	Lin-7 homolog A (C. elegans)	Lin7a	0.117186	0.461212	0.445471	0.445471		0.153803	0.382285	0.365073	0.365073			-0.0366171	2	0	1	Q3TUM0 Q8JZS0		Q3TUM0 Q8JZS0
O08599-2	Nodescr	Nodescr	0.323602	0.227415	0.346406	0.227415		0.105463	0.44403	0.365073	0.365073			0.218139	2	0	1	O08599-2		O08599-2
Q9WUB3	Muscle glycogen phosphorylase	Pygm	-0.0819078	0.545133	0.400636	0.400636		-0.07021	0.497753	0.365193	0.365193			-0.0116977	5	5	0	E9PUM3 Q9WUB3	E9PUM3 Q9WUB3
P62814	ATPase, H+ transporting, lysosomal V1 subunit B2	Atp6v1b2	0.191158	0.31241	0.343517	0.31241		0.00230254	0.530215	0.365193	0.365193			0.188855	96	39	40	P62814 Q91YH6 A0A0U1RNU9	P62814 Q91YH6 A0A0U1RNU9	P62814 Q91YH6 A0A0U1RNU9
Q6R0H7	GNAS (guanine nucleotide binding protein, alpha stimulating) complex locus	Gnas	0.0390182	0.537258	0.390803	0.390803		0.0355882	0.490528	0.366592	0.366592			0.00342998	12	6	13	P63094 P63094-2 P63094-3 Q6R0H7 Q6R0H7-4 Z4YKV1	P63094 P63094-2 P63094-3 Q6R0H7 Q6R0H7-4 Z4YKV1	P63094 P63094-2 P63094-3 Q6R0H7 Q6R0H7-4 Z4YKV1 A2A610
Q8C854	Myelin basic protein expression factor 2, repressor	Myef2	-0.243944	0.137981	0.199633	0.137981		0.0915951	0.375784	0.367028	0.367028			-0.335539	3	2	1	A2ATP6 Q8C854-1 Q8C854-3 A2ATP5 G8JL68 Q8C854 F6XJA1 Q8C854-2	A2ATP6 Q8C854-1 Q8C854-3 F6XJA1 A2ATP5 G8JL68 Q8C854 Q8C854-2	A2ATP6 Q8C854-1 Q8C854-3 F6XJA1 A2ATP5 G8JL68 Q8C854 Q8C854-2
Q9D8W5	Proteasome (prosome, macropain) 26S subunit, non-ATPase, 12	Psmd12	0.524573	0.205787	0.361633	0.205787		-0.175087	0.4132	0.367028	0.367028			0.699661	0	2	3		Q9D8W5 B1AT36 Q3TRH2	Q9D8W5 Q3TRH2 B1AT36
P56564	Solute carrier family 1 (glial high affinity glutamate transporter), member 3	Slc1a3	-0.286846	0.160148	0.225902	0.160148		0.036305	0.487045	0.367208	0.367208			-0.323151	9	3	5	P56564	P56564	P56564
P01831	Thymus cell antigen 1, theta	Thy1	-0.524759	0.141666	0.153343	0.141666		-0.141841	0.4132	0.367286	0.367286			-0.382918	37	17	16	P01831	P01831	P01831
Q9ERD7	Tubulin, beta 3 class III	Tubb3	-0.343286	0.241233	0.34454	0.241233		-0.0238383	0.513323	0.367286	0.367286			-0.319448	76	46	31	Q9ERD7 A0A1D5RM76 Q922F4	Q9ERD7 A0A1D5RM76 Q922F4	Q9ERD7 A0A1D5RM76 Q922F4
Q8K010	5-oxoprolinase (ATP-hydrolysing)	Oplah	-0.00391914	0.587904	0.458322	0.458322		0.194111	0.388224	0.367286	0.367286			-0.19803	1	1	1	Q8K010 E9Q484	Q8K010 E9Q484	Q8K010
P62301	Ribosomal protein S13	Rps13	0.207471	0.430824	0.503484	0.430824		0.110087	0.464052	0.367286	0.367286			0.0973843	3	0	4	Q921R2 P62301 A0A0U1RQ71		Q921R2 P62301
Q78J03	Methionine sulfoxide reductase B2	Msrb2	0.406273	0.216253	0.347872	0.216253		0.0169126	0.518212	0.367286	0.367286			0.38936	1	1	0	Q78J03	Q78J03
Q8BGD9	Eukaryotic translation initiation factor 4B	Eif4b	1.02117	0.0625721	0.212594	0.0625721		0.053741	0.503114	0.367286	0.367286			0.967434	3	2	1	Q8BGD9	Q8BGD9	Q8BGD9
Q8K019	BCL2-associated transcription factor 1	Bclaf1	-1.54357	0.0155416	0.0237229	0.0155416	yes	0.211771	0.368001	0.393274	0.368001		yes	-1.75534	5	2	0	Q8K019 A0A087WRN1 F8WI22 Q8K019-3 Q8K019-2 A0A087WQA0	Q8K019 A0A087WRN1 F8WI22 Q8K019-3 Q8K019-2 A0A087WQA0
A0A0R4J098	Zinc finger protein 326	Zfp326	0.0831384	0.530601	0.436827	0.436827		0.240985	0.368001	0.385585	0.368001			-0.157846	0	1	1		A0A0R4J098 O88291	A0A0R4J098 O88291
E9QLL2	Dynamin 3	Dnm3	0.662221	0.0507184	0.150633	0.0507184		0.159742	0.368001	0.379941	0.368001			0.502479	5	3	2	E9QLL2 Q8BZ98 Q8BZ98-2 Q3TCR7 P39054 P39054-2 G3X9G4 F8WIV5 Q3T9X3 G3UZZ3 G3UXX2 F2Z460 E0CXZ8	E9QLL2 Q8BZ98 Q8BZ98-2 Q3TCR7 P39054 P39054-2 G3X9G4 F8WIV5 Q3T9X3 G3UZZ3	Q3TCR7 P39054 E9QLL2 P39054-2 G3X9G4 F8WIV5 Q3T9X3 Q8BZ98 Q8BZ98-2 G3UZZ3 F2Z460 E0CXZ8
P27601	Guanine nucleotide binding protein, alpha 13	Gna13	0.191577	0.238482	0.350844	0.238482		0.0906967	0.384648	0.368087	0.368087			0.10088	7	3	5	P27601 Q9D034	P27601 Q9D034	P27601
Q921F2	TAR DNA binding protein	Tardbp	0.251395	0.284568	0.383364	0.284568		0.111537	0.418606	0.368087	0.368087			0.139858	1	0	1	Q8R0B4 A0A087WR97 Q6VYI5 A0A087WSE4 A0A087WRZ5 Q921F2 Q8BLD4 Q6VYI4		Q8R0B4 A0A087WSH7 A0A087WRP4 H3BJV1 A0A087WR97 A0A087WQA5 Q6VYI5 A0A087WRZ5 Q921F2 Q8BLD4 Q6VYI4
Q62417-7	Nodescr	Nodescr	0.562949	0.0944282	0.22217	0.0944282		0.065213	0.46749	0.368087	0.368087			0.497736	5	0	2	Q62417-5 Q62417-2 D3Z5J3 Q62417-4 E9QNA7 E9Q6A3 Q62417-7 Q62417-6 Q62417 Q62417-3 E9PYX6		Q62417-2 E9QNA7 Q62417 Q62417-7 Q62417-3 Q62417-5 D3Z5J3 Q62417-4 E9PYX6 E9Q6A3 Q62417-6
O88967	YME1-like 1 (S. cerevisiae)	Yme1l1	0.057544	0.548535	0.420113	0.420113		0.0555552	0.495532	0.368278	0.368278			0.0019888	0	1	1		O88967	O88967
Q9CS84	Neurexin I	Nrxn1	0.118594	0.441682	0.390822	0.390822		0.0586072	0.471757	0.368278	0.368278			0.0599873	1	1	2	Q9CS84-5 Q9CS84-2 H3BK93 Q9CS84-3 Q9CS84 Q9CS84-4 E0CY11	Q9CS84-5 Q9CS84-2 A0A0G2JE65 Q9CS84-3 Q9CS84 Q9CS84-4 E0CY11	Q9CS84-5 Q9CS84-2 H3BK41 Q9CS84-3 A0A0G2JES8 Q9CS84 Q9CS84-4 E0CY11
A0A0R4IZX2	Solute carrier family 9 (sodium/hydrogen exchanger), member 3 regulator 2	Slc9a3r2	0.306812	0.22485	0.370521	0.22485		0.0112994	0.520199	0.368278	0.368278			0.295512	4	0	2	Q9JHL1 Q9JHL1-2 A0A0R4IZX2 A0A0R4J006		Q9JHL1 Q9JHL1-2 A0A0R4IZX2 A0A0R4J006
Q9D0I9	Arginyl-tRNA synthetase	Rars	-0.0192824	0.575536	0.400636	0.400636		0.17216	0.369333	0.385097	0.369333			-0.191442	4	1	5	Q9D0I9	Q9D0I9	Q9D0I9
A0A0N4SVB5	Proline-rich transmembrane protein 3	Prrt3	0.0958912	0.473911	0.457506	0.457506		0.121162	0.403399	0.369591	0.369591			-0.0252711	1	1	4	A0A0N4SVB5 Q6PE13	A0A0N4SVB5 Q6PE13	A0A0N4SVB5 Q6PE13
Q9JIW9	V-ral simian leukemia viral oncogene B	Ralb	0.416637	0.170266	0.370521	0.170266		0.146654	0.387308	0.369591	0.369591			0.269983	3	2	0	Q9JIW9 F6QC68	Q9JIW9 F6QC68
P84096	Ras homolog family member G	Rhog	-0.0957775	0.46255	0.34415	0.34415		0.138829	0.369635	0.407885	0.369635			-0.234606	4	3	4	P84096 A0A1B0GSL4	P84096	P84096
B0QZW1	Glutamate receptor, ionotropic, AMPA3 (alpha 3)	Gria3	0.114527	0.511761	0.546683	0.511761		0.26113	0.369635	0.51777	0.369635			-0.146603	1	0	2	F2Z488 B0QZW1 Q9Z2W9		B0QZW1 Q9Z2W9 F2Z488
A0A0G2JEG8	Amphiphysin	Amph	0.374469	0.151322	0.251942	0.151322		0.142139	0.370205	0.387302	0.370205			0.23233	13	8	10	A0A0G2JEG8 Q7TQF7	A0A0G2JEG8 Q7TQF7	A0A0G2JEG8 Q7TQF7
Q9CQM5	Thioredoxin domain containing 17	Txndc17	-0.0408732	0.562894	0.430611	0.430611		-0.126551	0.435688	0.370724	0.370724			0.0856776	0	1	1		Q9CQM5	Q9CQM5
Q9WVA2	Translocase of inner mitochondrial membrane 8A1	Timm8a1	0.155159	0.360246	0.392034	0.360246		0.0172331	0.513042	0.370724	0.370724			0.137926	7	3	6	Q9WVA2 Q4FZG7	Q4FZG7 Q9WVA2	Q9WVA2 Q4FZG7
F8WHW6	Phosphatidylinositol-4-phosphate 5-kinase, type 1 gamma	Pip5k1c	-0.174594	0.456315	0.338715	0.338715		0.0444773	0.506409	0.370795	0.370795			-0.219071	1	4	0	O70161-3 O70161 E0CYP4 O70161-2 F8WHW6	O70161-3 O70161 E0CYP4 O70161-2 F8WHW6
Q61792	LIM and SH3 protein 1	Lasp1	0.229247	0.360246	0.351281	0.351281		0.188718	0.371645	0.374267	0.371645			0.0405292	14	3	4	A2A6H0 A2A6G8 Q61792 A2A6G7 A2A6H1 A2A6G6 A2A6G9 E9Q0N6 A2A6G4 A2A6G5	A2A6H0 A2A6G8 Q61792 A2A6G7 A2A6H1 A2A6G6 A2A6G9 E9Q0N6 A2A6G5	A2A6H0 A2A6G8 Q61792 A2A6G7 A2A6H1 A2A6G6 A2A6G9 E9Q0N6 A2A6G5
P68404-2	Nodescr	Nodescr	-0.301211	0.256833	0.329313	0.256833		0.136475	0.403399	0.371845	0.371845			-0.437686	30	14	17	P68404-2 P68404	P68404 P68404-2	P68404 P68404-2
P27773	Protein disulfide isomerase associated 3	Pdia3	0.663171	0.124372	0.320576	0.124372		0.113043	0.457171	0.372535	0.372535			0.550128	33	33	38	P27773 F6Q404	P27773 F6Q404	P27773 F6Q404
D3Z4B2	N-ethylmaleimide sensitive fusion protein attachment protein gamma	Napg	0.419939	0.105156	0.20804	0.105156		0.0995377	0.408693	0.372798	0.372798			0.320401	21	11	13	Q9CWZ7 D3Z4B2	Q9CWZ7 D3Z4B2	Q9CWZ7 D3Z4B2
V9GX76	Myosin VI	Myo6	0.450017	0.100733	0.192144	0.100733		0.134478	0.373273	0.433635	0.373273			0.31554	6	5	3	E9Q175 V9GX76 V9GXM4 E9PVU0 E9Q174 E9Q3L1 Q64331	E9Q175 V9GX76 V9GXM4 E9PVU0 E9Q174 Q64331 E9Q3L1	E9Q175 V9GX76 V9GXM4 E9PVU0 E9Q174 E9Q3L1 Q64331
A0A0R4J0T0	HscB iron-sulfur cluster co-chaperone	Hscb	0.387342	0.256397	0.351281	0.256397		0.212065	0.37403	0.434385	0.37403			0.175277	1	0	1	A0A0R4J0T0 Q8K3A0 F6UL52		A0A0R4J0T0 Q8K3A0 F6UL52
Q61753	3-phosphoglycerate dehydrogenase	Phgdh	0.197047	0.317408	0.348276	0.317408		0.0318177	0.499497	0.374186	0.374186			0.165229	14	3	2	Q61753 F6ZSB7	Q61753 F6ZSB7	Q61753 F6ZSB7
Q61923	Potassium voltage-gated channel, shaker-related, subfamily, member 6	Kcna6	-0.0728586	0.511761	0.354249	0.354249		-0.0554216	0.482372	0.37421	0.37421			-0.017437	1	2	2	Q61923	Q61923	Q61923
Q8CA95-3	Nodescr	Nodescr	-0.467211	0.276962	0.354378	0.276962		-0.230398	0.401682	0.374267	0.374267			-0.236813	10	2	2	Q8CA95-3 Q8CA95-4 Q8CA95 F8WHK3 Q8CA95-2 F2Z3Z4 S4R197 D3YZR4	Q8CA95-3 Q8CA95-4 Q8CA95 F8WHK3 Q8CA95-2	Q8CA95-3 Q8CA95-4 Q8CA95 F8WHK3 Q8CA95-2
Q9DCG9	tRNA methyltransferase 11-2	Trmt112	-0.0205167	0.569613	0.361633	0.361633		0.114157	0.384648	0.374267	0.374267			-0.134673	2	0	1	Q9DCG9 Q8VCR4		Q9DCG9 Q8VCR4
A2AVJ7	Ribosome binding protein 1	Rrbp1	0.782432	0.0667998	0.153734	0.0667998		-0.1123	0.448407	0.374267	0.374267			0.894732	8	6	15	A2AVJ7 Q99PL5 Q99PL5-4 Q99PL5-7 Q99PL5-5 Q99PL5-3 Q99PL5-2 Q99PL5-6 Q99PL5-9 Q99PL5-8	A2AVJ7 Q99PL5-4 Q99PL5 Q99PL5-3 Q99PL5-2 Q99PL5-5 Q99PL5-6 Q99PL5-7	A2AVJ7 Q99PL5 Q99PL5-10 Q99PL5-11 Q99PL5-6 Q99PL5-4 Q99PL5-9 Q99PL5-7 Q99PL5-8 Q99PL5-5 Q99PL5-3 Q99PL5-2 Q99PL5-12
Q61335	B cell receptor associated protein 31	Bcap31	1.31224	0.106282	0.112071	0.106282		0.173418	0.463849	0.374267	0.374267			1.13882	6	0	3	Q61335		Q61335
Q80TZ3-3	Nodescr	Nodescr						-0.160535	0.432402	0.374267	0.374267				8	5	6	Q80TZ3 Q80TZ3-3 Q80TZ3-2 B1B0B7 B1B0B8	B1B0B7 B1B0B8 Q80TZ3 Q80TZ3-3 Q80TZ3-2	Q80TZ3 Q80TZ3-3 Q80TZ3-2
Q6PB66	Leucine-rich PPR-motif containing	Lrpprc	-0.256165	0.356349	0.361633	0.356349		0.193921	0.382285	0.374319	0.374319			-0.450086	6	2	5	Q6PB66	Q6PB66	Q6PB66
Q6P2B1-2	Nodescr	Nodescr	0.494195	0.121228	0.341829	0.121228		0.147289	0.381667	0.374319	0.374319			0.346906	1	1	0	F6TDZ2 Q6P2B1 Q6P2B1-2	Q6P2B1 Q6P2B1-2
P08752	Guanine nucleotide binding protein (G protein), alpha inhibiting 2	Gnai2	0.152505	0.341654	0.351281	0.341654		0.0889987	0.411414	0.374433	0.374433			0.0635066	4	5	3	A0A0A6YWA9 P08752	A0A0A6YWA9 P08752	A0A0A6YWA9 P08752
G3X8Y3	N(alpha)-acetyltransferase 15, NatA auxiliary subunit	Naa15	-0.0457005	0.553529	0.356173	0.356173		-0.0773337	0.46739	0.374545	0.374545			0.0316332	3	1	1	A0A0A6YW80 G3X8Y3 Q80UM3 Q9DBB4 E9PZ53	A0A0A6YW80 G3X8Y3 Q80UM3	A0A0A6YW80 G3X8Y3 Q80UM3
P08551	Neurofilament, light polypeptide	Nefl	-0.0579914	0.548566	0.416385	0.416385		-0.0579276	0.494715	0.375022	0.375022			-6.3853e-05	110	43	75	P08551	P08551	P08551
Q9CZW4	Acyl-CoA synthetase long-chain family member 3	Acsl3	0.538288	0.111604	0.245887	0.111604		0.160521	0.375347	0.448802	0.375347			0.377767	1	0	1	E9PUC2 Q9CZW4		E9PUC2 Q9CZW4
P38060	3-hydroxy-3-methylglutaryl-Coenzyme A lyase	Hmgcl						-0.524431	0.376179	0.502358	0.376179				2	2	7	V9GWZ9 Q8JZS7 D3YVU9 P38060 V9GXD2	V9GWZ9 Q8JZS7 D3YVU9 P38060 V9GXD2	V9GWZ9 Q8JZS7 D3YVU9 P38060 V9GXD2
Q91W50	Cold shock domain containing E1, RNA binding	Csde1	0.118282	0.411557	0.383364	0.383364		0.112705	0.386238	0.377397	0.377397			0.00557638	9	1	5	A0A0G2JF72 Q91W50 Q8JZN2	A0A0G2JF72 Q91W50 Q8JZN2	A0A0G2JF72 Q91W50 Q8JZN2
Q8R1X1	Acyl-CoA synthetase long-chain family member 6	Acsl6	0.319643	0.138953	0.261037	0.138953		0.109561	0.377712	0.406011	0.377712			0.210082	24	12	10	Q91WC3-2 Q5F2C5 Q91WC3 Q5ICG5 Q8R1X1 E9Q7Y2 Q8BYJ0 F6WYN6 Q8C028 B1ARG5 B0QZJ6	Q91WC3-2 E9Q7Y2 Q5F2C5 Q91WC3 Q8BYJ0 Q5ICG5 Q8R1X1 Q8C028 F6WYN6 B1ARG5 B0QZJ6	Q91WC3-2 E9Q7Y2 Q5F2C5 Q91WC3 Q8BYJ0 Q5ICG5 Q8R1X1 Q8C028 F6WYN6 B1ARG5 B0QZJ6
E9Q8P8	Family with sequence similarity 131, member B	Fam131b	-0.0218819	0.572684	0.416385	0.416385		0.108383	0.426254	0.377722	0.377722			-0.130265	2	2	2	Q3TY60 E9Q8P8 Q3TY60-2	Q3TY60 E9Q8P8 Q3TY60-2	E9Q8P8 Q3TY60-2 Q3TY60
Q9CPQ3	Translocase of outer mitochondrial membrane 22	Tomm22	0.147905	0.370154	0.390822	0.370154		0.0293704	0.503114	0.377918	0.377918			0.118534	2	1	3	Q9CPQ3	Q9CPQ3	Q9CPQ3
P61255	Ribosomal protein L26	Rpl26	-0.611653	0.210932	0.311894	0.210932		-0.272689	0.378984	0.384502	0.378984			-0.338965	5	3	5	B1ARA3 P61255 B1ARA5	B1ARA5 B1ARA3 P61255	B1ARA3 P61255 B1ARA5
Q920I9	WD repeat domain 7	Wdr7	-0.0238277	0.572684	0.404678	0.404678		0.1678	0.378984	0.385097	0.378984			-0.191628	6	5	2	Q920I9-2 Q920I9	Q920I9-2 Q920I9	Q920I9-2 Q920I9
P47962	Ribosomal protein L5	Rpl5	-0.283487	0.50756	0.485562	0.485562		-0.56994	0.378984	0.455812	0.378984			0.286454	6	0	3	P47962 D3YYV8		P47962 D3YYV8
Q3TYA4	Syntaxin binding protein 6 (amisyn)	Stxbp6	0.122147	0.430002	0.432694	0.430002		0.137356	0.379603	0.383773	0.379603			-0.0152087	5	2	2	D6RJ81 Q3TYA4 B8JJ84 Q8R3T5	D6RJ81 Q3TYA4 B8JJ84 Q8R3T5	D6RJ81 Q3TYA4 B8JJ84 Q8R3T5
P18872-2	Nodescr	Nodescr	-0.131993	0.403862	0.326994	0.326994		0.088799	0.431906	0.379941	0.379941			-0.220792	86	29	37	D3Z2M7 P18872-2 P18872 F7BLT7	D3Z2M7 P18872-2 P18872 F7BLT7	D3Z2M7 P18872-2 P18872 F7BLT7
O55042	Synuclein, alpha	Snca	0.492097	0.146989	0.262883	0.146989		0.111141	0.439327	0.380389	0.380389			0.380955	6	6	3	O55042-2 O55042	O55042-2 O55042	O55042-2 O55042
Q9ET01	Liver glycogen phosphorylase	Pygl	1.29411	0.14126	0.351281	0.14126		-0.0776391	0.508268	0.380389	0.380389			1.37174	0	1	15		Q9ET01 Q3UEJ6	Q9ET01 Q3UEJ6
D3Z4E2	Neuritin 1	Nrn1	0.0637439	0.511761	0.401319	0.401319		0.0803197	0.447935	0.380685	0.380685			-0.0165759	1	0	1	Q8CFV4 D3Z4E2		Q8CFV4 D3Z4E2
P16254	Signal recognition particle 14	Srp14	0.482946	0.452503	0.517433	0.452503		0.243143	0.466756	0.380685	0.380685			0.239803	2	0	1	A2AUM6 P16254		A2AUM6 P16254
Q5SUD5	SCO1 cytochrome c oxidase assembly protein	Sco1	-0.0830602	0.538024	0.407084	0.407084		-0.0762628	0.490528	0.380803	0.380803			-0.00679743	1	0	1	Q5SUC9 Q5SUD5		Q5SUC9 Q5SUD5
P61979-2	Nodescr	Nodescr	0.748444	0.216253	0.41181	0.216253		0.106738	0.490392	0.380803	0.380803			0.641706	7	4	6	P61979-3 P61979-2 P61979 H3BLL4 B2M1R6 H3BLP7 H3BJ43 H3BKD0 H3BK96 Q8BT23 H3BKI8	P61979-3 H3BJS9 P61979-2 H3BKD0 H3BK96 P61979 H3BLL4 B2M1R6 H3BKI8 H3BJ43 Q8BT23	P61979-3 P61979-2 H3BKD0 H3BK96 Q8BT23 P61979 B2M1R6 H3BKI8 H3BJS9 H3BLL4 H3BJ43
A0A0N4SVL0	Eukaryotic translation initiation factor 4 gamma, 3	Eif4g3	-0.345367	0.192328	0.192144	0.192144		0.106544	0.420686	0.381022	0.381022			-0.451911	3	3	1	Q80XI3-3 A0A0N4SVL0 A2AMI2 Q80XI3 Q80XI3-2 A2AMI6 Z4YKC4 Q80XI3-4 A0A0R4J112	Q80XI3-3 A0A0N4SVL0 A2AMI2 Q80XI3 A2AMI7 Q80XI3-2 Z4YKC4 Q80XI3-4 A0A0R4J112	A2AMI7 Q80XI3-2 Q80XI3-3 Z4YKC4 A0A0N4SVL0 A2AMI2 Q80XI3 Q80XI3-4 A0A0R4J112
Q9Z1L5	Calcium channel, voltage-dependent, alpha2/delta subunit 3	Cacna2d3	-0.00863522	0.583772	0.397917	0.397917		0.140116	0.432402	0.381022	0.381022			-0.148751	3	0	1	Q9Z1L5		Q9Z1L5
A0A0G2JGX4	ATPase, Na+/K+ transporting, alpha 3 polypeptide	Atp1a3	-0.0572358	0.481575	0.325173	0.325173		0.0795484	0.399035	0.381022	0.381022			-0.136784	190	88	96	A0A0G2JGX4 Q8VCE0 Q6PIC6	A0A0G2JGX4 Q8VCE0 Q6PIC6	A0A0G2JGX4 Q8VCE0 Q6PIC6
E9QPD7	Pyruvate carboxylase	Pcx	-0.283504	0.347399	0.267764	0.267764		-0.163322	0.413832	0.381022	0.381022			-0.120182	59	26	50	G5E8R3 Q05920 E9QPD7	G5E8R3 Q05920 E9QPD7	G5E8R3 Q05920 E9QPD7
P68181-3	Nodescr	Nodescr	0.00667569	0.582884	0.350012	0.350012		0.0296749	0.495546	0.381022	0.381022			-0.0229992	4	2	1	P68181-4 P68181-3 P68181-2 H6TMF5 P68181 A0A0G2JFT9	P68181-4 P68181-3 A0A0G2JFT9 P68181-2 H6TMF5 P68181	P68181-4 P68181-3 A0A0G2JFT9 P68181-2 H6TMF5 P68181
P54227	Stathmin 1	Stmn1	0.00254527	0.588152	0.429185	0.429185		-0.0696546	0.46469	0.381022	0.381022			0.0721999	12	1	4	D3Z5N2 D3Z1Z8 P54227	D3Z5N2 D3Z1Z8 P54227	D3Z5N2 D3Z1Z8 P54227
Q3TZZ7	Extended synaptotagmin-like protein 2	Esyt2	0.396899	0.17386	0.330006	0.17386		0.0782391	0.458669	0.381022	0.381022			0.31866	0	1	1		Q3TZZ7	Q3TZZ7
Q5SRX1	Target of myb1-like 2 (chicken)	Tom1l2	0.562805	0.138898	0.258966	0.138898		-0.014811	0.520199	0.381022	0.381022			0.577616	5	0	3	Q5SRX1-5 Q5SRX1-3 Q5SRX1-4 Q5SRX1 Q5SXA5 Q5SRX1-2 Q5SXA4		Q5SRX1-3 Q5SRX1-4 Q5SRX1 Q5SXA5 Q5SRX1-2 Q5SXA4
Q6PIE5	ATPase, Na+/K+ transporting, alpha 2 polypeptide	Atp1a2	0.136783	0.411557	0.35446	0.35446		0.1185	0.401617	0.381026	0.381026			0.018283	111	42	50	D3YYN7 Q6PIE5	D3YYN7 Q6PIE5	D3YYN7 Q6PIE5
Q8C2Q8	ATP synthase, H+ transporting, mitochondrial F1 complex, gamma polypeptide 1	Atp5c1	0.211191	0.288678	0.383938	0.288678		0.106008	0.405223	0.381026	0.381026			0.105183	32	10	18	Q8C2Q8 Q91VR2 A2AKU9 A2AKV0 A2AKV1 A2AKV2 A2AKV3	Q8C2Q8 Q91VR2 A2AKU9 A2AKV0 A2AKV1 A2AKV2 A2AKV3	Q8C2Q8 Q91VR2 A2AKU9 A2AKV0 A2AKV1 A2AKV2 A2AKV3
P09671	Superoxide dismutase 2, mitochondrial	Sod2	0.307554	0.411997	0.512325	0.411997		-0.299213	0.383896	0.381026	0.381026			0.606767	1	1	2	P09671	P09671	P09671
Q8BGQ1	VPS33B interacting protein, apical-basolateral polarity regulator, spe-39 homolog	Vipas39	-0.150709	0.427928	0.295466	0.295466		0.165025	0.381055	0.393274	0.381055			-0.315734	3	0	1	Q8BGQ1-2 Q8BGQ1		Q8BGQ1-2 Q8BGQ1
Q99K85	Phosphoserine aminotransferase 1	Psat1	0.0967377	0.515732	0.449299	0.449299		-0.0318459	0.512276	0.381134	0.381134			0.128584	1	1	0	Q3U6K9 Q99K85	Q3U6K9 E9Q6P1 Q99K85
E9Q555	Ring finger protein 213	Rnf213	0.83259	0.396083	0.407162	0.396083		0.767503	0.381305	0.383773	0.381305			0.0650875	0	1	1		A0A171EBL2 E9Q555	A0A171EBL2 E9Q555
P01899	Histocompatibility 2, D region locus 1	H2-d1	0.773378	0.254635	0.350012	0.254635		-0.459138	0.381305	0.433673	0.381305			1.23252	1	0	3	P01899		P01901 P03991 G3UXW2 P04223 P01900 P14428 P01899 Q3TH01 P04223-2 Q8HWB2
P97772	Glutamate receptor, metabotropic 1	Grm1	0.255907	0.244373	0.337908	0.244373		0.127266	0.381391	0.39131	0.381391			0.128642	6	3	2	P97772-2 P97772 P97772-3	P97772-2 P97772	P97772-2 P97772
O70166	Stathmin-like 3	Stmn3	0.237347	0.261104	0.363633	0.261104		0.114359	0.396416	0.382055	0.382055			0.122988	1	0	1	O70166		O70166
Q9CQR2	Ribosomal protein S21	Rps21	1.14967	0.109448	0.273204	0.109448		-0.0835045	0.497753	0.382055	0.382055			1.23318	4	0	2	Q9CQR2		Q9CQR2
P03930	Mitochondrially encoded ATP synthase 8	Mt-Atp8	0.0197338	0.577117	0.466318	0.466318		0.0785103	0.471804	0.382264	0.382264			-0.0587765	13	10	12	P03930	P03930	P03930
Q7TPR4	Actinin, alpha 1	Actn1	0.0414524	0.562894	0.503484	0.503484		0.193178	0.382285	0.48216	0.382285			-0.151726	21	12	8	A1BN54 Q7TPR4	A1BN54 Q7TPR4	A1BN54 Q7TPR4
P43275	H1.1 linker histone, cluster member	Hist1h1a	-1.84835	0.0226415	0.00740723	0.00740723	yes	0.0778909	0.496462	0.383872	0.383872		yes	-1.92624	0	2	1		P43275	P43275
Q9Z277	Bromodomain adjacent to zinc finger domain, 1B	Baz1b	-1.36249	0.0451407	0.0300495	0.0300495	yes	0.0862035	0.494715	0.383872	0.383872		yes	-1.44869	1	0	1	Q9Z277 Q9Z277-2		Q9Z277 Q9Z277-2
O89079	Coatomer protein complex, subunit epsilon	Cope	-0.413031	0.365114	0.361633	0.361633		0.294205	0.396416	0.383872	0.383872			-0.707236	1	0	3	O89079 E9Q6I5 D3Z315		O89079 F6YFR7 D3Z315 E9Q6I5
Q3ULD5	Methylcrotonoyl-Coenzyme A carboxylase 2 (beta)	Mccc2	-0.134904	0.50276	0.448647	0.448647		0.105659	0.463849	0.383872	0.383872			-0.240563	2	1	1	Q3ULD5	Q3ULD5	Q3ULD5
Q5DTY9	Potassium channel tetramerisation domain containing 16	Kctd16	0.0488819	0.570504	0.452875	0.452875		0.156797	0.458566	0.383872	0.383872			-0.107915	3	3	1	Q5DTY9	Q5DTY9	Q5DTY9
Q9Z0U1	Tight junction protein 2	Tjp2	-0.254985	0.375714	0.362082	0.362082		-0.180958	0.404473	0.383872	0.383872			-0.0740268	6	2	3	Q9Z0U1 Q921G9 Q9QXY1	Q9Z0U1 Q921G9 Q9QXY1	Q9Z0U1 Q921G9 Q9QXY1
E9Q6P5	Tetratricopeptide repeat domain 7B	Ttc7b	0.0734558	0.515595	0.402086	0.402086		-0.0103806	0.523173	0.383872	0.383872			0.0838365	4	4	1	E9Q6P5	E9Q6P5	E9Q6P5
S4R2K9	Ankyrin 3, epithelial	Ank3	-0.125171	0.463179	0.380039	0.380039		0.165571	0.383896	0.424815	0.383896			-0.290742	16	9	6	G5E8K5 W4VSQ0 Q3UVY0 S4R2S8 G5E8K3 S4R229 G5E8K5-2 G5E8K5-3 S4R1S2 G5E8K2 S4R2K9 G5E8K5-6 S4R2J6 G3X971 S4R1U4 S4R1X7 G5E8K5-4 G5E8K5-5 S4R236 S4R165 S4R2C1 S4R187 S4R2F5	G5E8K5 W4VSQ0 Q3UVY0 S4R2S8 G5E8K3 S4R229 G5E8K5-2 G5E8K5-3 S4R1S2 G5E8K2 S4R2K9 G5E8K5-6 S4R2J6 G3X971 S4R1X7 G5E8K5-4 G5E8K5-5 S4R236 S4R165 S4R2C1 S4R187 S4R2F5 S4R1U4	G5E8K5 S4R2S8 G5E8K3 G5E8K5-2 G5E8K5-3 S4R1S2 G5E8K2 S4R2K9 G5E8K5-6 S4R2J6 G3X971 S4R1X7 G5E8K5-4 G5E8K5-5 S4R236 S4R165 S4R2C1 S4R187 S4R2F5 W4VSQ0 S4R229
D3Z1Z1	SPG7, paraplegin matrix AAA peptidase subunit	Spg7	0.371019	0.204654	0.367113	0.204654		0.151372	0.383896	0.426359	0.383896			0.219647	2	1	0	D3YZN4 D3Z1Z1 D3YXB7	D3YZN4 D3Z1Z1 D3YXB7
Q9QYX7	piccolo (presynaptic cytomatrix protein)	Pclo	0.103478	0.462305	0.474456	0.462305		0.129423	0.390279	0.38446	0.38446			-0.0259452	30	16	12	Q9QYX7-2 Q9QYX7 S4R2E0	Q9QYX7-2 Q9QYX7 S4R2E0	Q9QYX7-2 Q9QYX7 S4R2E0
P14733	Lamin B1	Lmnb1	0.0792412	0.514689	0.498469	0.498469		0.168214	0.384648	0.450723	0.384648			-0.0889731	32	5	12	P14733	P14733	P14733
Q9Z0N1	Eukaryotic translation initiation factor 2, subunit 3, structural gene X-linked	Eif2s3x						-0.435636	0.42131	0.385506	0.385506				0	1	2		Q9Z0N1	Q9Z0N1
Q9DAT5	tRNA 5-methylaminomethyl-2-thiouridylate methyltransferase	Trmu	-0.359175	0.256719	0.354378	0.256719		-0.00542464	0.527634	0.385513	0.385513			-0.35375	2	1	0	Q9DAT5	Q9DAT5
Q9WTU6	Mitogen-activated protein kinase 9	Mapk9	-0.164484	0.320311	0.290826	0.290826		0.099561	0.39404	0.385824	0.385824			-0.264045	6	1	2	Q9Z1B7 Q7TSJ7 Q61831-2 O08911 Q9WTU6-4 D3Z1Z4 P47811-2 A0A0G2JG69 Q80W82 P47811-4 Q91Y86 B2KF34 P47811 Q9WTU6 B2KF35 Q80W80 G3X8U9 A6P3E4 Q9WUI1 P47811-3 Q9WTU6-2 Q9WTU6-3 E9QN59 Q3TQZ7 Q61831 A0A0G2JGL2 D6RG58 Q8C9D4	Q7TSJ7 Q61831-2 Q9WTU6-4 D3Z1Z4 A0A0G2JG69 Q80W82 Q91Y86 Q9WTU6 Q80W80 G3X8U9 A6P3E4 Q9WTU6-2 Q9WTU6-3 E9QN59 Q3TQZ7 Q61831 A0A0G2JGL2 Q8C9D4	Q9Z1B7 Q7TSJ7 Q61831-2 O08911 Q9WTU6-4 D3Z1Z4 P47811-2 A0A0G2JG69 Q80W82 P47811-4 Q91Y86 B2KF34 P47811 Q9WTU6 B2KF35 Q80W80 G3X8U9 A6P3E4 Q9WUI1 P47811-3 Q9WTU6-2 Q9WTU6-3 E9QN59 Q3TQZ7 Q61831 A0A0G2JGL2 D6RG58 Q8C9D4
E9Q6L9	Leucine rich repeat containing 7	Lrrc7	-0.290084	0.40199	0.432694	0.40199		-0.208952	0.42031	0.385824	0.385824			-0.0811318	6	5	3	A0A0G2JDT9 B9EHV0 Q80TE7 E9Q6L9 A0A0G2JFZ5	A0A0G2JDT9 B9EHV0 Q80TE7 E9Q6L9 A0A0G2JFZ5	A0A0G2JDT9 B9EHV0 Q80TE7 E9Q6L9 A0A0G2JFZ5
P62196	Protease (prosome, macropain) 26S subunit, ATPase 5	Psmc5	0.013994	0.582884	0.475634	0.475634		0.16082	0.424529	0.385911	0.385911			-0.146826	4	1	0	Q8K1K2 P62196	P62196
Q8BP92	Reticulocalbin 2	Rcn2	0.0251407	0.572684	0.479182	0.479182		0.164656	0.386238	0.413292	0.386238			-0.139515	5	4	1	Q8BP92 D6RHL9	Q8BP92	Q8BP92
Q8K183	Pyridoxal (pyridoxine, vitamin B6) kinase	Pdxk	0.273881	0.370154	0.482296	0.370154		0.0375177	0.509747	0.386345	0.386345			0.236363	1	0	2	Q8K183 D3Z7R1		Q8K183 D3Z7R1
O54724	Caveolae associated 1	Ptrf	0.851796	0.111559	0.22217	0.111559		0.231413	0.387052	0.393274	0.387052			0.620383	5	0	2	O54724		O54724
P20060	Hexosaminidase B	Hexb	-0.433841	0.230066	0.225151	0.225151		-0.192729	0.387211	0.440126	0.387211			-0.241112	0	1	1		P20060	P20060
A0A0A0MQN4	Autophagy related 7	Atg7	0.381485	0.121758	0.346406	0.121758		0.0923267	0.411414	0.387302	0.387302			0.289158	0	2	1		Q9D906 A0A0A0MQN4 S4R2T5 S4R2D5	Q9D906 A0A0A0MQN4
Q61137	Astrotactin 1	Astn1	0.124086	0.461944	0.430611	0.430611		0.157101	0.387308	0.455812	0.387308			-0.033015	5	0	1	Q61137-2 Q61137 Q3TPU9 A0A0A6YXJ4 A0A0A6YWE6 A0A0A6YWD1		Q3TPU9 A0A0A6YXJ4 Q61137-2 A0A0A6YWD1 Q61137 A0A0A6YWE6
P70408	Cadherin 10	Cdh10	0.376447	0.198551	0.348276	0.198551		0.146021	0.38751	0.390423	0.38751			0.230426	0	1	1		P70408	P70408
Q3UJB0	Splicing factor 3b, subunit 2	Sf3b2	1.20068	0.0513669	0.181361	0.0513669		0.0563084	0.499497	0.388243	0.388243			1.14437	1	0	2	Q3UJB0		Q3UJB0
Q9D8T7	SRA stem-loop interacting RNA binding protein	Slirp	0.0448979	0.539794	0.372526	0.372526		0.0676574	0.462367	0.38953	0.38953			-0.0227594	2	0	1	Q9D8T7 F8WHU8 Q9D8T7-2		Q9D8T7-2 Q9D8T7
E9Q3V9	Adhesion G protein-coupled receptor L1	Lphn1	0.0445314	0.543925	0.408371	0.408371		0.044	0.491426	0.38953	0.38953			0.000531357	3	2	1	Q80TR1 F6YP92 E9Q3V9 Q80TR1-2 E9Q9Q9 H7BX15	E9Q3V9 H7BX15	Q80TR1 E9Q3V9 Q80TR1-2 E9Q9Q9 H7BX15
Q9WTK3	GPI anchor attachment protein 1	Gpaa1	-0.160036	0.396083	0.383364	0.383364		0.0741746	0.46225	0.389558	0.389558			-0.23421	1	0	1	E9PW03 Q9WTK3 F6T7Y8 E9QA52		E9PW03 Q9WTK3 F6T7Y8 E9QA52
P70663	SPARC-like 1	Sparcl1	0.0346576	0.555781	0.373915	0.373915		0.0130007	0.51813	0.389558	0.389558			0.0216569	3	0	1	P70663		P70663
G5E895	Aldo-keto reductase family 1, member B10 (aldose reductase)	Akr1b10	-0.360668	0.323713	0.34415	0.323713		-0.111891	0.466324	0.390739	0.390739			-0.248778	4	4	3	D3Z494 G5E895 S4R2G9	D3Z494 G5E895 S4R2G9	D3Z494 G5E895 S4R2G9
P46096	Synaptotagmin I	Syt1	0.319675	0.142537	0.291836	0.142537		0.0585233	0.458357	0.391217	0.391217			0.261151	31	12	17	P46096 D3Z7R4	D3Z7R4 P46096	P46096 D3Z7R4
Q9D880	Translocase of inner mitochondrial membrane 50	Timm50	0.142732	0.508722	0.550606	0.508722		-0.212166	0.421495	0.391232	0.391232			0.354898	1	1	2	Q9D880	Q9D880	Q9D880
Q8VBT0	Thioredoxin-related transmembrane protein 1	Tmx1	0.792857	0.0982938	0.14891	0.0982938		0.187838	0.404473	0.391232	0.391232			0.605019	1	1	1	F6V084 Q8VBT0	F6V084 Q8VBT0	F6V084 Q8VBT0
Q8CBB7	Adaptor protein complex AP-1, gamma 1 subunit	Ap1g1	0.707507	0.0658841	0.22217	0.0658841		0.0998884	0.442386	0.391232	0.391232			0.607618	1	1	0	Q8CBB7 P22892	Q8CBB7 P22892
P34022	RAN binding protein 1	Ranbp1	0.0689691	0.519332	0.41181	0.41181		-0.0924975	0.451819	0.391397	0.391397			0.161467	1	0	1	P34022 H7BX22		P34022 H7BX22
Q9D892	Inosine triphosphatase (nucleoside triphosphate pyrophosphatase)	Itpa	-0.0444647	0.559668	0.474595	0.474595		-0.116464	0.44374	0.391745	0.391745			0.0719989	1	0	2	Q9D892		Q9D892
A0A0R4J1E2	Eukaryotic translation elongation factor 1 delta (guanine nucleotide exchange protein)	Eef1d	-0.013003	0.582884	0.437368	0.437368		0.0957006	0.46739	0.393181	0.393181			-0.108704	9	1	5	Q91VK2 P57776-2 D3Z7N2 F6ZFU0 Q80T06 A0A0R4J1E2 E9QN08 A0A0R4J1L2 D3YZT9 P57776-3 P57776 D3YUQ9 D3YY68	Q91VK2 P57776-2 D3Z7N2 F6ZFU0 Q80T06 A0A0R4J1E2 E9QN08 A0A0R4J1L2 D3YZT9 P57776-3 P57776 D3YUQ9	Q91VK2 P57776-2 D3Z7N2 F6ZFU0 Q80T06 A0A0R4J1E2 E9QN08 A0A0R4J1L2 D3YZT9 P57776-3 P57776 D3YUQ9 D3YY68
Q791T5	Mitochondrial carrier 1	Mtch1	-0.350662	0.26817	0.354378	0.26817		-0.0393373	0.509747	0.393274	0.393274			-0.311324	3	1	1	Q791T5-2 Q791T5	Q791T5-2 Q791T5	Q791T5-2 Q791T5
A0A0R4J0G0	Phosphoenolpyruvate carboxykinase 2 (mitochondrial)	Pck2	-0.295164	0.333016	0.34415	0.333016		-0.0137114	0.522765	0.393274	0.393274			-0.281452	3	3	1	A0A0R4J0G0 Q8BH04	A0A0R4J0G0 Q8BH04	A0A0R4J0G0 Q8BH04
Q9D172	Glutamine amidotransferase like class 1 domain containing 3A	Gatd3a	0.221937	0.44255	0.456142	0.44255		0.152217	0.451649	0.393274	0.393274			0.0697204	26	11	10	Q9D172	Q9D172	Q9D172
Q3TES0	IQ motif and Sec7 domain 3	Iqsec3	0.000744434	0.59096	0.386602	0.386602		-0.091904	0.473881	0.393274	0.393274			0.0926484	7	3	0	Q3TES0 A0A0N4SWH8 D6RHQ8	Q3TES0 A0A0N4SWH8
P35282	RAB21, member RAS oncogene family	Rab21	0.244595	0.254635	0.352861	0.254635		0.0846416	0.435772	0.393274	0.393274			0.159954	6	1	4	P35282	P35282	P35282
A2AL50	Alkylglycerone phosphate synthase	Agps	0.335733	0.377846	0.41181	0.377846		0.0679707	0.499854	0.393274	0.393274			0.267762	1	0	1	A2AL50 Q8C0I1 A2AL49 H3BKN2		A2AL50 Q8C0I1 A2AL49 H3BKN2
Q8BG39	Synaptic vesicle glycoprotein 2 b	Sv2b	0.457764	0.16193	0.218785	0.16193		0.0577948	0.487267	0.393274	0.393274			0.399969	8	7	7	Q8BG39	Q8BG39	Q8BG39
A0A0N4SW28	guanine nucleotide binding protein (G protein), gamma 12	Gng12						-0.054148	0.499497	0.393274	0.393274				7	1	2	A0A0N4SW28 A0A0N4SVT3 Q9DAS9	A0A0N4SW28 A0A0N4SVT3 Q9DAS9	A0A0N4SW28 A0A0N4SVT3 Q9DAS9
P62245	Ribosomal protein S15A	Rps15a						0.168396	0.458566	0.393274	0.393274				1	1	2	D3Z712 D3YVB4 F8WJ41 P62245	D3Z712 D3YVB4 F8WJ41 P62245	D3Z712 D3YVB4 F8WJ41 P62245
A2ALS5-2	Nodescr	Nodescr	-0.221535	0.297207	0.284563	0.284563		0.0175443	0.514265	0.393633	0.393633			-0.23908	1	1	1	A2ALS5 A2ALS5-4 A2ALS5-3 A2ALS4 A2ALS3 A2ALS5-2	A2ALS7 A2ALS5 A2ALS5-3 A2ALS5-2	A2ALS5 A2ALS5-4 A2ALS5-3 A2ALS4 A2ALS3 A2ALS5-2
P97291	Cadherin 8	Cdh8	0.247313	0.370154	0.391047	0.370154		0.127845	0.440022	0.393633	0.393633			0.119467	1	1	0	E9PZC1 P97291 E9Q451 Q8C449 E9PYB2 D6RG94	E9PZC1 P97291 E9Q451 Q8C449 E9PYB2 D6RG94
O35927	Catenin (cadherin associated protein), delta 2	Ctnnd2	-0.207531	0.463201	0.390822	0.390822		0.259548	0.394032	0.444979	0.394032			-0.467079	2	0	2	O35927-2 O35927 E9QKH8		O35927-2 O35927 E9QKH8
Q91ZP9	N-terminal EF-hand calcium binding protein 2	Necab2	0.175972	0.367697	0.404678	0.367697		0.129097	0.394032	0.396106	0.394032			0.0468746	6	0	3	Q91ZP9 Q91ZP9-2		Q91ZP9 Q91ZP9-2
Q6P5E4	UDP-glucose glycoprotein glucosyltransferase 1	Uggt1	0.357032	0.170266	0.347657	0.170266		0.0880677	0.439324	0.394104	0.394104			0.268964	2	2	6	Q6P5E4 G3UYG7	Q6P5E4 G3UYG7 G3UZU8	Q6P5E4 G3UYG7
E9PWB2	Casein kinase 1, alpha 1	Csnk1a1	-0.17023	0.388197	0.30414	0.30414		0.0605147	0.473881	0.394455	0.394455			-0.230745	0	1	1		E9Q3W1 H7BXB1 E9Q2U6 Q8BK63-2 Q8BK63 F6YBC9 E9PWB2 E9Q4G7	E9Q3W1 H7BXB1 E9Q2U6 Q8BK63-2 Q8BK63 F6YBC9 E9PWB2 E9Q4G7
Q8R464	Cell adhesion molecule 4	Cadm4	-0.0612398	0.519332	0.407162	0.407162		0.110319	0.415553	0.394455	0.394455			-0.171559	16	6	10	Q8R464	Q8R464	Q8R464
A0A0A6YY83	Protocadherin 7	Pcdh7	0.244509	0.298967	0.366675	0.298967		0.135361	0.394959	0.417762	0.394959			0.109148	2	0	1	E9Q2S0 A0A0A6YY83 A2RS43		E9Q2S0 A0A0A6YY83 A2RS43
F6YVP7	Ribosomal protein S18, pseudogene 6	Rps18-ps6	0.414153	0.250322	0.397378	0.250322		0.191146	0.395512	0.42811	0.395512			0.223007	11	6	9	S4R1N6 P62270 F6YVP7	S4R1N6 P62270 F6YVP7	S4R1N6 P62270 F6YVP7
Q8K596	Solute carrier family 8 (sodium/calcium exchanger), member 2	Slc8a2	0.0160051	0.576236	0.377411	0.377411		0.130265	0.396028	0.397898	0.396028			-0.11426	7	1	4	Q8K596 Q8K596-2	Q8K596 Q8K596-2	Q8K596 Q8K596-2
Q61001	Laminin, alpha 5	Lama5	0.686662	0.165374	0.343755	0.165374		0.0119521	0.525625	0.396106	0.396106			0.67471	7	0	1	Q61001		Q61001
Q3TY86	Apoptosis-inducing factor, mitochondrion-associated 3	Aifm3	0.222549	0.299862	0.396323	0.299862		0.105995	0.415063	0.396425	0.396425			0.116554	1	1	2	Q3TY86-3 Q3TY86 Q3TY86-2	Q3TY86-3 Q3TY86 Q3TY86-2	Q3TY86-3 Q3TY86 Q3TY86-2
P68254	Tyrosine 3-monooxygenase/tryptophan 5-monooxygenase activation protein theta	Ywhaq	-0.16376	0.441721	0.413949	0.413949		-0.173317	0.3967	0.438002	0.3967			0.00955709	8	4	4	P68254 F6VW30 P68254-2 F6YY69	P68254 F6VW30 P68254-2 F6YY69	P68254 F6VW30 P68254-2 F6YY69
Q9CRD2	ER membrane protein complex subunit 2	Emc2	0.830205	0.0988035	0.103442	0.0988035		0.209577	0.3967	0.516114	0.3967			0.620628	1	1	1	Q9CRD2	Q9CRD2	Q9CRD2
Q9D1D4	Transmembrane p24 trafficking protein 10	Tmed10	0.512934	0.176211	0.326263	0.176211		0.0964338	0.462434	0.398399	0.398399			0.4165	9	0	12	Q9D1D4 Q9D1D4-2		Q9D1D4 Q9D1D4-2
P0C673	Immunoglobulin superfamily, member 11	Igsf11	0.126649	0.451106	0.431476	0.431476		0.0288272	0.50865	0.400294	0.400294			0.0978219	1	0	1	P0C673		P0C673
Q8BQP9	Regulator of G-protein signalling 7 binding protein	Rgs7bp	-0.590241	0.204654	0.275466	0.204654		-0.167171	0.435634	0.400694	0.400694			-0.42307	3	1	1	Q8BQP9	Q8BQP9	Q8BQP9
Q99JP6-2	Nodescr	Nodescr	0.161824	0.391822	0.39006	0.39006		0.061385	0.471777	0.401544	0.401544			0.100439	7	1	3	Q99JP6 Q99JP6-2 J3QQ00 Q501M9	Q99JP6 Q99JP6-2 Q501M9	Q99JP6 Q99JP6-2 J3QQ00
Q9CQ54	NADH:ubiquinone oxidoreductase subunit C2	Ndufc2	-0.0634701	0.562894	0.523198	0.523198		0.258143	0.401597	0.443542	0.401597			-0.321613	24	4	13	A0A0U1RPJ5 Q9CQ54	Q9CQ54 A0A0U1RPJ5	Q9CQ54
Q8BML9	Glutaminyl-tRNA synthetase	Qars	0.140015	0.473523	0.430611	0.430611		0.178366	0.401617	0.412134	0.401617			-0.038351	0	1	2		D3Z158 A0A140LIZ4 Q8BML9	A0A140LID3 A0A0A6YY08 A0A140LJH2 A0A140LII8 D3Z158 A0A140LIN2 A0A140LIR0 Q8BML9 A0A140LJK5 A0A140LHB3 A0A140LIS6 A0A140LHJ3 A0A140LHZ5
P01887	Beta-2 microglobulin	B2m	0.556706	0.36455	0.532935	0.36455		-0.379755	0.401617	0.49066	0.401617			0.936461	1	0	2	P01887		P01887
A2AS98	NCK-associated protein 1	Nckap1	0.458423	0.209001	0.299431	0.209001		0.0107184	0.524807	0.402965	0.402965			0.447704	7	0	1	P28660 A2AS98 P28660-2		P28660 A2AS98 P28660-2
Q99LX0	Parkinson disease (autosomal recessive, early onset) 7	Park7	-0.246733	0.367697	0.329873	0.329873		-0.16907	0.403399	0.420976	0.403399			-0.0776631	3	4	5	A2A816 Q99LX0 A2A817 A2A815 A2A813	A2A816 Q99LX0 A2A817 A2A815 A2A813	A2A816 Q99LX0 A2A817 A2A815 A2A813
O08547	SEC22 homolog B, vesicle trafficking protein	Sec22b	0.557676	0.274282	0.408961	0.274282		-0.252654	0.410794	0.403495	0.403495			0.810331	0	4	5		O08547 E9Q6R3 A0A0G2JF08	O08547 E9Q6R3 A0A0G2JF08
P63011	RAB3A, member RAS oncogene family	Rab3a	-0.0750043	0.483004	0.347254	0.347254		0.0784283	0.435772	0.403553	0.403553			-0.153433	33	23	17	P63011 D3YZP5	P63011 D3YZP5 D3YW33 D3YWL1 P35276	P63011 D3YW33 D3YWL1 P35276
Q9CXE7	Transmembrane p24 trafficking protein 5	Tmed5	0.886592	0.16193	0.298335	0.16193		-0.198989	0.44374	0.403553	0.403553			1.08558	1	0	2	D3Z615 Q9CXE7 Q8C5H9 E9PXY3 Q3V440 E9Q2J2		D3Z615 Q9CXE7 Q8C5H9 E9PXY3 Q3V440 E9Q2J2
Q62443	Neuronal pentraxin 1	Nptx1	0.306421	0.26658	0.329313	0.26658		0.108234	0.4394	0.403605	0.403605			0.198187	4	4	3	Q62443	Q62443	Q62443
P62702	Ribosomal protein S4, X-linked	Rps4x						-0.138765	0.462434	0.403726	0.403726				10	4	8	V9GWY0 P62702	P62702 V9GWY0	P62702 V9GWY0
P62082	Ribosomal protein S7	Rps7	0.248152	0.302272	0.419186	0.302272		0.0712935	0.466756	0.404071	0.404071			0.176858	3	3	8	F6SVV1 P62082	F6SVV1 P62082	F6SVV1 P62082
Q62086	Paraoxonase 2	Pon2	0.367999	0.295307	0.341829	0.295307		-0.143224	0.440022	0.404575	0.404575			0.511223	2	1	1	Q62086	Q62086	Q62086
P43006	Solute carrier family 1 (glial high affinity glutamate transporter), member 2	Slc1a2	-0.153243	0.372665	0.329313	0.329313		0.0206902	0.510573	0.404962	0.404962			-0.173933	43	15	20	P43006-2 A2APL5 F6ZRK3 P43006-3 F7CAM6 P43006 A2AQI7	P43006-2 A2APL5 P43006-3 F7CAM6 P43006 F6ZRK3	P43006-2 A2APL5 P43006-3 F7CAM6 P43006 F6ZRK3 A2AQI7
Q9WV92-8	Nodescr	Nodescr	-0.284635	0.347689	0.404678	0.347689		-0.128425	0.444226	0.404962	0.404962			-0.15621	2	2	1	Q9WV92-7 Q9WV92-8	Q9WV92-7 Q9WV92-8	Q9WV92-7 Q9WV92-8
E9PVM3	Inositol polyphosphate-4-phosphatase, type II	Inpp4b	0.413026	0.214255	0.354378	0.214255		-0.136889	0.435634	0.404993	0.404993			0.549916	1	0	1	Q3URI3 Q6P1Y8 E9Q2C4 F8WJC1 E9PVM1 E9PVM3		Q3URI3 Q6P1Y8 E9Q2C4 F8WJC1 E9PVM1 E9PVM3
Q64433	Heat shock protein 1 (chaperonin 10)	Hspe1	0.254036	0.260978	0.383364	0.260978		0.0881699	0.439327	0.405151	0.405151			0.165866	45	19	35	Q64433	Q64433	Q64433
Q8R4N0	Citrate lyase beta like	Clybl	0.254189	0.401297	0.428826	0.401297		0.202993	0.405223	0.4099	0.405223			0.051196	3	1	2	Q8R4N0	Q8R4N0	Q8R4N0
Q60930	Voltage-dependent anion channel 2	Vdac2	-0.100896	0.477694	0.311914	0.311914		0.0934942	0.444226	0.406011	0.406011			-0.19439	47	29	27	D3YZT5 G3UX26 D3YUN8 Q60930	G3UX26 Q60930 D3YZT5 D3YUN8	G3UX26 Q60930 D3YZT5 D3YUN8
O88569	Heterogeneous nuclear ribonucleoprotein A2/B1	Hnrnpa2b1	-0.0448326	0.562509	0.400636	0.400636		0.0241762	0.515196	0.406011	0.406011			-0.0690089	6	1	4	O88569-3 O88569 A0A0N4SUM2 O88569-2	O88569-3 O88569 O88569-2	O88569 O88569-3 A0A0N4SUM2 O88569-2
Q64337	Sequestosome 1	Sqstm1	-0.191797	0.380076	0.39232	0.380076		-0.128416	0.4132	0.406011	0.406011			-0.0633808	1	1	1	D3YZJ1 Q64337 Q64337-2	D3YZJ1 Q64337 Q64337-2	D3YZJ1 Q64337 Q64337-2
Q9JJY3	Sphingomyelin phosphodiesterase 3, neutral	Smpd3	-0.328786	0.280767	0.411739	0.280767		-0.0450746	0.499497	0.406629	0.406629			-0.283712	2	1	0	Q9JJY3	Q9JJY3
Q9QYS9-7	Nodescr	Nodescr	0.19086	0.333163	0.38494	0.333163		0.0739844	0.454312	0.407629	0.407629			0.116875	3	1	2	Q9QYS9-6 Q9QYS9 Q9QYS9-2 Q9QYS9-5 Q9QYS9-8 Q9QYS9-4 Q9QYS9-7 Q9QYS9-3	Q9QYS9-6 Q9QYS9 Q9QYS9-2 Q9QYS9-5 Q9QYS9-8 Q9QYS9-4 Q9QYS9-7 Q9QYS9-3	Q9QYS9-6 Q9QYS9 Q9QYS9-2 Q9QYS9-5 Q9QYS9-8 Q9QYS9-4 Q9QYS9-7 Q9QYS9-3
P58871	Tankyrase 1 binding protein 1	Tnks1bp1	0.363138	0.356349	0.474595	0.356349		0.0552625	0.506295	0.407806	0.407806			0.307876	2	1	0	Z4YJL4 P58871	Z4YJL4 P58871
Q9WVC2-2	Nodescr	Nodescr	0.0394153	0.575536	0.354378	0.354378		-0.232656	0.429683	0.408315	0.408315			0.272071	1	1	0	Q9WVC2-2	Q9WVC2-2
Q8VCM8	Nicalin	Ncln	0.654172	0.217684	0.214811	0.214811		0.214279	0.421913	0.408315	0.408315			0.439894	5	0	3	Q8VCM8 D3YU17		Q8VCM8 D3YU17
Q8BUK6	Hook microtubule tethering protein 3	Hook3	0.81246	0.100733	0.254966	0.100733		-0.0316358	0.513737	0.408315	0.408315			0.844096	1	1	1	F6W1A2 Q8BUK6	F6W1A2 Q8BUK6	Q8BUK6
Q02257	Junction plakoglobin	Jup	-0.129152	0.491026	0.343755	0.343755		-0.181316	0.408693	0.428991	0.408693			0.0521644	5	2	3	Q02257	Q02257	Q02257
Q9QYB5-2	Nodescr	Nodescr	-3.99698e-06	0.591144	0.356649	0.356649		0.0742476	0.440686	0.411259	0.411259			-0.0742516	6	2	6	Q9QYB5-2 Q9QYB5	Q9QYB5-2 Q9QYB5	Q9QYB5-2 Q9QYB5
Q9CPY7	Leucine aminopeptidase 3	Lap3	-0.194838	0.442923	0.361633	0.361633		-0.187055	0.411414	0.463076	0.411414			-0.00778342	7	3	9	Q9CPY7 Q9CPY7-2	Q9CPY7 Q9CPY7-2	Q9CPY7 Q9CPY7-2 A0A0G2JEM7
E9QNF7	Contactin associated protein-like 2	Cntnap2	0.314179	0.2459	0.3412	0.2459		0.126739	0.411414	0.488766	0.411414			0.18744	10	4	5	E9QNF7 Q9CPW0 Q78HU7 Q9CPW0-2 F7D1I5 G3UXY6	E9QNF7 Q9CPW0 Q78HU7 Q9CPW0-2 F7D1I5 G3UXY6	E9QNF7 Q9CPW0
Q80WJ7	Metadherin	Mtdh	0.363295	0.221459	0.272891	0.221459		0.0742439	0.46749	0.412005	0.412005			0.289051	3	1	1	F6QHD1 F6ZQL0 E9PUX0 Q80WJ7 F6QFT1 F6ZSG0	F6QHD1 F6ZSG0 Q80WJ7	F6QHD1 F6ZQL0 E9PUX0 Q80WJ7 F6QFT1
O08795-2	Nodescr	Nodescr	0.736588	0.0971407	0.220896	0.0971407		0.112497	0.455998	0.412005	0.412005			0.624091	7	1	7	O08795 O08795-2	O08795 O08795-2	O08795 O08795-2
A0A0R4J083	Acyl-Coenzyme A dehydrogenase, long-chain	Acadl	-0.356715	0.176211	0.199633	0.176211		0.0665523	0.464128	0.412248	0.412248			-0.423267	8	4	8	A0A0R4J083 P51174	A0A0R4J083 P51174	A0A0R4J083 P51174
Q9WTT4	ATPase, H+ transporting, lysosomal V1 subunit G2	Atp6v1g2	0.149479	0.424133	0.390988	0.390988		0.0770292	0.463414	0.412248	0.412248			0.0724495	22	6	1	B0V2H4 Q9WTT4 G5E923	Q9WTT4 G5E923 B0V2H4	G5E923 B0V2H4 Q9WTT4
P14131	Ribosomal protein S16	Rps16	0.245739	0.391664	0.511884	0.391664		0.175529	0.4132	0.503366	0.4132			0.0702098	17	3	10	P14131	P14131	P14131
P84091	Adaptor-related protein complex 2, mu 1 subunit	Ap2m1	0.573371	0.111559	0.230563	0.111559		0.135752	0.4132	0.505737	0.4132			0.437619	33	15	12	P84091 Q3TWV4	P84091 Q3TWV4	P84091 Q3TWV4
Q9Z2X1	Heterogeneous nuclear ribonucleoprotein F	Hnrnpf	0.293482	0.347689	0.450843	0.347689		0.148668	0.432402	0.413212	0.413212			0.144814	4	0	2	J3QMT0 Q9Z2X1-2 J3QM80 Q9Z2X1		J3QMT0 Q9Z2X1-2 J3QM80 Q9Z2X1
O35954	Phosphatidylinositol transfer protein, membrane-associated 1	Pitpnm1	-0.268665	0.37284	0.435653	0.37284		-0.00313635	0.53032	0.413292	0.413292			-0.265529	4	3	2	D3YXW5 O35954	D3YXW5 O35954	O35954
P60487	Pyridoxal (pyridoxine, vitamin B6) phosphatase	Pdxp	0.191325	0.427523	0.413934	0.413934		0.119761	0.451819	0.413292	0.413292			0.0715639	5	3	2	P60487	P60487	P60487
B1AX58	Plastin 3 (T-isoform)	Pls3	0.0236276	0.570504	0.376994	0.376994		-0.0532972	0.480299	0.413292	0.413292			0.0769248	1	0	2	A0A1C7CYV0 Q61233 B1AX58 Q99K51		A0A1C7CYV0 Q61233 B1AX58 Q99K51
Q8QZS1	3-hydroxyisobutyryl-Coenzyme A hydrolase	Hibch	0.267783	0.439793	0.50731	0.439793		0.0328094	0.516437	0.413449	0.413449			0.234974	6	0	6	Q8QZS1		Q8QZS1 E0CX19
Q8BP47	Asparaginyl-tRNA synthetase	Nars	-0.107788	0.473523	0.351281	0.351281		-0.0460045	0.494042	0.413568	0.413568			-0.0617837	1	0	1	Q8BP47		Q8BP47
Q8CDN6	Thioredoxin-like 1	Txnl1	0.525586	0.214047	0.33317	0.214047		-0.0855841	0.480186	0.413591	0.413591			0.61117	1	0	1	Q8CDN6		Q8CDN6
P11438	Lysosomal-associated membrane protein 1	Lamp1	0.120747	0.511761	0.428826	0.428826		-0.195757	0.416813	0.488545	0.416813			0.316504	3	0	2	P11438		P11438
Q7M6Y3	Phosphatidylinositol binding clathrin assembly protein	Picalm	0.195291	0.438677	0.531063	0.438677		-0.100009	0.46749	0.417865	0.417865			0.295301	2	1	2	Q7M6Y3 Q7M6Y3-5 Q7M6Y3-6 Q7M6Y3-4 Q7M6Y3-2 Q7M6Y3-3	Q7M6Y3 Q7M6Y3-5 Q7M6Y3-6 Q7M6Y3-4 Q7M6Y3-2 Q7M6Y3-3	Q7M6Y3 Q7M6Y3-5 Q7M6Y3-6 Q7M6Y3-4 Q7M6Y3-2 Q7M6Y3-3 A0A140LHQ8
Q8BTG3	T-complex 11 like 1	Tcp11l1	0.130525	0.454769	0.429185	0.429185		0.106074	0.441796	0.418681	0.418681			0.024451	1	1	1	Q8BTG3	Q8BTG3	Q8BTG3
Q3THS6	Methionine adenosyltransferase II, alpha	Mat2a	0.0306528	0.566044	0.440521	0.440521		0.0797581	0.462367	0.41945	0.41945			-0.0491053	1	0	1	A0A0U1RNT6 Q3THS6 A0A0U1RNK6		A0A0U1RNT6 Q3THS6 A0A0U1RNK6
A0A0J9YUN4	Dynamin 1	Dnm1	0.481795	0.157304	0.247982	0.157304		0.0278988	0.511222	0.41945	0.41945			0.453896	24	6	12	P39053-3 A0A0J9YUN4 A0A0J9YUE9	P39053-3 A0A0J9YUN4 A0A0J9YUE9	P39053-3 A0A0J9YUN4 A0A0J9YUE9
Q9Z1J3	Nitrogen fixation gene 1 (S. cerevisiae)	Nfs1	-0.248452	0.338785	0.288865	0.288865		0.0923855	0.458566	0.41947	0.41947			-0.340838	6	0	2	Q9Z1J3-2 V9GXS4 Q9Z1J3		Q9Z1J3-2 V9GXS4 Q9Z1J3
Q3UHT7	ELKS/RAB6-interacting/CAST family member 2	Erc2	0.139128	0.488011	0.498774	0.488011		0.150586	0.439289	0.41957	0.41957			-0.0114578	4	1	4	Q6PH08-4 Q3UHT7 Q6PH08-3 Q6PH08 Q6PH08-2 A0A1B0GS69 A0A1B0GSQ8	Q6PH08-4 Q3UHT7 Q6PH08-3 A0A1B0GS69 Q6PH08	Q6PH08-4 Q3UHT7 Q6PH08-3 Q6PH08 Q6PH08-2
J3QNY1	Predicted pseudogene 9242	Gm9242	-0.521327	0.305341	0.391047	0.305341		-0.243363	0.42031	0.480211	0.42031			-0.277964	2	1	0	Q8BG05-2 J3QNY1 B2RXM2	Q8BG05-2 J3QNY1 B2RXM2
E9Q8N8	Solute carrier family 4 (anion exchanger), member 4	Slc4a4	-0.492454	0.174181	0.310671	0.174181		-0.0593243	0.491123	0.420976	0.420976			-0.43313	23	17	11	A7E1Z5 E9Q8N8 O88343 O88343-2 D3Z7I7 O88343-3 D3Z7G8 D3YX36 D3YVG0 E9Q3M5	A7E1Z5 E9Q8N8 O88343 O88343-2 D3YX36 D3Z7G8 D3YVG0 E9Q3M5	A7E1Z5 E9Q8N8 O88343 O88343-2 D3YX36 D3Z7G8 D3YVG0 E9Q3M5
P62835	RAS-related protein 1a	Rap1a	-0.0291727	0.57617	0.39006	0.39006		0.00313438	0.53032	0.420976	0.420976			-0.0323071	1	1	0	A0A0G2JDL9 P62835 A0A0G2JE52	A0A0G2JDL9 P62835 A0A0G2JE52
A0A0R4J0P1	Acyl-Coenzyme A dehydrogenase family, member 8	Acad8	0.191984	0.448677	0.540344	0.448677		0.149917	0.441796	0.420976	0.420976			0.0420671	1	0	3	D3YTT4 A0A0R4J0P1 Q9D7B6		D3YTT4 A0A0R4J0P1 Q9D7B6
E9QAS7	Inositol polyphosphate-5-phosphatase A	Inpp5a	0.147352	0.388197	0.363633	0.363633		0.0779061	0.447935	0.420976	0.420976			0.0694454	1	1	1	E9QAS7 Q3TZT4 Q7TNC9	E9QAS7 Q3TZT4 Q7TNC9	E9QAS7 Q3TZT4 Q7TNC9
Q91VR8	BRICK1, SCAR/WAVE actin-nucleating complex subunit	Brk1	0.626989	0.135514	0.225902	0.135514		0.1105	0.45488	0.421157	0.421157			0.516489	6	0	2	Q91VR8		Q91VR8
E9QLH4	Tripartite motif-containing 9	Trim9						-0.323246	0.421495	0.432964	0.421495				4	2	1	Q8C7M3 Q8C7M3-2 E9Q524 Q8C7M3-3 Q8C7M3-5 Q8C7M3-6 Q8C7M3-4 E9QLH4	Q8C7M3 Q8C7M3-2 E9Q524 Q8C7M3-3 Q8C7M3-5 Q8C7M3-6 Q8C7M3-4 E9QLH4	Q8C7M3-3 E9QLH4
O08807	Peroxiredoxin 4	Prdx4	0.439083	0.361264	0.534556	0.361264		-0.251193	0.423175	0.485889	0.423175			0.690276	2	1	4	O08807 B1AZS9	O08807 B1AZS9	O08807 B1AZS9
D3Z3N4	Heterogeneous nuclear ribonucleoprotein H3	Hnrnph3	0.540598	0.144253	0.332853	0.144253		0.0820679	0.464949	0.423557	0.423557			0.45853	2	1	0	D3Z3N4 D3YWT1	D3Z3N4 D3YWT1
Q62059	Versican	Vcan	-0.642596	0.129086	0.243322	0.129086		0.0530686	0.497955	0.423884	0.423884			-0.695664	19	6	14	Q8BS97 E9QMK3 E9PYH0 G3XA35 Q62059 E9QMK2 Q62059-4 Q62059-2 Q62059-3 F7B603 E0CZC0	Q8BS97 E9QMK3 E9PYH0 G3XA35 Q62059 E9QMK2 Q62059-4 Q62059-2 Q62059-3 F7B603 E0CZC0	Q8BS97 E9QMK3 E9PYH0 G3XA35 Q62059 E9QMK2 Q62059-4 Q62059-2 Q62059-3 F7B603
Q5DQR4	Syntaxin binding protein 5-like	Stxbp5l	0.17813	0.448677	0.470859	0.448677		0.160661	0.423932	0.513385	0.423932			0.0174691	4	1	0	Q5DQR4 Q5DQR4-3 Q5DQR4-2 Q5DQR4-4 Q5DQR4-5 Q5DQR4-7 Q5DQR4-6	Q5DQR4 Q5DQR4-3 Q5DQR4-2 Q5DQR4-4
P17427	Adaptor-related protein complex 2, alpha 2 subunit	Ap2a2	0.218308	0.329241	0.35399	0.329241		-0.0323509	0.504004	0.426359	0.426359			0.250659	17	5	4	P17427	P17427	P17427
P20029	Heat shock protein 5	Hspa5	0.511934	0.144527	0.273305	0.144527		0.00712622	0.526796	0.426359	0.426359			0.504808	51	30	62	P20029	P20029	P20029
P14873	Microtubule-associated protein 1B	Map1b	-0.35765	0.301969	0.39006	0.301969		-0.0683034	0.491387	0.427067	0.427067			-0.289347	47	17	15	P14873	P14873	P14873
Q9JKC6	Cell cycle exit and neuronal differentiation 1	Cend1	-0.2981	0.331901	0.350012	0.331901		-0.0230876	0.516032	0.427175	0.427175			-0.275013	10	3	5	Q9JKC6	Q9JKC6	Q9JKC6
Q6IRU2	Tropomyosin 4	Tpm4	0.109645	0.463179	0.407162	0.407162		-0.0623765	0.471777	0.427239	0.427239			0.172022	1	0	1	Q6IRU2		Q6IRU2
P62242	Ribosomal protein S8	Rps8	-1.12263	0.0851125	0.218785	0.0851125		-0.211116	0.428932	0.433635	0.428932			-0.911514	11	6	13	P62242	P62242	P62242
P41105	Ribosomal protein L28	Rpl28	0.520112	0.322975	0.43342	0.322975		-0.012345	0.5269	0.428991	0.428991			0.532457	5	0	4	P41105		P41105
Q3TMX5	Mesencephalic astrocyte-derived neurotrophic factor	Manf	0.0659214	0.542292	0.531063	0.531063		0.146853	0.429683	0.434526	0.429683			-0.0809317	2	1	1	Q9CXI5 F6T4L3 F6USD5 Q3TMX5 Q80ZP8	Q9CXI5 Q80ZP8 F6T4L3 F7C1S6 F6USD5 Q3TMX5	Q9CXI5 F6T4L3 F6USD5 Q3TMX5
Q8BNU0	Armadillo repeat containing 6	Armc6	-0.457741	0.137688	0.170426	0.137688		0.0727409	0.462367	0.429862	0.429862			-0.530482	2	1	0	Q8BNU0	Q8BNU0
P18242	Cathepsin D	Ctsd	-0.0611659	0.562894	0.526498	0.526498		0.19195	0.432651	0.430179	0.430179			-0.253115	5	6	11	F6Y6L6 P18242 F8WIR1 A0A1B0GT66	F6Y6L6 P18242 F8WIR1 A0A1B0GT66	F6Y6L6 P18242 F8WIR1 A0A1B0GT66
Q8JZX5	Leucine rich repeat containing 57	Lrrc57	-0.005616	0.585407	0.443385	0.443385		0.0138661	0.518695	0.430179	0.430179			-0.0194821	3	2	3	B0R031 Q9D1G5 A2AKH7 Q8JZX5	Q9D1G5 A2AKH7 Q8JZX5	Q9D1G5 A2AKH7 Q8JZX5 B0R031
Q9JLN9	Mechanistic target of rapamycin kinase	Mtor	-0.0159636	0.582884	0.389915	0.389915		-0.0246093	0.517072	0.431108	0.431108			0.00864567	4	3	0	Q9JLN9	Q9JLN9
Q8R127	Saccharopine dehydrogenase (putative)	Sccpdh	0.139444	0.480667	0.417174	0.417174		-0.123324	0.451819	0.431363	0.431363			0.262768	8	5	6	Q8R127 J3QNN5	J3QNN5 Q8R127	Q8R127 J3QNN5
Q9WV92-2	Nodescr	Nodescr	0.0316584	0.562894	0.393084	0.393084		0.101127	0.431683	0.486658	0.431683			-0.0694687	1	1	1	Q9WV92 Q9WV92-3 Q9WV92-2	Q9WV92 Q9WV92-3 Q9WV92-2	Q9WV92 Q9WV92-3 Q9WV92-2
Q99L04	Dehydrogenase/reductase (SDR family) member 1	Dhrs1	0.58204	0.230066	0.374211	0.230066		0.191802	0.432402	0.456369	0.432402			0.390238	11	1	10	Q99L04	Q99L04	Q99L04
E9PUA3	IQ motif and Sec7 domain 1	Iqsec1						0.334768	0.432982	0.515957	0.432982				9	7	5	Q8R0S2-2 A0A1D5RM83 Q8R0S2 E9PUA3 A0A0R4J1U6	Q8R0S2-2 A0A1D5RM83 Q8R0S2 E9PUA3	Q8R0S2-2 A0A1D5RM83 Q8R0S2 E9PUA3
Q8QZT1	Acetyl-Coenzyme A acetyltransferase 1	Acat1	-0.365544	0.322975	0.401319	0.322975		-0.166498	0.433117	0.498063	0.433117			-0.199046	19	16	15	Q8QZT1	Q8QZT1	Q8QZT1
D3Z656	Synaptojanin 1	Synj1						0.151309	0.433117	0.447922	0.433117				9	5	2	Q8CHC4 F7BQW7 E9Q7S0 D3Z656 D3Z1M7	Q8CHC4 F7BQW7 E9Q7S0 D3Z656 D3Z1M7	Q8CHC4 F7BQW7 E9Q7S0 D3Z656 D3Z1M7
H3BJD6	Protein phosphatase 1, regulatory subunit 9A	Ppp1r9a	-0.544261	0.206806	0.336342	0.206806		0.104458	0.46739	0.433966	0.433966			-0.648719	7	0	1	H3BKQ7 H3BL28 H3BJD0 Q7TN74 H3BJD6 Q8BMP0 Q3UXW4 H3BKE7		H3BKQ7 H3BL28 H3BJD0 Q7TN74 H3BJD6
F6ZHD8	Glucan (1,4-alpha-), branching enzyme 1	Gbe1	0.317295	0.367697	0.517987	0.367697		0.0866716	0.487267	0.433979	0.433979			0.230624	0	1	2		Q9D6Y9 F6ZHD8 G3UW30	Q9D6Y9 F6ZHD8 G3UW30
P51881	Solute carrier family 25 (mitochondrial carrier, adenine nucleotide translocator), member 5	Slc25a5	0.205024	0.338075	0.397917	0.338075		0.078493	0.457675	0.43405	0.43405			0.126531	64	26	41	P51881	P51881	P51881
O88951	Lin-7 homolog B (C. elegans)	Lin7b	0.0299757	0.562894	0.372068	0.372068		0.0046892	0.5269	0.43413	0.43413			0.0252865	2	0	1	O88951		O88951
B1AQF4	Dual specificity phosphatase 3 (vaccinia virus phosphatase VH1-related)	Dusp3	-0.375687	0.260787	0.357987	0.260787		-0.0891171	0.46749	0.434385	0.434385			-0.28657	5	3	5	Q3V2Y9 B1AQF4 Q9D7X3 H3BKD1 H3BKL8	Q3V2Y9 B1AQF4 Q9D7X3 H3BKL8	B1AQF4 Q9D7X3 H3BKL8 Q3V2Y9 H3BKD1
P61982	Tyrosine 3-monooxygenase/tryptophan 5-monooxygenase activation protein, gamma polypeptide	Ywhag	-0.196531	0.370154	0.38494	0.370154		0.0355877	0.503114	0.434385	0.434385			-0.232119	20	10	9	P61982	P61982	P61982
P63085	Mitogen-activated protein kinase 1	Mapk1	0.453144	0.197318	0.260651	0.197318		0.0481885	0.498312	0.434385	0.434385			0.404955	10	5	8	P63085 F6VEI7	P63085 F6VEI7	P63085 F6VEI7
Q3UJU9	Regulator of microtubule dynamics 3	Rmdn3						0.00911474	0.530215	0.434526	0.434526				3	2	4	Q3UJU9	Q3UJU9	Q3UJU9
Q8BKZ9	Pyruvate dehydrogenase complex, component X	Pdhx	-0.152898	0.462305	0.388982	0.388982		-0.136007	0.435772	0.444099	0.435772			-0.0168909	6	2	3	Q8BKZ9 A2AWH7 A2AWH8	A2AWH7 A2AWH8 Q8BKZ9	Q8BKZ9
E9QKB2	Hyaluronic acid binding protein 4	Habp4	0.900369	0.0488657	0.103939	0.0488657	yes	0.12731	0.439324	0.480617	0.439324		yes	0.773059	1	1	1	Q9JKS5 E9QKB2	Q9JKS5 E9QKB2	Q9JKS5 E9QKB2
Q7TSJ2	Microtubule-associated protein 6	Map6	0.0230154	0.577219	0.532935	0.532935		-0.0637789	0.495532	0.442741	0.442741			0.0867942	21	13	4	D3Z6W1 Q7TSJ2-2 Q7TSJ2 Q7TSJ2-3 A0A140LIT9	Q7TSJ2 A0A140LIT9 D3Z6W1 Q7TSJ2-2 Q7TSJ2-3	D3Z6W1 Q7TSJ2-2 Q7TSJ2 A0A140LIT9
P62073	Translocase of inner mitochondrial membrane 10	Timm10	0.254213	0.299174	0.39232	0.299174		0.0659817	0.471757	0.442741	0.442741			0.188231	10	1	1	P62073	P62073	P62073
Q9DCC4	Pyrroline-5-carboxylate reductase-like	Pycrl	0.194292	0.365114	0.349914	0.349914		0.00531734	0.5269	0.442741	0.442741			0.188975	1	1	1	Q9DCC4	Q9DCC4	Q9DCC4
Q8BH95	Enoyl Coenzyme A hydratase, short chain, 1, mitochondrial	Echs1	-0.0853276	0.517801	0.450843	0.450843		0.0718862	0.481414	0.443836	0.443836			-0.157214	14	11	12	Q8BH95	Q8BH95	Q8BH95
Q62165	Dystroglycan 1	Dag1	0.180611	0.4294	0.443385	0.4294		0.0393775	0.506368	0.444099	0.444099			0.141234	1	0	1	Q62165		Q62165
Q78IK4	Apolipoprotein O-like	Apool						-0.203398	0.444161	0.482007	0.444161				2	0	1	Q78IK4 B1AV14		Q78IK4 B1AV14
Q9JI90	Ring finger protein 14	Rnf14	-0.619729	0.120663	0.173086	0.120663		0.112264	0.444686	0.458704	0.444686			-0.731992	2	0	2	Q9JI90 Q9JI90-2		Q9JI90 Q9JI90-2
P97952	Sodium channel, voltage-gated, type I, beta	Scn1b	-0.0247835	0.575536	0.451361	0.451361		-0.022471	0.516032	0.44492	0.44492			-0.00231253	3	3	2	P97952	P97952	P97952
A2AJA9	Apical junction component 1	Ajm1	0.0805391	0.531693	0.468313	0.468313		0.0695938	0.490315	0.447834	0.447834			0.0109453	2	0	2	A2AJA9-2 A2AJA9		A2AJA9 A2AJA9-2
Q9Z1R2	BCL2-associated athanogene 6	Bag6	-0.273126	0.297207	0.2995	0.297207		0.0515874	0.491123	0.448172	0.448172			-0.324713	5	2	1	A0A1B0GX81 Q9Z1R2 G3UZT6 G3UYQ2 Q3UF95 G3UXT8 S4R224	G3UXT8 A0A1B0GX81 Q9Z1R2 G3UZT6 G3UYQ2 Q3UF95	G3UXT8 A0A1B0GX81 Q9Z1R2 G3UZT6 G3UYQ2 Q3UF95
P49586	Phosphate cytidylyltransferase 1, choline, alpha isoform	Pcyt1a	1.27605	0.184317	0.382419	0.184317		-0.0769773	0.511222	0.448802	0.448802			1.35303	0	1	1		P49586 D3Z3T5	P49586 D3Z3T5
Q9QZF2	Glypican 1	Gpc1	-0.359752	0.370154	0.432694	0.370154		-0.168156	0.451819	0.454235	0.451819			-0.191596	5	2	3	Q9QZF2	Q9QZF2	Q9QZF2
Q91YQ5	Ribophorin I	Rpn1						-0.152652	0.451902	0.490412	0.451902				23	12	32	Q91YQ5 A0A0N4SUJ8	Q91YQ5 A0A0N4SUJ8	Q91YQ5 A0A0N4SUJ8
Q60709	Amyloid beta (A4) precursor-like protein 2	Aplp2	0.190905	0.368025	0.356094	0.356094		0.0611739	0.475247	0.452901	0.452901			0.129731	3	1	1	Q60709 Q06335-2 Q06335	Q06335-2 Q60709 Q06335	Q06335-2 Q60709 Q06335
Q3URD3	Sarcolemma associated protein	Slmap	1.1455	0.141666	0.20262	0.141666		0.240378	0.453632	0.502358	0.453632			0.905124	1	1	1	Q3URD3-5 H7BX64 F6YCM8 Q3URD3-2 Q3URD3	Q3URD3-4 Q3URD3-5 H7BX64 F6YCM8 F8WIH0 D3YV81 D3Z7V3 F6UV57 Q3URD3-3 Q3URD3-2 Q3URD3	Q3URD3-4 Q3URD3-5 H7BX64 F6YCM8 F8WIH0 D3YV81 D3Z7V3 F6UV57 Q3URD3-3 Q3URD3-2 Q3URD3
Q6NVE9	PTC7 protein phosphatase homolog	Pptc7	-0.135117	0.511761	0.481528	0.481528		0.158576	0.453904	0.496239	0.453904			-0.293693	2	1	1	Q6NVE9 Q6NVE9-2	Q6NVE9 Q6NVE9-2	Q6NVE9 Q6NVE9-2
P99024	Tubulin, beta 5 class I	Tubb5	-0.435804	0.294973	0.494749	0.294973		0.0826074	0.490904	0.453939	0.453939			-0.518411	59	33	25	P99024	P99024	P99024
Q9CX00	Increased sodium tolerance 1 homolog (yeast)	Ist1	0.404131	0.277675	0.351281	0.277675		-0.0950679	0.471757	0.454408	0.454408			0.499199	1	1	0	Q9CX00	Q9CX00
Q810U4-3	Nodescr	Nodescr	0.260079	0.366639	0.428826	0.366639		0.105204	0.461062	0.454458	0.454458			0.154875	5	3	0	Q810U4-3 Q810U4 Q810U4-2	Q810U4-3 Q810U4 Q810U4-2
Q9EPR4	Solute carrier family 23 (nucleobase transporters), member 2	Slc23a2	0.182462	0.384265	0.408961	0.384265		0.0508701	0.490315	0.454779	0.454779			0.131592	0	1	2		Q9EPR4	Q9EPR4
Q6ZWN5	Ribosomal protein S9	Rps9						0.0786043	0.490315	0.454938	0.454938				14	2	11	F7CJS8 D3YWH9 D3Z673 Q6ZWN5 Q9CXW7 D3YUV6	F7CJS8 D3YWH9 D3Z673 Q6ZWN5 Q9CXW7	F7CJS8 D3YWH9 D3Z673 Q6ZWN5 Q9CXW7 D3YUV6
Q8C7X2	ER membrane protein complex subunit 1	Emc1	0.400166	0.175628	0.295466	0.175628		0.0441002	0.495532	0.455812	0.455812			0.356066	3	2	2	Q8C7X2-2 Z4YJW0 Q8C7X2	Q8C7X2-2 Q8C7X2-3 Z4YJW0 Q8C7X2	Q8C7X2-2 Q8C7X2-3 Z4YJW0 Q8C7X2
P56375	Acylphosphatase 2, muscle type	Acyp2	0.0140103	0.582884	0.483681	0.483681		-0.0988203	0.462367	0.456198	0.456198			0.112831	0	1	2		P56375	P56375
Q9EP72	ER membrane protein complex subunit 7	Emc7	0.757642	0.110327	0.218785	0.110327		0.122239	0.45645	0.477108	0.45645			0.635403	4	3	3	Q9EP72	Q9EP72	Q9EP72
Q3UBX0	Transmembrane protein 109	Tmem109	0.437865	0.279931	0.291781	0.279931		0.135581	0.457675	0.521821	0.457675			0.302284	5	3	1	Q3UBX0	Q3UBX0	Q3UBX0
Q9R069	Basal cell adhesion molecule	Bcam	-0.0142462	0.582884	0.443028	0.443028		0.105677	0.46739	0.458223	0.458223			-0.119924	4	0	3	Q9R069 D3YTK7		Q9R069 D3YTK7
P48678	Lamin A	Lmna	0.390446	0.255942	0.391047	0.255942		0.109213	0.458556	0.461405	0.458556			0.281233	49	8	16	P48678 P48678-2 P48678-3 D3YUF7	P48678 P48678-2 P48678-3 D3YUF7	P48678 P48678-2 P48678-3 D3YUF7
Q9CQ19	Myosin, light polypeptide 9, regulatory	Myl9	1.39173	0.0507184	0.0627289	0.0507184		0.150019	0.458566	0.503366	0.458566			1.24171	2	0	2	Q9CQ19		Q9CQ19
O35988	Syndecan 4	Sdc4	0.0204812	0.575536	0.389469	0.389469		0.0464459	0.495532	0.459572	0.459572			-0.0259648	2	0	1	O35988		O35988
P60122	RuvB-like protein 1	Ruvbl1	-0.0135987	0.583946	0.454802	0.454802		0.0715853	0.499497	0.459681	0.459681			-0.0851839	5	4	1	P60122	P60122	P60122
Q9D023	Mitochondrial pyruvate carrier 2	Mpc2						-0.0693152	0.50266	0.459681	0.459681				8	0	9	Q9D023 A0A0A6YY89		Q9D023 A0A0A6YY89
Q6NZJ6	Eukaryotic translation initiation factor 4, gamma 1	Eif4g1	1.09096	0.137155	0.330543	0.137155		-0.204328	0.459955	0.462367	0.459955			1.29529	0	1	1		Q6NZJ6-2 E9Q9E1 E9PVC5 E9PVC6 A0A0J9YUS5 Q6NZJ6	Q6NZJ6-2 E9Q9E1 E9PVC5 E9PVC6 A0A0J9YUS5 Q6NZJ6
P15864	H1.2 linker histone, cluster member	Hist1h1c	-1.99573	0.0128838	0.00197338	0.00197338	yes	0.134001	0.463414	0.491829	0.463414		yes	-2.12973	5	3	1	P15864	P15864	P15864
Q8CEC5	NFKB inhibitor interacting Ras-like protein 1	Nkiras1	-0.121385	0.459869	0.343755	0.343755		0.0750438	0.464949	0.480211	0.464949			-0.196429	2	2	1	Q8CEC5	Q8CEC5	Q8CEC5
A0A087WQE8	Kinesin family member 1A	Kif1a	-0.203476	0.357729	0.264062	0.264062		0.0501568	0.490315	0.46507	0.46507			-0.253633	5	3	2	Q6TA13 P33173 E9Q9G6 E9QAN4 G3UW47 A0A087WQE8	Q6TA13 P33173 E9Q9G6 E9QAN4 G3UW47 A0A087WQE8	Q6TA13 A2AH75 P33173 Q60575 E9Q9G6 E9Q9B0 E9QAN4 G3UW47 O35071 A0A087WQE8 Q60575-3 Q60575-2 Q3V3Y9
Q6P2L7	Golgi membrane protein 2	Golm2	0.347984	0.312625	0.372526	0.312625		0.103447	0.466365	0.486232	0.466365			0.244537	3	0	1	Q6P2L7-2 Q6P2L7 A2AR60 E9PZJ6 Q6P2L7-3		Q6P2L7-2 Q6P2L7 E9PZJ6 Q6P2L7-3
O54991	Contactin associated protein-like 1	Cntnap1	-0.0757923	0.531692	0.503364	0.503364		0.0892118	0.46749	0.490437	0.46749			-0.165004	4	6	5	O54991	O54991	O54991
O70439	Syntaxin 7	Stx7	0.136741	0.492012	0.408961	0.408961		-0.103146	0.46749	0.487738	0.46749			0.239887	9	5	5	Q8BH40 O70439	Q8BH40 O70439	Q8BH40 O70439
P42208	Septin 2	Septin2	-0.486096	0.108561	0.20628	0.108561		0.038099	0.497097	0.471006	0.471006			-0.524195	4	5	4	F6UKN5 P42208 D3Z3C0 D3Z1S1 D3YYB1 E9Q3V6 F6WYM0 D3YZU7	F6UKN5 P42208 D3Z3C0 D3Z1S1 D3YYB1 E9Q3V6 F6WYM0 D3YZU7 D3YV76	F6UKN5 P42208 D3Z3C0 D3Z1S1 D3YYB1 E9Q3V6 F6WYM0
P03995	Glial fibrillary acidic protein	Gfap						-0.0356176	0.509747	0.471096	0.471096				77	19	38	P03995 P03995-2 Q6IFZ9 Q6IFZ8	P03995 P03995-2 Q6IFZ9 Q6IFZ8	P03995 P03995-2
Q9QZ06	Toll interacting protein	Tollip	0.349531	0.290172	0.326335	0.290172		-0.0881083	0.471777	0.488766	0.471777			0.437639	3	3	4	Q9QZ06 Q8C5G6 F7AT44	Q9QZ06 Q8C5G6 A9JEI5 F7AT44	Q9QZ06 Q8C5G6 A9JEI5 F7AT44
P13020-2	Nodescr	Nodescr	0.241243	0.416121	0.443692	0.416121		-0.102394	0.472404	0.521821	0.472404			0.343638	9	1	3	P13020-2 P13020 A0A0J9YUJ8 A6PWS5 A0A0J9YUQ8	A0A0J9YUQ8 P13020-2 P13020	P13020-2 P13020 A0A0J9YUJ8 A6PWS5 A0A0J9YUQ8
P62881	Guanine nucleotide binding protein (G protein), beta 5	Gnb5	0.222645	0.323911	0.373693	0.323911		0.0604742	0.472986	0.488545	0.472986			0.162171	2	0	1	P62881 P62881-2		P62881 P62881-2
Q9QYI5	DnaJ heat shock protein family (Hsp40) member B2	Dnajb2	-0.12509	0.483004	0.348276	0.348276		0.00986216	0.526186	0.475913	0.475913			-0.134952	3	0	1	Q9QYI5		Q9QYI5
P08113	Heat shock protein 90, beta (Grp94), member 1	Hsp90b1	0.758236	0.119008	0.218617	0.119008		0.0269276	0.515518	0.476581	0.476581			0.731308	36	13	33	F7C312 P08113	P08113 F7C312	F7C312 P08113
Q9CY58	Serpine1 mRNA binding protein 1	Serbp1						-0.0548926	0.514512	0.478057	0.478057				0	1	3		A0A0N4SV32 Q9CY58-3 Q9CY58 Q9CY58-2 Q3UMP4	A0A0N4SUQ1 A0A0N4SV32 Q9CY58-3 A0A0N4SUN8 Q9CY58-4 A0A0N4SWH2 Q9CY58 Q9CY58-2 Q3UMP4
P17182	Enolase 1, alpha non-neuron	Eno1	-0.118539	0.473523	0.445471	0.445471		0.032955	0.507033	0.478081	0.478081			-0.151494	33	26	22	P17182 B1ARR6 B0QZL1 B1ARR7 Q6PHC1	P17182 B1ARR6 B0QZL1 B1ARR7 Q6PHC1	P17182 B1ARR6 B0QZL1 B1ARR7 Q6PHC1
Q61102	ATP-binding cassette, sub-family B (MDR/TAP), member 7	Abcb7	-0.238822	0.346713	0.391047	0.346713		0.0234375	0.513997	0.478085	0.478085			-0.262259	3	2	3	Q61102	Q61102	Q61102
P62827	RAN, member RAS oncogene family	Ran	-0.655578	0.14126	0.239927	0.14126		0.0850819	0.478209	0.48216	0.478209			-0.74066	12	5	7	Q14AA6 P62827 Q61820	Q14AA6 P62827	Q14AA6 P62827
P35288	RAB23, member RAS oncogene family	Rab23	-0.379555	0.243063	0.244282	0.243063		0.0207946	0.516032	0.481409	0.481409			-0.400349	2	0	1	Q9D4I9 P35288 M0QWL7		Q9D4I9 M0QWL7 P35288
E9PYL9	Predicted gene 10036	Gm10036	-0.695683	0.17386	0.268677	0.17386		0.0978409	0.482748	0.509264	0.482748			-0.793524	8	4	7	Q9CXW4 E9PYL9 A2BH06 E9PZB3	A2BH06 Q9CXW4 E9PYL9 E9PZB3	A2BH06 Q9CXW4 E9PYL9 E9PZB3
Q7TME0	Phospholipid phosphatase related 4	Plppr4	0.00256055	0.588568	0.41181	0.41181		0.066649	0.483749	0.488766	0.483749			-0.0640885	6	3	3	Q7TME0 A0A0G2JGY9	Q7TME0 A0A0G2JGY9	Q7TME0 A0A0G2JGY9
Q8BH80	Vesicle-associated membrane protein, associated protein B and C	Vapb	0.266125	0.280901	0.354378	0.280901		0.0327538	0.50466	0.48399	0.48399			0.233371	27	9	10	Q9QY76 Q8BH80	Q9QY76 Q8BH80	Q9QY76 Q8BH80
P21836	Acetylcholinesterase	Ache	-0.328704	0.308027	0.277221	0.277221		-0.0736549	0.484006	0.486232	0.484006			-0.255049	3	0	2	P21836 A0A0G2JDM6		P21836 A0A0G2JDM6
Q71M36	Chondroitin sulfate proteoglycan 5	Cspg5	-0.103259	0.501953	0.382824	0.382824		0.0608609	0.490528	0.485889	0.485889			-0.16412	10	3	2	Q71M36-4 Q71M36-2 Q71M36 Q71M36-3	Q71M36-3 Q71M36-2 Q71M36	Q71M36-3 Q71M36-2 Q71M36 Q71M36-4
P62830	Ribosomal protein L23	Rpl23	0.392194	0.253991	0.370521	0.253991		-0.0104542	0.525324	0.490384	0.490384			0.402648	5	5	3	P62830 A2A6F8	P62830 A2A6F8	P62830 A2A6F8
Q642K5	Finkel-Biskis-Reilly murine sarcoma virus (FBR-MuSV) ubiquitously expressed (fox derived)	Fau						0.104181	0.50594	0.490384	0.490384				6	1	3	P62862 Q642K5	P62862 Q642K5	P62862 Q642K5
Q3U9N4	Granulin	Grn	-0.116755	0.524513	0.499685	0.499685		0.0505597	0.509572	0.490444	0.490444			-0.167315	3	1	0	P28798 Q3U9N4 H3BLC9	P28798 Q3U9N4
Q8K310	Matrin 3	Matr3	-0.0460563	0.562894	0.540344	0.540344		0.0679048	0.490528	0.5247	0.490528			-0.113961	19	6	4	A0A087WQD6 A0A087WSU2 Q8K310 A0A087WSP7 A0A087WQZ1 A0A087WNW7 A0A087WQ54	A0A087WSU2 A0A087WNW7 Q8K310 A0A087WSP7 A0A087WQZ1	A0A087WSU2 A0A087WNW7 Q8K310 A0A087WQ54 A0A087WSP7 A0A087WQZ1
G5E814	NADH:ubiquinone oxidoreductase subunit A11	Ndufa11	-0.291538	0.308027	0.292275	0.292275		0.0561821	0.492306	0.498593	0.492306			-0.34772	6	1	3	Q9D8B4 G5E814	Q9D8B4 G5E814	Q9D8B4 G5E814
Q9CZP5	BCS1-like (yeast)	Bcs1l	-0.280274	0.383211	0.381302	0.381302		0.00608768	0.528554	0.493675	0.493675			-0.286362	1	1	1	Q9CZP5	Q9CZP5	Q9CZP5
Q8BMS1	Hydroxyacyl-CoA dehydrogenase trifunctional multienzyme complex subunit alpha	Hadha	-0.155913	0.473523	0.407162	0.407162		-0.0231224	0.517072	0.494616	0.494616			-0.132791	22	15	28	Q8BMS1	Q8BMS1	Q8BMS1
Q8K0S0	Phytanoyl-CoA hydroxylase interacting protein	Phyhip	0.0932014	0.513438	0.354378	0.354378		0.054665	0.496462	0.515957	0.496462			0.0385363	1	2	3	Q8K0S0	Q8K0S0	Q8K0S0
F8VPN4	Amylo-1,6-glucosidase, 4-alpha-glucanotransferase	Agl	0.247475	0.453361	0.451361	0.451361		-0.0250254	0.520409	0.500392	0.500392			0.272501	4	3	9	A0A0G2JGI9 F8VPN4 F7CSZ6 E0CYU6 F6XXE6	A0A0G2JGI9 F8VPN4 E0CYU6 E0CX86	A0A0G2JGI9 F8VPN4 F7CSZ6 F6XXE6 E0CYU6 E0CX86
B0V2P5	Dmx-like 2	Dmxl2	-0.539106	0.166149	0.300798	0.166149		0.045478	0.503114	0.518582	0.503114			-0.584584	24	15	10	Q8BPN8 Q8BPN8-2 F6RYL8 B0V2P5 B0V2P6 Q8BPN8-3 D6RFA6 F8WGX5 Q6PNC0	Q8BPN8 Q8BPN8-2 Q8BPN8-3 B0V2P5 B0V2P6 F6RYL8 F8WGX5 Q6PNC0	Q8BPN8 Q8BPN8-2 Q8BPN8-3 B0V2P5 B0V2P6 F6RYL8 F8WGX5 Q6PNC0
A0A0A0MQA5	Tubulin, alpha 4A	Tuba4a	-0.455386	0.228038	0.345308	0.228038		0.00684384	0.527137	0.505673	0.505673			-0.46223	56	19	25	A0A087WQS4 A0A0A0MQA5 P68368 P05213 A0A087WRB4	A0A0A0MQA5 P68368 P05213 A0A087WQS4	A0A087WQS4 A0A0A0MQA5 P68368 P05213 A0A087WRB4
Q99LC5	Electron transferring flavoprotein, alpha polypeptide	Etfa	0.341786	0.338035	0.400636	0.338035		0.0496156	0.50594	0.513202	0.50594			0.29217	7	4	7	Q99LC5	Q99LC5	Q99LC5
Q811P8	Rho GTPase activating protein 32	Arhgap32	0.549554	0.257039	0.259221	0.257039		0.0518866	0.509566	0.511887	0.509566			0.497667	5	1	2	Q811P8-2 Q811P8 A0A140LHW2 Q80YF9	Q811P8-2 Q811P8	Q811P8-2 Q811P8
P29387	Guanine nucleotide binding protein (G protein), beta 4	Gnb4	0.0191815	0.576236	0.507046	0.507046		0.0212284	0.515094	0.522456	0.515094			-0.00204692	2	2	1	P29387 A0A0A6YVN9	P29387	P29387 A0A0A6YVN9
Q91WS0	CDGSH iron sulfur domain 1	Cisd1	-0.166799	0.470171	0.42071	0.42071		0.0103129	0.526186	0.51967	0.51967			-0.177112	20	10	11	Q91WS0	Q91WS0	Q91WS0
Q8CGP0	H2B.U histone 1, pseudogene	H2bu1-ps	-1.94159	0.100733	0.107259	0.100733									2	0	1	Q9D2U9 Q8CGP0		Q9D2U9 Q8CGP0
P35550	Fibrillarin	Fbl	-1.68028	0.138377	0.0875097	0.0875097									7	3	0	P35550 A0A140LIR6	P35550 A0A140LIR6
E0CYB9	Mitochondrial fission factor	Mff	-1.62743	0.20082	0.526115	0.20082									6	2	2	Q6PCP5 Q6PCP5-2 Q6PCP5-3 E0CYI3 Q6PCP5-4 E0CYB9 F7CTF8 F7BC60	Q6PCP5 F7BC60 E0CYB9	Q6PCP5 F7CTF8 Q6PCP5-2 F7BC60 Q6PCP5-3 E0CYI3 Q6PCP5-4 E0CYB9
Q9QUP5	Hyaluronan and proteoglycan link protein 1	Hapln1	-1.59076	0.130949	0.0492376	0.0492376	yes						yes		10	1	5	Q9QUP5	Q9QUP5	Q9QUP5
P19157	Glutathione S-transferase, pi 1	Gstp1	-1.44078	0.257039	0.308642	0.257039									2	3	7	P46425 P19157	P46425 P19157	P19157 P46425
Q9CQC7	NADH:ubiquinone oxidoreductase subunit B4	Ndufb4	-1.33799	0.0529615	0.00379202	0.00379202	yes						yes		25	6	10	Q9CQC7	Q9CQC7	Q9CQC7
P04104	Keratin 1	Krt1	-1.30631	0.255942	0.354378	0.255942									2	0	4	P04104		P04104
Q3UZG4	Aminoacyl tRNA synthetase complex-interacting multifunctional protein 1	Aimp1	-1.19359	0.139871	0.267764	0.139871									3	4	2	Q3UZG4 P31230	Q3UZG4 P31230	Q3UZG4 P31230
[truncated: 87 more rows]

## Sheet: proteins found in Spg11 KO
Protein	logFC Spg11 KO	mininimal q-value Spg11 KO	-LOG10 q-value
[truncated: 1,960 more rows]

[truncated: 1 more sheets: proteins found in zfyv26 KO]
