# Supplementary material for: Mouse models for hereditary spastic paraplegia uncover a role of PI4K2A in autophagic lysosome reformation
Source: Autophagy. 2021 Mar 9;17(11):3690–706. doi: 10.1080/15548627.2021.1891848 (PMC8632344; doi:10.1080/15548627.2021.1891848)
Supplement: Supplemental Material [file KAUP_A_1891848_SM4373.zip › Table S2.xlsx]

## Sheet: found also in human rat lipofus
Table S2. List of proteins from spg11 KO and zfyve26 KO deposits, which have also been reported for human and rat lipofuscin.
Protein Group IDs	Accession	Description	Contaminant	Coverage / %	Protein FDR Confidence	# Peptides	# PSMs	# Unique Peptides	# Protein Groups	Found in File: [F5] 170404_P_156_CH_PS7_Pool1	Found in File: [F6] 170407_P_156_CH_PS7_Pool2	Found in File: [F7] 170407_P_156_CH_PS7_Pool3	Found in Sample Group: WT	Found in Sample Group: spg11 KO	Found in Sample Group: zfyve26 KO	AbundanceRatio:(spg11 KO):(WT)	AbundanceRatio(log2):(spg11 KO):(WT)	AbundanceRatio: (zfyve26 KO)/(WT)	AbundanceRatio(log2):(zfyve26 KO)/(WT)	AbundanceRatio:(zfyve26 KO)/(spg11 KO)	AbundanceRatio(log2):(zfyve26 KO)/(spg11 KO)	Abundances(Grouped):WT	Abundances(Grouped):spg11 KO	Abundances(Grouped): zfyve26 KO	Abundances(Grouped)StandardError[%]:WT	Abundances(Grouped)StandardError[%]: spg11 KO	Abundances(Grouped)StandardError[%]:zfyve26 KO	Sum of WT abundances Counts	Sum of spg11 KO abundances Counts	Sum of zfyve26 KO abundances counts	Score Mascot	# Peptides Mascot	Exp. q-value	Sum PEP Score	# AAs	MW [kDa]	calc. pI	Modifications
138	P39053	Dynamin 1	FALSE	34.8328	High	39	265	27	1	Found	Found	Found	Found	Found	Found	2.204	1.14	1.377	0.46	0.625	-0.68	421291	928687	580151	43.89	27.5	22.91	109	115	108	3925	39	0	234.783	867	97.7	7.74
802	P17751	Triosephosphate isomerase 1	FALSE	47.1572	High	18	73	18	1	Found	Found	Found	Found	Found	Found	1.329	0.41	0.941	-0.09	0.708	-0.5	922515	1.22556e+06	868154	33.02	21.58	19.73	62	63	63	1097	18	0	98.594	299	32.2	5.74
2064	Q9D3D9	ATP synthase, H+ transporting, mitochondrial F1 complex, delta subunit	FALSE	22.0238	High	6	34	6	1	Found	Found	Found	Found	Found	Found	2.11	1.08	1.51	0.59	0.716	-0.48	414976	875452	626519	94.83	64.16	58.53	30	32	31	884	6	0	49.969	168	17.6	5.08
68	P56382	ATP synthase, H+ transporting, mitochondrial F1 complex, epsilon subunit	FALSE	36.5385	High	3	7	3	1		Found	Found	Found	Found	Found	1.479	0.57	0.909	-0.14	0.614	-0.7	1.35654e+06	2.00688e+06	1.23253e+06	49.74	61.29	41.32	8	8	8	103	3	0	6.062	52	5.8	10.01
1572	P50518	ATPase, H+ transporting, lysosomal V1 subunit E1	FALSE	41.5929	High	17	126	17	1	Found	Found	Found	Found	Found	Found	3.027	1.6	2.193	1.13	0.725	-0.46	1.3683e+06	4.1412e+06	3.00069e+06	46.48	35.58	34.99	76	77	76	1454	17	0	111.499	226	26.1	8.43	Acetyl [N-Term]
1938	Q8BLK3	limbic system-associated membrane protein	FALSE	39.8827	High	14	71	14	1	Found	Found	Found	Found	Found	Found	2.233	1.16	1.633	0.71	0.731	-0.45	244440	545859	399218	77.65	105.14	98.42	54	58	57	1021	14	0	79.962	341	38.1	6.65
1760	P16546	Spectrin alpha, non-erythrocytic 1	FALSE	39.0372	High	122	531	122	1	Found	Found	Found	Found	Found	Found	2.278	1.19	1.691	0.76	0.742	-0.43	2.44381e+06	5.56646e+06	4.13295e+06	49.34	33.01	26.23	380	460	441	8923	122	0	793.139	2472	284.4	5.33
725	O08599	Syntaxin binding protein 1	FALSE	41.5825	High	39	345	39	1	Found	Found	Found	Found	Found	Found	2.068	1.05	1.558	0.64	0.753	-0.41	3.2455e+06	6.7105e+06	5.05591e+06	24.56	60.03	48.3	185	198	196	5305	39	0	263.667	594	67.5	6.96
763	P61264	Syntaxin 1B	FALSE	53.4722	High	22	128	19	1	Found	Found	Found	Found	Found	Found	1.842	0.88	1.399	0.48	0.759	-0.4	352543	649521	493171	61.61	55.67	57.06	76	89	85	2445	22	0	166.595	288	33.2	5.38
1165	Q62261	Spectrin beta, non-erythrocytic 1	FALSE	31.824	High	107	435	100	1	Found	Found	Found	Found	Found	Found	2.024	1.02	1.588	0.67	0.784	-0.35	1.73864e+06	3.51936e+06	2.76042e+06	47.85	29.94	25.66	327	386	377	7010	107	0	621.15	2363	274.1	5.58
1336	P56480	ATP synthase, H+ transporting mitochondrial F1 complex, beta subunit	FALSE	67.1078	High	48	874	48	1	Found	Found	Found	Found	Found	Found	1.731	0.79	1.37	0.45	0.791	-0.34	1.11162e+07	1.92458e+07	1.52249e+07	78.22	31.36	44.84	231	264	248	20041	48	0	486.688	529	56.3	5.34
1149	Q8K3J1	NADH:ubiquinone oxidoreductase core subunit S8	FALSE	28.3019	High	8	32	8	1	Found	Found	Found	Found	Found	Found	2.363	1.24	1.891	0.92	0.8	-0.32	87106.5	205856	164679	35.79	66.56	66.25	31	38	36	557	8	0	46.743	212	24	6.21
93	P03995	Glial fibrillary acidic protein	FALSE	53.9535	High	35	206	32	1	Found	Found	Found	Found	Found	Found	1.949	0.96	1.573	0.65	0.807	-0.31	1.09553e+06	2.13465e+06	1.72305e+06	76.11	78.09	61.19	125	133	131	3229	35	0	217.587	430	49.9	5.34
3026	P63038	Heat shock protein 1 (chaperonin)	FALSE	62.8272	High	45	322	45	1	Found	Found	Found	Found	Found	Found	1.546	0.63	1.261	0.33	0.816	-0.29	5.05109e+06	7.80882e+06	6.37048e+06	47.21	30.95	21.04	201	215	205	5973	45	0	300.504	573	60.9	6.18
1502	Q03265	ATP synthase, H+ transporting, mitochondrial F1 complex, alpha subunit 1	FALSE	59.6745	High	55	543	55	1	Found	Found	Found	Found	Found	Found	1.568	0.65	1.283	0.36	0.818	-0.29	1.31781e+07	2.06572e+07	1.69066e+07	58.65	13.48	14.27	218	248	238	10402	55	0	385.516	553	59.7	9.19
950	P30275	Creatine kinase, mitochondrial 1, ubiquitous	FALSE	44.4976	High	27	193	27	1	Found	Found	Found	Found	Found	Found	2.257	1.17	1.861	0.9	0.824	-0.28	834966	1.88494e+06	1.55406e+06	84.63	66.47	60.45	90	108	107	3384	27	0	178.024	418	47	8.16
1741	Q6PIC6	ATPase, Na+/K+ transporting, alpha 3 polypeptide	FALSE	49.0622	High	75	919	44	1	Found	Found	Found	Found	Found	Found	2.011	1.01	1.707	0.77	0.849	-0.24	6.86752e+06	1.38079e+07	1.17218e+07	20.29	45.38	33.22	208	231	221	17458	75	0	614.697	1013	111.6	5.41
1983	P17742	Peptidylprolyl isomerase A	FALSE	83.5366	High	15	306	4	1	Found	Found	Found	Found	Found	Found	1.491	0.58	1.279	0.36	0.858	-0.22	1.05507e+06	1.57275e+06	1.3497e+06	71.75	75.24	71.11	12	12	12	3661	15	0	136.327	164	18	7.9
353	P01831	Thymus cell antigen 1, theta	FALSE	30.2469	High	9	89	9	1	Found	Found	Found	Found	Found	Found	1.502	0.59	1.319	0.4	0.878	-0.19	3.59407e+06	5.39734e+06	4.74141e+06	68.57	53.64	54.9	28	30	30	2147	9	0	75.318	162	18.1	8.97
3244	P16330	2',3'-cyclic nucleotide 3' phosphodiesterase	FALSE	60.9524	High	51	473	51	1	Found	Found	Found	Found	Found	Found	1.042	0.06	0.925	-0.11	0.887	-0.17	1.84104e+07	1.91793e+07	1.70208e+07	47.65	28.04	23.23	207	222	218	6982	51	0	376.932	420	47.1	8.97
1891	P63044	Vesicle-associated membrane protein 2	FALSE	45.6897	High	6	40	3	1	Found	Found	Found	Found	Found	Found	2.389	1.26	2.159	1.11	0.904	-0.15	27469.9	65623.1	59309	52.81	16.66	19.82	18	20	20	987	6	0	64.302	116	12.7	8.13
1485	P60879	Synaptosomal-associated protein 25	FALSE	75.2427	High	25	178	25	1	Found	Found	Found	Found	Found	Found	1.557	0.64	1.409	0.49	0.905	-0.14	3.77878e+06	5.88179e+06	5.3239e+06	112.76	97.28	100.63	6	6	6	1.1829e+06	1.09754e+06	8.80284e+06	9.72434e+06	753323	1.11173e+06	2.97832e+06
310	P08551	Neurofilament, light polypeptide	FALSE	60.5893	High	54	385	49	1	Found	Found	Found	Found	Found	Found	1.261	0.33	1.158	0.21	0.918	-0.12	3.84158e+06	4.84339e+06	4.44838e+06	98.33	58.19	65.85	221	236	227	6107	54	0	394.626	543	61.5	4.64	Acetyl [N-Term]
2881	P12787	Cytochrome c oxidase subunit 5A	FALSE	50	High	10	146	10	1	Found	Found	Found	Found	Found	Found	1.423	0.51	1.319	0.4	0.927	-0.11	6.45562e+06	9.18642e+06	8.5155e+06	125.61	77.2	84.17	41	45	45	2287	10	0	67.546	146	16.1	6.54
2896	Q60931	Voltage-dependent anion channel 3	FALSE	43.4629	High	14	68	13	1	Found	Found	Found	Found	Found	Found	1.097	0.13	1.032	0.05	0.941	-0.09	536947	588867	553977	84.77	54.96	41.42	42	46	42	1515	14	0	77.406	283	30.7	8.79
2687	P17183	Enolase 2, gamma neuronal	FALSE	50.2304	High	23	111	15	1	Found	Found	Found	Found	Found	Found	1.525	0.61	1.521	0.6	0.998	0	289429	441236	440207	54.61	61.72	69.98	74	75	73	2405	23	0	171.986	434	47.3	5.11	Acetyl [N-Term]
1836	P70398	Ubiquitin specific peptidase 9, X chromosome	FALSE	1.0551	High	3	10	3	1	Found	Found	Found	Found	Found	Found	1.445	0.53	1.872	0.9	1.296	0.37	23888.2	34513.4	44730.5	87.64	63.06	52.97	9	10	10	258	3	0	12.927	2559	290.5	5.87
2681	Q04447	Creatine kinase, brain	FALSE	40.9449	High	21	177	21	1	Found	Found	Found	Found	Found	Found	0.994	-0.01	1.292	0.37	1.3	0.38	3.6179e+06	3.59562e+06	4.67578e+06	74.42	67.21	109.11	88	93	88	3390	21	0	129.35	381	42.7	5.67
2717	P16858	Glyceraldehyde-3-phosphate dehydrogenase	FALSE	60.3604	High	25	239	25	1	Found	Found	Found	Found	Found	Found	0.97	-0.04	1.365	0.45	1.407	0.49	4.59543e+06	4.45848e+06	6.27391e+06	25.12	12.21	14.18	129	145	142	3853	25	0	222.79	333	35.8	8.25
2424	P27600	Guanine nucleotide binding protein, alpha 12	FALSE	5.01319	High	3	88	0	1	Found	Found	Found	Found	Found	Found													0	0	0	3041	3	0	19.025	379	44.1	9.83
	P60710	Actin, beta	FALSE	64.2667	High	40	545	0	0	Found	Found	Found	Found	Found	Found													0	0	0	8722	40	0	396.651	375	41.7	5.48
	P05213	Tubulin, alpha 1B	FALSE	64.9667	High	83	1318	0	0	Found	Found	Found	Found	Found	Found													0	0	0	24191	83	0	535.597	451	50.1	5.06
3498	P68368	Tubulin, alpha 4A	FALSE	65.625	High	84	1117	16	1	Found	Found	Found	Found	Found	Found	1.1	0.14	1.439	0.52	1.308	0.39	1.68535e+06	1.85424e+06	2.42454e+06	35.53	48.23	51.43	69	71	72	19504	84	0	530.95	448	49.9	5.06
3057	P68372	Tubulin, beta 4B class IVB	FALSE	79.7753	High	74	1566	2	1	Found	Found	Found	Found	Found	Found	1.105	0.14	1.547	0.63	1.401	0.49	2.36718e+06	2.61507e+06	3.66252e+06	71.98	47.18	54.56	12	12	12	22029	74	0	575.695	445	49.8	4.89
3017	P99024	Tubulin, beta 5 class I	FALSE	75.9009	High	70	1511	5	1	Found	Found	Found	Found	Found	Found	1.354	0.44	1.706	0.77	1.26	0.33	1.17197e+06	1.5865e+06	1.99927e+06	56.12	17.62	21.3	24	26	26	22966	70	0	519.583	444	49.6	4.89
1952	Q9ERD7	Tubulin, beta 3 class III	FALSE	71.1111	High	62	1271	19	1	Found	Found	Found	Found	Found	Found	1.184	0.24	1.513	0.6	1.278	0.35	635944	752792	962322	44.16	48.26	47.05	92	102	97	19368	62	0	473.033	450	50.4	4.93
432	Q7TMM9	Tubulin, beta 2A class IIA	FALSE	75.9551	High	70	1535	2	1	Found	Found	Found	Found	Found	Found	1.078	0.11	1.585	0.66	1.471	0.56	3.0052e+06	3.23859e+06	4.76355e+06	68.18	45.65	53.45	12	12	12	23488	70	0	568.271	445	49.9	4.89
790	Q9D6F9	Tubulin, beta 4A class IVA	FALSE	79.955	High	70	1459	10	1	Found	Found	Found	Found	Found	Found	1.399	0.48	1.735	0.8	1.24	0.31	910406	1.27408e+06	1.57994e+06	46.72	61.41	57.87	60	66	63	22016	70	0	549.652	444	49.6	4.88
	A2AQ07	Tubulin, beta 1 class VI	FALSE	26.8293	High	19	200	0	0	Found		Low Confidence	Found	Found	Found													0	0	0	3154	19	0	95.128	451	50.4	5.07
3364	Q9CWF2	Tubulin, beta 2B class IIB	FALSE	75.9551	High	71	1509	2	1	Found	Found	Found	Found	Found	Found	1.087	0.12	1.578	0.66	1.451	0.54	317947	345654	501668	108.42	89.32	91.51	8	8	8	22804	71	0	560.052	445	49.9	4.89
	Q922F4	Tubulin, beta 6 class V	FALSE	57.9418	High	49	833	0	0	Found	Found	Found	Found	Found	Found													0	0	0	11041	49	0	306.804	447	50.1	4.89
1410	P61953	Guanine nucleotide binding protein (G protein), gamma 11	FALSE	28.7671	High	2	6	2	1	Found	Found	Found	Found	Found	Found	2.857	1.51	1.416	0.5	0.496	-1.01	3540.76	10115.7	5013.92	42.01	70.34	81.18	6	6	6	64	2	0	6.948	73	8.5	5.54
1572	Q9D593	ATPase, H+ transporting, lysosomal V1 subunit E2	FALSE	8.40708	High	4	9	4	1	Found	Found		Found	Found	Found	2.931	1.55	1.82	0.86	0.621	-0.69	270310	792249	492019	95.49	81.56	82.47	12	12	12	79	4	0	13.244	226	26.3	7.44
2133	P15508	Spectrin beta, erythrocytic	FALSE	9.11654	High	19	61	13	1	Found	Found	Found	Found	Found	Found	1.963	0.97	1.93	0.95	0.983	-0.02	71654.4	140672	138307	67.55	39.24	40.22	24	34	32	647	19	0	91.844	2128	245.1	5.33
2916	Q60770	Syntaxin binding protein 3	FALSE	2.7027	High	2	3	2	1	Found	Found	Found	Found	Found	Found	1.24	0.31	0.861	-0.22	0.695	-0.53	22435.7	27826.5	19327.6	85.39	63.86	63.36	4	4	4	25	2	0.001	4.952	592	67.9	8.02
676	Q5DQR4	Syntaxin binding protein 5-like	FALSE	4.38819	High	4	7	4	1	Found	Found		Found	Found	Found	3.599	1.85	3.031	1.6	0.842	-0.25	7122.15	25630.4	21584.7	66.06	93.52	88.45	8	10	10	129	4	0	17.314	1185	131.8	6.86
3067	Q8R3T5	Syntaxin binding protein 6 (amisyn)	FALSE	11.9048	High	2	9	2	1	Found	Found	Found	Found	Found	Found	1.523	0.61	1.383	0.47	0.908	-0.14	35078.7	53414.6	48511.2	42.64	27.47	15.8	10	10	10	90	2	0	10.02	210	23.7	9.19
3354	Q8K400	Syntaxin binding protein 5 (tomosyn)	FALSE	5.46875	High	3	8	3	1	Found	Found	Found	Found	Found	Found	1.863	0.9	1.712	0.78	0.919	-0.12	6701.22	12482.7	11473.7	46.04	9.47	13.39	8	9	8	109	3	0	14.162	1152	127.6	7.21
725	Q64324	Syntaxin binding protein 2	FALSE	3.20405	High	2	14	2	1	Found	Found	Found	Found	Found	Found	1.718	0.78	1.375	0.46	0.8	-0.32	553994	951766	761876	39.57	64.18	55.79	12	12	12	14	2	0	5.892	593	66.3	6.74
871	P08553	Neurofilament, medium polypeptide	FALSE	40.4481	High	59	381	53	1	Found	Found	Found	Found	Found	Found	1.218	0.28	1.099	0.14	0.903	-0.15	2.0027e+06	2.43867e+06	2.20104e+06	93.24	46.54	60.21	192	199	193	5448	59	0	383.416	848	95.9	4.77	Acetyl [N-Term]
2176	P17665	Cytochrome c oxidase subunit 7C	FALSE	31.746	High	4	25	4	1	Found	Found	Found	Found	Found	Found	1.448	0.53	1.128	0.17	0.779	-0.36	88371.9	127977	99724.1	64.21	49.44	55.04	10	14	14	384	4	0	23.435	63	7.3	11
194	P19783	Cytochrome c oxidase subunit 4I1	FALSE	44.9704	High	8	76	8	1	Found	Found	Found	Found	Found	Found	1.123	0.17	0.878	-0.19	0.782	-0.35	2.34868e+06	2.63662e+06	2.06208e+06	77.26	83.03	76.63	45	49	47	1584	8	0	100.692	169	19.5	9.23
124	P43024	Cytochrome c oxidase subunit 6A1	FALSE	42.3423	High	3	40	3	1	Found	Found	Found	Found	Found	Found	1.616	0.69	1.342	0.42	0.831	-0.27	12833.8	20734.5	17222.5	81.02	98.62	115.46	4	8	7	411	3	0	32.885	111	12.3	9.98
528	P00405	Mitochondrially encoded cytochrome c oxidase II	FALSE	19.3833	High	6	147	6	1	Found	Found	Found	Found	Found	Found	1.526	0.61	1.287	0.36	0.844	-0.25	1.06069e+06	1.61847e+06	1.36542e+06	76.84	34.17	39.07	46	47	46	1482	6	0	51.854	227	26	4.73
1531	P19536	Cytochrome c oxidase subunit 5B	FALSE	57.0312	High	8	106	8	1	Found	Found	Found	Found	Found	Found	1.699	0.76	1.557	0.64	0.917	-0.13	255782	434490	398325	58.48	80.06	80.87	49	56	53	1623	8	0	64.48	128	13.8	8.38
