# Supplementary material for: Mouse models for hereditary spastic paraplegia uncover a role of PI4K2A in autophagic lysosome reformation
Source: Autophagy. 2021 Mar 9;17(11):3690–706. doi: 10.1080/15548627.2021.1891848 (PMC8632344; doi:10.1080/15548627.2021.1891848)
Supplement: Supplemental Material [file KAUP_A_1891848_SM4373.zip › Table S3.xlsx]

## Sheet: Tabelle1
Table S3. List of significantly regulated proteins identified in autofluorescent deposits isolated from spg11 KO and zfyve26 KO brains.
Protein	Description	logFC spg11 KO	qvalue_limma spg11 KO	FC	Log2 FC	neg log10 q value	logFC zfyve26 KO	qvalue_limma zfyve26 KO	FC	Log2 FC	neg log10 q value
Q569Z6	Thyroid hormone receptor associated protein 3	-1.1345	0.0226961	0.0733674	-3.76872	1.64405	0.912188	0.0489128	8.16936	3.03022	1.31058
Q3TEA8	Heterochromatin protein 1, binding protein 3	-1.22312	0.0114013	0.0598244	-4.06312	1.94305	0.795372	0.0454549	6.24269	2.64217	1.34242
Q9Z204	Heterogeneous nuclear ribonucleoprotein C	-0.896113	0.0235973	0.127024	-2.97682	1.62714	0.927895	0.0298113	8.47022	3.0824	1.52562
H7BX95	Serine and arginine-rich splicing factor 1	-1.85351	0.00499334	0.0140117	-6.15723	2.30161	-0.798206	0.0733067	0.159145	-2.65158	1.13486
Q62189	Small nuclear ribonucleoprotein polypeptide A	0.932692	0.0426188	8.5643	3.09834	1.3704	1.7173	0.0102389	52.155	5.70473	1.98975
Q99JF8	PC4 and SFRS1 interacting protein 1	-1.5132	0.0111949	0.0306758	-5.02676	1.95098	-0.80341	0.0677744	0.15725	-2.66887	1.16893
Q99ME9	GTP binding protein 4	-1.55013	0.0161546	0.0281751	-5.14943	1.7917	-0.896907	0.0677744	0.126792	-2.97946	1.16893
Q61136	Pre-mRNA processing factor 4B	-1.67446	0.0161546	0.0211614	-5.56242	1.7917	-1.02986	0.0594254	0.0933547	-3.42113	1.22603
Q9Z1N5	DEAD box helicase 39b	-1.62048	0.0111949	0.0239621	-5.3831	1.95098	-1.05128	0.0342907	0.0888634	-3.49227	1.46482
Q9D0S9	Histidine triad nucleotide binding protein 2	-3.46746	0.0179082	0.000340832	-11.5187	1.74695	-3.12479	0.0319082	0.000750251	-10.3803	1.4961
Q8C8R3-4	Nodescr	0.652587	0.0359808	4.49352	2.16785	1.44393	0.874799	0.0259085	7.49546	2.90602	1.58656
A0A1B0GSR5	Lemur tyrosine kinase 3	1.06129	0.0122764	11.5157	3.52553	1.91093	1.24044	0.0102389	17.3957	4.12066	1.98975
Q8R5M8-4	nodescr	-1.44529	0.018028	0.0358682	-4.80115	1.74405	-1.27074	0.0327454	0.0536115	-4.22131	1.48485
P06745	Glucose-6-phosphate isomerase 1	-1.1553	0.0235973	0.0699367	-3.83781	1.62714	-0.99031	0.0473877	0.102256	-3.28974	1.32433
P63158	High mobility group box 1	-1.02431	0.0179082	0.0945563	-3.40268	1.74695	-0.865422	0.0359442	0.136326	-2.87487	1.44437
Q6PHU5	Sortilin 1	0.649031	0.018028	4.45689	2.15604	1.74405	0.807039	0.0126284	6.41267	2.68093	1.89865
P48771	Cytochrome c oxidase subunit 7A2	-0.986733	0.0155416	0.103102	-3.27786	1.8085	-0.82906	0.0306448	0.148231	-2.75408	1.51364
Q91VK4	Integral membrane protein 2C	0.706812	0.0291574	5.09111	2.34798	1.53525	0.859232	0.0241475	7.23156	2.85431	1.61713
J3QPG5	Prosaposin	0.83829	0.0235973	6.89113	2.78474	1.62714	0.981828	0.0228835	9.5902	3.26156	1.64048
O88983	Syntaxin 8	0.857593	0.0369398	7.20432	2.84886	1.43251	0.993562	0.0319082	9.85285	3.30054	1.4961
Q3UHK1	Solute carrier family 2 (facilitated glucose transporter), member 13	0.817263	0.0343713	6.56543	2.71489	1.4638	0.945556	0.0361533	8.82177	3.14107	1.44185
D3YZP9	Coiled-coil domain containing 6	0.695119	0.0365181	4.95586	2.30914	1.43749	0.815143	0.0319082	6.53346	2.70785	1.4961
Q8VEK0	Transmembrane protein 30A	0.815662	0.0466779	6.54126	2.70957	1.33089	0.934889	0.0375616	8.60774	3.10563	1.42526
Q8K021	Secretory carrier membrane protein 1	0.781426	0.0291574	6.04541	2.59584	1.53525	0.896296	0.0276658	7.87582	2.97743	1.55806
Q8BYI8	Family with sequence similarity 234, member B	1.17163	0.0155416	14.8467	3.89207	1.8085	1.2601	0.0157238	18.201	4.18595	1.80344
P32067	Sjogren syndrome antigen B	-1.43669	0.0386679	0.0365855	-4.77258	1.41265	-1.37781	0.0523424	0.0418976	-4.57699	1.28115
Q03517	Secretogranin II	1.02411	0.0171553	10.5709	3.40203	1.7656	1.08291	0.0222007	12.1033	3.59733	1.65363
A0A0M3HEP7	ATPase, aminophospholipid transporter (APLT), class I, type 8A, member 1	0.731101	0.0171553	5.38395	2.42867	1.7656	0.786269	0.0222007	6.11321	2.61193	1.65363
P84309-2	Nodescr	0.595539	0.0466151	3.94038	1.97834	1.33147	0.624223	0.0473877	4.20943	2.07362	1.32433
O55143	ATPase, Ca++ transporting, cardiac muscle, slow twitch 2	0.531199	0.0315106	3.39781	1.76461	1.50154	0.519075	0.0393363	3.30427	1.72433	1.40521
Q7TQ95	Lunapark, ER junction formation factor	0.94515	0.0161546	8.81353	3.13972	1.7917	0.92843	0.0228835	8.48066	3.08418	1.64048
E9PZM8	Neuronal pentraxin receptor	0.846516	0.0299229	7.02289	2.81207	1.524	0.821864	0.0379316	6.63535	2.73017	1.421
O35114	Scavenger receptor class B, member 2	0.824023	0.018028	6.66843	2.73735	1.74405	0.796779	0.0298113	6.26295	2.64684	1.52562
Q9ERI6	Retinol dehydrogenase 14 (all-trans and 9-cis)	0.824893	0.018028	6.6818	2.74024	1.74405	0.783836	0.0298113	6.07905	2.60385	1.52562
O55013	Trafficking protein particle complex 3	0.709062	0.0256401	5.11755	2.35545	1.59108	0.651055	0.0400231	4.4777	2.16276	1.39769
Q61282	Aggrecan	-0.975038	0.0336266	0.105916	-3.23901	1.47332	-1.03961	0.0327454	0.0912829	-3.45351	1.48485
Q8R191	Synaptogyrin 3	0.732503	0.0223675	5.40136	2.43332	1.65038	0.664373	0.0361533	4.61714	2.207	1.44185
Q6PHZ8	Kv channel interacting protein 4	0.573133	0.0235973	3.74225	1.90391	1.62714	0.504604	0.0413365	3.19598	1.67626	1.38367
G5E911	FAM3 metabolism regulating signaling molecule C	1.08838	0.0253765	12.2568	3.61551	1.59557	1.01088	0.0375616	10.2537	3.35807	1.42526
Q3TML0	Protein disulfide isomerase associated 6	0.961328	0.0306438	9.14804	3.19346	1.51366	0.88371	0.0473877	7.65085	2.93562	1.32433
B9EJ86	Oxysterol binding protein-like 8	0.791892	0.0204372	6.19287	2.63061	1.68958	0.692291	0.0382853	4.9237	2.29974	1.41697
P35564	Calnexin	0.725093	0.018028	5.30998	2.40871	1.74405	0.620815	0.035261	4.17652	2.0623	1.45271
Q80ZW2	Thioesterase superfamily member 6	1.14421	0.0226961	13.9384	3.80099	1.64405	1.01684	0.0393971	10.3954	3.37788	1.40454
P46656	Ferredoxin 1	-2.44934	0.0554079	0.00355353	-8.13653	1.25643	-2.57709	0.0543588	0.00264796	-8.5609	1.26473
Q3UHU5	Microtubule cross-linking factor 1	0.874474	0.0235973	7.48986	2.90494	1.62714	0.740333	0.0454954	5.49962	2.45933	1.34203
Q6PGE7	Solute carrier family 6 (neurotransmitter transporter, L-proline), member 7	1.05728	0.0155416	11.4098	3.5122	1.8085	0.915561	0.0276658	8.23306	3.04143	1.55806
Q9R1P4	Proteasome subunit alpha 1	-1.07107	0.0315785	0.0849038	-3.55803	1.50061	-1.21742	0.0298113	0.0606152	-4.04418	1.52562
O70252	Heme oxygenase 2	0.984584	0.0199497	9.65126	3.27072	1.70006	0.834611	0.0379757	6.83299	2.77252	1.42049
F6X4N5	Syntaxin 16	1.38103	0.0122764	24.0452	4.58768	1.91093	1.22133	0.0228835	16.6468	4.05717	1.64048
P14602	Heat shock protein 1	1.03055	0.0171553	10.7288	3.42342	1.7656	0.863731	0.0327454	7.30686	2.86925	1.48485
Q8BL63	Phosphatidylinositol glycan anchor biosynthesis, class K	0.737756	0.0122764	5.46709	2.45077	1.91093	0.549562	0.0327454	3.54456	1.82561	1.48485
Q9CR98	Family with sequence similarity 136, member A	1.05662	0.0171553	11.3925	3.51001	1.7656	0.866942	0.0327404	7.36109	2.87992	1.48492
Q00493	Carboxypeptidase E	0.916611	0.0114013	8.25298	3.04492	1.94305	0.679735	0.0319082	4.78339	2.25803	1.4961
A2AUD5	Tumor protein D52-like 2	0.949515	0.0161546	8.90256	3.15422	1.7917	0.683359	0.0400231	4.82347	2.27007	1.39769
Q9D1K2	ATPase, H+ transporting, lysosomal V1 subunit F	1.01922	0.0111949	10.4524	3.38576	1.95098	0.743883	0.0319082	5.54476	2.47113	1.4961
P45878	FK506 binding protein 2	1.03991	0.00765675	10.9625	3.4545	2.11596	0.760561	0.0276658	5.76184	2.52653	1.55806
Q64739	Collagen, type XI, alpha 2	-2.90068	0.0114013	0.00125696	-9.63585	1.94305	-3.20184	0.0102389	0.000628287	-10.6363	1.98975
P25688	Urate oxidase	-2.72662	0.0342612	0.00187662	-9.05765	1.4652	-3.03069	0.0319082	0.000931774	-10.0677	1.4961
Q9CQR4	Acyl-CoA thioesterase 13	-1.15712	0.0389481	0.0696428	-3.84388	1.40951	-1.51452	0.0262252	0.0305831	-5.03112	1.58128
Q62314	Trans-golgi network protein 2	0.973912	0.00974127	9.41698	3.23526	2.01138	0.591222	0.0454954	3.90141	1.964	1.34203
Q80YQ1	Thrombospondin 1	-1.8373	0.0178634	0.0145445	-6.10338	1.74803	-2.45123	0.0102389	0.00353809	-8.14282	1.98975
P50544	Acyl-Coenzyme A dehydrogenase, very long chain	-1.60795	0.0486019	0.0246634	-5.34149	1.31335	-2.24922	0.0276658	0.00563355	-7.47174	1.55806
P19221	Coagulation factor II	-2.05296	0.00069513	0.00885203	-6.81978	3.15793	-2.90391	2.40228e-05	0.00124766	-9.64656	4.61938
Q8R326	Paraspeckle protein 1	2.43166	0.0020924	270.185	8.07781	2.67936	1.33942	0.0222007	21.8486	4.44947	1.65363
