# Supplementary material for: Mouse models for hereditary spastic paraplegia uncover a role of PI4K2A in autophagic lysosome reformation
Source: Autophagy. 2021 Mar 9;17(11):3690–706. doi: 10.1080/15548627.2021.1891848 (PMC8632344; doi:10.1080/15548627.2021.1891848)
Supplement: Supplemental Material [file KAUP_A_1891848_SM4373.zip › Table S4.xlsx]

## Sheet: Tabelle2
Table S4. List of proteins identified only in autofluorescent deposits isolated from 6-months-old spg11 KO and zfyve26 KO brains
Nr	Accession	Protein name	Sum of counts	Subcellular location	# Unique Peptides	Sum of spg11 KO abundances Counts	Sum of zfyve26 KO abundances counts
1	Q2TBE6	Phosphatidylinositol 4-kinase type 2 alpha	12	plasma membrane, mitochondrion, cytoplasm, lysosome, endosome, Golgi	2	6	6
2	Q3TDD9	Protein phosphatase 1, regulatory subunit 21	9	membrane	2	6	3
3	Q3UGY8	ARFGEF family member 3	8	nucleus	2	3	5
4	A2A5R2	ADP-ribosylation factor guanine nucleotide-exchange factor 2 (brefeldin A-inhibited)	8	cytoskeleton, cytoplasm, Golgi, endosome	2	4	4
5	Q60673	Protein tyrosine phosphatase, receptor type, N	6	nucleus, plasma membrane	2	3	3
6	O70404	Vesicle-associated membrane protein 8	4	plasma membrane, extracellular, cytoplasm, lysosome, endosome	2	2	2
7	Q3UHU5	Microtubule crosslinking factor 1	4	cytoskeleton, cytoplasm, nucleus	1	2	2
8	P42209	Septin 1	4	cytoskeleton	1	2	2
9	Q80XI4	Phosphatidylinositol-5-phosphate 4-kinase, type II, beta	4	nucleus, cytoplasm	1	2	2
10	Q6NXH9	Keratin 73	3	cytoskeleton	1	1	2
11	Q9QYR7	Acyl-CoA thioesterase 3	3	peroxisome	1	2	1
12	Q32Q92	Acyl-CoA thioesterase 6	3	peroxisome, cytoplasm	1	2	1
13	Q6Q2Z6	Acyl-CoA thioesterase 5	3	peroxisome	1	2	1
14	Q8BWN8	Acyl-CoA thioesterase 4	3	peroxisome	1	2	1
15	Q9ERI2	RAB27A, member RAS oncogene family	2	extracellular, cytoplasm, lysosome, endosome	1	1	1
